# Supplementary material for: Phosphorylation of the HP1β hinge region sequesters KAP1 in heterochromatin and promotes the exit from naïve pluripotency
Source: Nucleic Acids Res. 2021 Jul 2;49(13):7406–23. doi: 10.1093/nar/gkab548 (PMC8287961; doi:10.1093/nar/gkab548)
Supplement: gkab548_Supplemental_Files [file gkab548_supplemental_files.zip]

Archive with 5 entries (5 files):
- Supplementary information_revised.pdf
- Table S1_revised.xlsx
- Table S2_revised.xlsx
- Table S3.xlsx
- Table S4_revised.xlsx
