# Supplementary material for: Phosphorylation of the HP1β hinge region sequesters KAP1 in heterochromatin and promotes the exit from naïve pluripotency
Source: Nucleic Acids Res. 2021 Jul 2;49(13):7406–23. doi: 10.1093/nar/gkab548 (PMC8287961; doi:10.1093/nar/gkab548)
Supplement: gkab548_Supplemental_Files [file gkab548_supplemental_files.zip › Table S1_revised.xlsx]

## Sheet: Table S1
	Table S1. Subject details
	Sheet1: primers and oligos
	Sheet2: antibodies, cell lines and expression constructs

## Sheet: primer and oligos
	Oligonucleotides used in this study
	RT-qPCR Primers
	Name	Sequence
	Cbx1_HP1β_F	TCA AGG GCA AGG TGG AAT ATC T
	Cbx1_HP1β_R	GCA ATA AGG TCA GGG CAA TCC
	Gapdh_F	CATGGCCTTCCGTGTTCCTA
	Gapdh_R	CTTCACCACCTTCTTGATGTCATC
	Cbx3_HP1ɤ_F	GGA GCG GTG AACTCT TCA AGT C
	Cbx3_HP1ɤ_R	TGC CTC TTC AAC TTT TTT ACT CTT TC
	Cbx5_HP1α_F	CAA CAG ATT CCT GCG CTG ACT
	Cbx5_HP1α_R	TGT GGA CAC TTC ACG TTA GCT TCT
	Oligonucleotides for Cloning
	HP1β S89A_gRNA_F	CACCGtgattctgaagataaaggag
	HP1β S89A_gRNA_R	AAACctcctttatcttcagaatcaC
	HP1β S89E_gRNA_F	CACCGtgattctgaagataaaggag
	HP1β S89E_gRNA_R	AAACctcctttatcttcagaatcaC
	KAP1ko_gRNA_F	caccgCTCGGCGGCAGCGACTGCAG
	KAP1ko_gRNA_R	aaac CTGCAGTCGCTGCCGCCGAG c
	CK2a1_gRNA1_F	CAC CGA GGC AGG GGT TCG TGA CTA A
	CK2a1_gRNA1_R	AAA CTT AGT CAC GAA CCC CTG CCT C
	CK2a1_gRNA2_F	CAC CGT GTA AAC AAC ACA GAC TTC A
	CK2a1_gRNA2_R	AAA CTG AAG TCT GTG TTG TTT ACA C
	Oligonucleotides for PCR and RFLP Analysis
	attL_scrF	CCG GCT TGT CGA CGA CG
	HP1β_MIN_scrF	gatttccctgggctcctcac
	HP1β_MIN_scrR	atgcccatcacagaactgct
	KAP1ko_scrF	GTTGGCGGCGAGCGCACTT
	KAP1ko_scrR	GAGGAAGCAGCCGGACGCTT
	HP1β S89A_scrF	GAATGCAAGTTTCTAAGCCTTT
	HP1β S89A_scrR	CCTAGGCTTCTATGCAAGACC
	HP1β S89E_scrF	GGC TCT CTT CCA AGA CTA GCT C
	HP1β S89E_scrR	ggccagcctaggcttctatgc
	Ck2a1_scrF	Gcaacaaggactgtcatattcc
	Ck2a1_scrR	CGT GAC CTT TTC TCA TTA TCT G
	KAP1_ext_F	CTC GCG GCA TCG GCG GCT GCC T
	KAP1_ext_Rs	AGGCCGCCGCGGCTGAGGAA
	KAP1_ext_Rl	CATACCTGGTTAGCATCCTGGG
	ssDNA Donor Oligonucleotides
	HP1β S89A_donor	agagaatctggattgccctgaccttattgctgagtttctacagtcacagaaaacagctcatgagacagataagtcagagggaggcaagcgcaaagctgatGcAgattctgaagataaaggagaAgaaagcaaaccaaagaagaagaaagaagaggtaaagctagaactagtaatcttcactagccagaggcagagaattc
	HP1β S89E_donor	agagaatctggattgccctgaccttattgctgagtttctacagtcacagaaaacagctcatgagacagataagtcagagggaggcaaAcgTaaagctgatGAAgattctgaagataaaggagaAgaaagcaaaccaaagaagaagaaagaagaggtaaagctagaactagtaatcttcactagccagaggcagagaattc
	Ck2a1_as_donor	acaaggactgtcatattccttacacaacacccacaagctgaaaactaaaactgctggtactaatgtgttttcttttttttctcccttagtcacgaacccctgccttgGTCGGAgaacatgtaaacaacacagacttcaaggtatcatccataatcatttaaaactactggacttttagatgacatagtctttggggatgc

## Sheet: resource_ab_cells_constructs
		Resource	Source	Identifier	usage
		Antibodies
		HP1β	Abcam/cell signaling technology	ab10478/HP1β (D2F2) XP® Rabbit mAb #8676	IF (1:500) and WB (1:2000), IP (1:100)
		KAP1	Abcam/Proteintech	ab10483/15202-1-AP	WB (1:1000)/(1:1000)
		NANOG	Abcam	ab80892	IF (1:200)
		α-Tubulin	Sigma	T9026	WB (1:2500)
		HP1β-pS89	homo made	N/A	IF (1:50), WB (1:10), IP: 80 ul for 107 cells
		β-Actin	Sigma	A5441	WB (1:2000)
		GFP	Roche	catalog Nr. 11814460001	WB (1:2500)
		RED	Rottach et al., 2008	RFP antibody [5F8]	WB (1:10)
		SSEA-1	Life Technologies	clone MC-480, MA1-022-D650	IF (1:200)
		Lamin B1	Santa Cruz Biotechnology	SC-6217	IF (1:200)
		Got-anti-rabbit IgG HRP	BioRad	STAR124P	WB (1:5000)
		Rabbit-anti-mouse IgG HRP	Sigma	A9044	WB (1:5000)
		Donkey-anti-rabbit IgG AF488	Invitrogen	A32790	IF (1:500)
		Donkey-anti-rabbit IgG AF647	Invitrogen	A-31573	IF (1:500) and WB (1:2500)
		Donkey-anti-rabbit IgG AF594	Invitrogen	A32754	IF (1:500)
		Donkey-anti-Got IgG AF594	Invitrogen	A-11058	IF (1:500)
		Got-anti-mouse ATTO488	Sigma	62197	WB (1:2500)
		Donkey-anti-mouse IgG AF647	Invitrogen	A32787	WB (1:2500)
		Got-anti-rat IgG AF647	Invitrogen	A-21247	WB (1:2500)
		Got-anti-rat IgG AF594	Invitrogen	A-11007	IF (1:500)
		H3	Abcam	A1791	WB (1:5000)
		Cell lines
		E14 murine embryonic stem cells	Sharif et al., 2007	N/A
		HP1β-/- ESCs	This paper (Supplementary Figure S1, generated with MINtag tool, Mulholland et al., 2015)	N/A
		KAP1-/- ESCs	This paper (Figure 6)	N/A
		HP1β S89A ESCs	This paper (Supplementary Figure S4)	N/A
		HP1β S89E ESCs	This paper (Supplementary Figure S4)	N/A
		KAP1-GFPHP1β ko ESCs	This paper (Supplementary Figure S6C)	N/A
		KAP1-GFPHP1β S89E ESCs	This paper (Supplementary Figure S6C)	N/A
		KAP1-GFPwt ESCs	This paper (Supplementary Figure S6C)	N/A
		KAP1-GFPHP1β S89A ESCs	This paper (Supplementary Figure S6C)	N/A
		GFP-HP1β wt in HEK293T	This paper (Figure 5A)	N/A
		GFP-HP1β S89/91A in HEK293T	This paper (Figure 5A)	N/A
		GFP-HP1β S89/91D in HEK293T	This paper (Figure 5A)	N/A
		KAP1-/-/HP1β S89E ESCs	This paper (Figure 6)	N/A
		GFP-KAP1 wt/KAP1-/-/HP1β S89E ESCs	This paper (Figure 5E and Supplementary Figure S6B)	N/A
		GFP-KAP1 RH/KAP1-/-/HP1β S89E ESCs	This paper (Figure 5E and Supplementary Figure S6B)	N/A
		GFP-KAP1 PVL/KAP1-/-/HP1β S89E ESCs	This paper (Figure 5E and Supplementary Figure S6B)	N/A
		GFP-KAP1 RH/PVL/KAP1-/-/HP1β S89E ESCs	This paper (Figure 5E and Supplementary Figure S6B)	N/A
		HEK293T cells	ATCC	CRL-3216
		CK2a1as ESCs	This paper (Figure 2I)	N/A
		BHK cells	Tsukamoto et al., 2000	N/A
		Recombinant DNA			Expressed amnio acids
		pCAG-GFP-HP1β	This paper	N/A	Full length
		pCAG-GFP-HP1β S89/91A	This paper	N/A	Full length (serines 89 and 91 were replaced with alanine)
		pCAG-GFP-HP1β S89/91D	This paper	N/A	Full length (serines 89 and 91 were replaced with aspartate)
		pCAG-GFP-HP1β S89A	This paper	N/A	Full length (serine 89 was replaced with alanine)
		pET28-HP1β	This paper	N/A	Full length
		pET28-HP1β S89A	This paper	N/A	Full length (serine 89 was replaced with alanine)
		pET28-HP1β S89D	This paper	N/A	Full length (serine 89 was replaced with aspartate)
		pET28-HP1β S89E	This paper	N/A	Full length (serine 89 was replaced with glutamate)
		pCAG-GFP-tKAP1 wt	This paper	N/A	aa114-834
		pCAG-GFP-tKAP1 RH	This paper	N/A	aa114-834 (R251 and H268 residues are replaced with alanine)
		pCAG-GFP-tKAP1 PVL	This paper	N/A	aa114-834 (proline 486, valine 488 and leucine 490 residues are replaced with alanine)
		pCAG-GFP-tKAP1 RH/PVL	This paper	N/A	aa114-834 (R251 and H268 residues are replaced with alanine. proline 486, valine 488 and leucine 490 residues are replaced with alanine)
		pCAG-Cherry	Qin et al., 2015	N/A
		pCAG-GFP-CK2	This paper	N/A	Full length
		pgRNA_HP1β S89A-Cas9	This paper	N/A
		pgRNA_HP1β S89E-Cas9	This paper	N/A
		pgRNA_KAP1-Gas9	This paper	N/A
		pattB-RFP-Stop-poly(A)	Mulholland et al., 2015
		pGBP	Herce et al., 2013
		pMBD-GBP	Herce et al., 2013
		pGBP-Lamin B1	Herce et al., 2013
		pCAG-Ch-CCN (KAP1)	This paper	N/A	aa251-324
		pCh-HP1β	This paper	N/A	Full length
		pCAG-GFP-HP1β T51A	This paper	N/A	Full length (theronine 51 was replaced with alanine)
		pCAG-GFP-HP1β S128/129A	This paper	N/A	Full length (serines 128 and 129 were replaced with alanine)
		pCAG-GFP-HP1β S162A	This paper	N/A	Full length (serine 162 was replaced with alanine)
		pCAG-GFP-HP1β S172/175A	This paper	N/A	Full length (serines 172 and 175 were replaced with alanine)
		pGBP-LacI	Herce et al., 2013	N/A
		pCAG-Ch-HP1β S89/91A	This paper	N/A	Full length
		pCAG-Ch-HP1β S89/91D	This paper	N/A	Full length
