# Supplementary material for: Phosphorylation of the HP1β hinge region sequesters KAP1 in heterochromatin and promotes the exit from naïve pluripotency
Source: Nucleic Acids Res. 2021 Jul 2;49(13):7406–23. doi: 10.1093/nar/gkab548 (PMC8287961; doi:10.1093/nar/gkab548)
Supplement: gkab548_Supplemental_Files [file gkab548_supplemental_files.zip › Table S2_revised.xlsx]

## Sheet: Table S2
	Table S2. Different expressed genes of HP1β S89A and S89E cells at 2i/LIF and metastable conditions, related to Figure 4B and 4C
	Sheet1: transcriptome of HP1β S89A_2i/LIF
	Sheet2: transcriptome of HP1β S89A_metastable
	Sheet3: transcriptome of HP1β S89E_metastable
	Sheet4: transcriptome of HP1β-/-_metastable

## Sheet: sheet1_HP1β S89A_2iLIF
ensembl_gene_id	external_gene_name	log2FoldChange
ENSMUSG00000025492	Ifitm3	0.631003
ENSMUSG00000063229	Ldha	0.601227
ENSMUSG00000020986	Sec23a	0.562178
ENSMUSG00000106638	RP23-239L21.4	0.538994
ENSMUSG00000027562	Car2	0.529613
ENSMUSG00000106631	RP23-32E20.1	0.525211
ENSMUSG00000025261	Huwe1	0.507904
ENSMUSG00000032231	Anxa2	0.49767
ENSMUSG00000025491	Ifitm1	0.49265
ENSMUSG00000090286	Gm17615	0.492072
ENSMUSG00000030695	Aldoa	0.485139
ENSMUSG00000025260	Hsd17b10	0.467275
ENSMUSG00000002227	Mov10	0.467053
ENSMUSG00000033565	Rbfox2	0.462817
ENSMUSG00000037169	Mycn	0.460777
ENSMUSG00000029522	Pla2g1b	0.460317
ENSMUSG00000022536	Glyr1	0.459455
ENSMUSG00000067161	Gm5560	0.457667
ENSMUSG00000105207	RP23-324P1.1	0.447249
ENSMUSG00000027203	Dut	0.443635
ENSMUSG00000061331	Gm17132	0.443474
ENSMUSG00000032194	Kank2	0.439986
ENSMUSG00000021057	Akap5	0.439942
ENSMUSG00000038368	Focad	0.435852
ENSMUSG00000053560	Ier2	0.425117
ENSMUSG00000074877	Gm10780	0.42323
ENSMUSG00000047139	Cd24a	0.419235
ENSMUSG00000039753	Fbxl5	0.407886
ENSMUSG00000023456	Tpi1	0.405773
ENSMUSG00000003051	Elf3	0.40455
ENSMUSG00000060499	Rpl10l	0.403827
ENSMUSG00000018666	Cbx1	0.393454
ENSMUSG00000059040	Eno1b	0.390819
ENSMUSG00000025190	Got1	0.390422
ENSMUSG00000062070	Pgk1	0.3897
ENSMUSG00000037706	Cd81	0.382868
ENSMUSG00000024538	Ppic	0.378004
ENSMUSG00000040549	Ckap5	0.375158
ENSMUSG00000016319	Slc25a5	0.373507
ENSMUSG00000037405	Icam1	0.371397
ENSMUSG00000005892	Trh	0.369155
ENSMUSG00000021701	Plk2	0.366162
ENSMUSG00000102443	Gm37102	0.362363
ENSMUSG00000039323	Igfbp2	0.359977
ENSMUSG00000028322	Exosc3	0.359351
ENSMUSG00000042682	Selk	0.359027
ENSMUSG00000020265	Sumo3	0.356278
ENSMUSG00000073639	Rab18	0.354273
ENSMUSG00000008348	Ubc	0.353303
ENSMUSG00000006273	Atp6v1b2	0.352479
ENSMUSG00000024725	Ostf1	0.352331
ENSMUSG00000027752	Exosc8	0.352218
ENSMUSG00000051579	Tceal8	0.351165
ENSMUSG00000038633	Degs1	0.343608
ENSMUSG00000029304	Spp1	0.343031
ENSMUSG00000027447	Cst3	0.339485
ENSMUSG00000063524	Eno1	0.336291
ENSMUSG00000045455	Gm9797	0.335669
ENSMUSG00000003808	Farsa	0.33396
ENSMUSG00000030246	Ldhb	0.333101
ENSMUSG00000018821	Avpi1	0.332631
ENSMUSG00000025894	Aasdhppt	0.332511
ENSMUSG00000029328	Hnrnpdl	0.330931
ENSMUSG00000029446	Psph	0.330179
ENSMUSG00000016756	Cmah	0.328859
ENSMUSG00000073409	H2-Q6	0.327982
ENSMUSG00000025151	Maged1	0.326953
ENSMUSG00000030060	Hmces	0.326405
ENSMUSG00000026078	Pdcl3	0.325731
ENSMUSG00000028156	Eif4e	0.324388
ENSMUSG00000037072	2019-09-15	0.323798
ENSMUSG00000056268	Dennd1b	0.320556
ENSMUSG00000025283	Sat1	0.317091
ENSMUSG00000002985	Apoe	0.313383
ENSMUSG00000026380	Tfcp2l1	0.312836
ENSMUSG00000075602	Ly6a	0.312414
ENSMUSG00000033916	Chmp2a	0.311708
ENSMUSG00000021665	Hexb	0.309945
ENSMUSG00000020649	Rrm2	0.309867
ENSMUSG00000025747	Tyms	0.305431
ENSMUSG00000024050	Wiz	0.305158
ENSMUSG00000075706	Gpx4	0.304847
ENSMUSG00000026353	Ubxn4	0.302445
ENSMUSG00000058355	Abce1	0.298325
ENSMUSG00000090000	Ier3ip1	0.297792
ENSMUSG00000027500	Stmn2	0.297345
ENSMUSG00000037851	Iars	0.295632
ENSMUSG00000030512	Snrpa1	0.291036
ENSMUSG00000025856	Pdgfa	0.282976
ENSMUSG00000053931	Cnn3	0.27956
ENSMUSG00000052397	Ezr	0.276407
ENSMUSG00000031353	Rbbp7	0.2753
ENSMUSG00000032294	Pkm	0.273164
ENSMUSG00000030697	Ppp4c	0.267436
ENSMUSG00000031839	Hsbp1	0.267392
ENSMUSG00000020048	Hsp90b1	0.266811
ENSMUSG00000078427	Sarnp	0.266684
ENSMUSG00000008450	Nutf2	0.26433
ENSMUSG00000029761	Cald1	0.26423
ENSMUSG00000009145	Dqx1	0.264059
ENSMUSG00000025982	Sf3b1	0.263156
ENSMUSG00000022010	Tsc22d1	0.262422
ENSMUSG00000052551	Adarb2	0.260363
ENSMUSG00000001175	Calm1	0.257353
ENSMUSG00000039067	Psmd7	0.256379
ENSMUSG00000022241	Tars	0.25292
ENSMUSG00000057497	Fam136a	0.252164
ENSMUSG00000028792	Ak2	0.250792
ENSMUSG00000054766	Set	0.246104
ENSMUSG00000006378	Gcat	0.245871
ENSMUSG00000049422	Chchd10	0.244848
ENSMUSG00000046711	Hmga1	0.243891
ENSMUSG00000026238	Ptma	0.241909
ENSMUSG00000006442	Srm	0.241492
ENSMUSG00000094777	Hist1h2ap	0.237956
ENSMUSG00000022403	St13	0.237009
ENSMUSG00000024587	Nars	0.233637
ENSMUSG00000005732	Ranbp1	0.232932
ENSMUSG00000040048	Ndufb10	0.230744
ENSMUSG00000031311	Nono	0.229282
ENSMUSG00000069301	Hist1h2ag	0.226599
ENSMUSG00000024966	Stip1	0.224167
ENSMUSG00000021270	Hsp90aa1	0.222376
ENSMUSG00000066551	Hmgb1	0.221141
ENSMUSG00000061615	Hist1h2ab	0.220911
ENSMUSG00000057388	Mrpl18	0.218736
ENSMUSG00000062397	Zfp706	0.213529
ENSMUSG00000031167	Rbm3	0.211968
ENSMUSG00000040731	Eif4h	0.211561
ENSMUSG00000062270	Morf4l1	0.210853
ENSMUSG00000031765	Mt1	0.210114
ENSMUSG00000031578	Mak16	0.210023
ENSMUSG00000028691	Prdx1	0.209275
ENSMUSG00000002102	Psmc3	0.20836
ENSMUSG00000038762	Abcf1	0.206709
ENSMUSG00000022890	Atp5j	0.206696
ENSMUSG00000034158	Lrrc58	0.206367
ENSMUSG00000016921	Srsf6	0.204699
ENSMUSG00000022285	Ywhaz	0.202362
ENSMUSG00000060461	Dppa5a	0.200073
ENSMUSG00000001642	Akr1b3	0.199328
ENSMUSG00000033307	Mif	0.198821
ENSMUSG00000025613	Cct8	0.196335
ENSMUSG00000021546	Hnrnpk	0.195613
ENSMUSG00000036199	Ndufa13	0.194297
ENSMUSG00000045799	Gm9800	0.192881
ENSMUSG00000074884	Serf2	0.192339
ENSMUSG00000083899	Gm12346	0.188837
ENSMUSG00000049932	H2afx	0.183722
ENSMUSG00000061848	Gm5805	0.179887
ENSMUSG00000069117	Gm10260	0.171347
ENSMUSG00000029580	Actb	0.170468
ENSMUSG00000022940	Pigp	0.170298
ENSMUSG00000029836	Cbx3	0.154949
ENSMUSG00000040952	Rps19	0.152704
ENSMUSG00000090733	Rps27	0.142873
ENSMUSG00000008668	Rps18	0.128478
ENSMUSG00000029430	Ran	0.121552
ENSMUSG00000093674	Rpl41	0.120418
ENSMUSG00000045128	Rpl18a	0.104817
ENSMUSG00000064341	mt-Nd1	-0.141223
ENSMUSG00000078126	Rpl23a-ps3	-0.150686
ENSMUSG00000020267	Hint1	-0.1575
ENSMUSG00000058546	Rpl23a	-0.159623
ENSMUSG00000069744	Psmb3	-0.17565
ENSMUSG00000018446	C1qbp	-0.179003
ENSMUSG00000063316	Rpl27	-0.188529
ENSMUSG00000064357	mt-Atp6	-0.196332
ENSMUSG00000020402	Vdac1	-0.202194
ENSMUSG00000026544	Dusp23	-0.203381
ENSMUSG00000041126	H2afv	-0.204456
ENSMUSG00000020857	Nme2	-0.206499
ENSMUSG00000020783	1200014J11Rik	-0.206518
ENSMUSG00000025580	Eif4a3	-0.210878
ENSMUSG00000019437	Tlcd1	-0.211695
ENSMUSG00000027423	Snx5	-0.212069
ENSMUSG00000025130	P4hb	-0.215374
ENSMUSG00000048371	Pdp2	-0.215501
ENSMUSG00000000560	Gabra2	-0.215753
ENSMUSG00000017716	Birc5	-0.219415
ENSMUSG00000020477	Mrps24	-0.227463
ENSMUSG00000035530	Eif1	-0.229756
ENSMUSG00000057113	Npm1	-0.233196
ENSMUSG00000001056	Nhp2	-0.23459
ENSMUSG00000073640	Rpl27-ps3	-0.237892
ENSMUSG00000091228	Gm20390	-0.238428
ENSMUSG00000078656	Vps25	-0.239042
ENSMUSG00000025537	Phkg1	-0.240689
ENSMUSG00000020326	Ccng1	-0.241126
ENSMUSG00000081342	Gm11434	-0.24276
ENSMUSG00000019373	Cops3	-0.244568
ENSMUSG00000018585	Atox1	-0.246344
ENSMUSG00000057322	Rpl38	-0.24999
ENSMUSG00000020708	Psmc5	-0.253389
ENSMUSG00000037692	Ahdc1	-0.253825
ENSMUSG00000016559	H3f3b	-0.257289
ENSMUSG00000063698	Sfxn4	-0.264732
ENSMUSG00000020929	Eftud2	-0.265539
ENSMUSG00000057098	Ebf1	-0.267353
ENSMUSG00000020737	Hn1	-0.270784
ENSMUSG00000081094	Rpl19-ps11	-0.277543
ENSMUSG00000006056	Calcoco2	-0.279263
ENSMUSG00000017404	Rpl19	-0.283096
ENSMUSG00000007872	Id3	-0.283152
ENSMUSG00000075528	Aarsd1	-0.287059
ENSMUSG00000071415	Rpl23	-0.287088
ENSMUSG00000044938	Klhl31	-0.288263
ENSMUSG00000089988	Gm16238	-0.288451
ENSMUSG00000020803	Txndc17	-0.293689
ENSMUSG00000028804	Csmd2	-0.29373
ENSMUSG00000020361	Hspa4	-0.295554
ENSMUSG00000020460	Rps27a	-0.297313
ENSMUSG00000100078	Gm6170	-0.29985
ENSMUSG00000064356	mt-Atp8	-0.301719
ENSMUSG00000101958	Gm19085	-0.30313
ENSMUSG00000067919	Rex2	-0.305039
ENSMUSG00000062825	Actg1	-0.305456
ENSMUSG00000020526	Znhit3	-0.307735
ENSMUSG00000020444	Guk1	-0.311128
ENSMUSG00000055795	Gm5160	-0.311695
ENSMUSG00000020485	Supt4a	-0.312656
ENSMUSG00000104895	RP23-53G23.1	-0.312931
ENSMUSG00000083780	Gm12728	-0.316194
ENSMUSG00000095567	Noc2l	-0.317683
ENSMUSG00000071866	Ppia	-0.318069
ENSMUSG00000020359	Phykpl	-0.321308
ENSMUSG00000022055	Nefl	-0.325603
ENSMUSG00000031950	Gabarapl2	-0.328859
ENSMUSG00000020392	Cdkn2aipnl	-0.329598
ENSMUSG00000064370	mt-Cytb	-0.329818
ENSMUSG00000025574	Tk1	-0.330793
ENSMUSG00000084178	Gm11759	-0.333477
ENSMUSG00000074832	2410141K09Rik	-0.33441
ENSMUSG00000078307	AI593442	-0.335703
ENSMUSG00000068706	Gm10250	-0.336374
ENSMUSG00000067702	Tuba3a	-0.337698
ENSMUSG00000020483	Dynll2	-0.34429
ENSMUSG00000025156	Gps1	-0.3465
ENSMUSG00000034566	Atp5h	-0.347717
ENSMUSG00000020372	Gnb2l1	-0.350513
ENSMUSG00000070923	Klhl9	-0.360373
ENSMUSG00000032604	Qars	-0.365027
ENSMUSG00000022948	Setd4	-0.370569
ENSMUSG00000018501	Ncor1	-0.371413
ENSMUSG00000044712	Slc38a6	-0.375383
ENSMUSG00000058186	Gm13242	-0.376137
ENSMUSG00000062353	Gm15772	-0.37717
ENSMUSG00000003518	Dusp3	-0.377573
ENSMUSG00000038861	Pi4kb	-0.378806
ENSMUSG00000032178	Ilf3	-0.383141
ENSMUSG00000048277	Syngr2	-0.383411
ENSMUSG00000007739	Cct4	-0.383925
ENSMUSG00000079108	Srp54b	-0.38523
ENSMUSG00000029922	Mkrn1	-0.388555
ENSMUSG00000020349	Ppp2ca	-0.389676
ENSMUSG00000005204	Senp3	-0.390412
ENSMUSG00000034285	Nipsnap1	-0.395043
ENSMUSG00000009894	Snap47	-0.400014
ENSMUSG00000018537	Pcgf2	-0.400172
ENSMUSG00000060938	Rpl26	-0.402749
ENSMUSG00000063245	Gm13248	-0.403281
ENSMUSG00000037278	Tmem97	-0.404724
ENSMUSG00000059278	Naa38	-0.40581
ENSMUSG00000059150	Rpl26-ps4	-0.407692
ENSMUSG00000066007	Zfp600	-0.411679
ENSMUSG00000039209	Rpl39l	-0.411991
ENSMUSG00000000730	Dnmt3l	-0.414486
ENSMUSG00000020801	Med31	-0.415316
ENSMUSG00000001150	Mcm3ap	-0.419772
ENSMUSG00000090602	Gm5611	-0.425591
ENSMUSG00000032051	Fdx1	-0.426409
ENSMUSG00000037062	Sh3glb1	-0.431409
ENSMUSG00000029178	Klf3	-0.432364
ENSMUSG00000018199	Trove2	-0.435548
ENSMUSG00000019851	Perp	-0.436694
ENSMUSG00000074269	Rec114	-0.439752
ENSMUSG00000002107	Celf2	-0.444391
ENSMUSG00000035086	Becn1	-0.444975
ENSMUSG00000010554	Mettl16	-0.447445
ENSMUSG00000096887	Gm20594	-0.448361
ENSMUSG00000002064	Sdf2	-0.451642
ENSMUSG00000010362	Rdm1	-0.456962
ENSMUSG00000014606	Slc25a11	-0.469336
ENSMUSG00000070271	Gm13268	-0.473197
ENSMUSG00000020386	Sar1b	-0.490892
ENSMUSG00000095180	Rhox5	-0.501069
ENSMUSG00000040236	Trappc5	-0.503616
ENSMUSG00000013858	Tmem259	-0.507886
ENSMUSG00000040904	Gm21988	-0.508128
ENSMUSG00000042298	Ttc19	-0.525889
ENSMUSG00000056300	Gm13247	-0.537254
ENSMUSG00000028167	Bdh2	-0.554624
ENSMUSG00000022466	Rpap3	-0.567922
ENSMUSG00000017188	Coa3	-0.587173
ENSMUSG00000039329	Tex19.1	-0.599027
ENSMUSG00000024812	Tjp2	-0.604949
ENSMUSG00000018339	Gpx3	-0.622655
ENSMUSG00000020415	Pttg1	-0.685342
ENSMUSG00000020358	Hnrnpab	-0.71678
ENSMUSG00000007411	Mark3	-0.753451
ENSMUSG00000025068	Gsto1	-0.760266
ENSMUSG00000027523	Gnas	-0.76056
ENSMUSG00000022054	Nefm	-0.895321

## Sheet: sheet2_HP1β S89A _metastable
ensembl_gene_id	external_gene_name	log2FoldChange
ENSMUSG00000033022	Cdo1	1.08296
ENSMUSG00000030717	Nupr1	1.0602
ENSMUSG00000021057	Akap5	1.04654
ENSMUSG00000039883	Lrrc17	0.98105
ENSMUSG00000041359	Tcl1	0.967337
ENSMUSG00000020059	Sycp3	0.960246
ENSMUSG00000028435	Aqp3	0.918398
ENSMUSG00000028179	Cth	0.912167
ENSMUSG00000028211	Trp53inp1	0.910137
ENSMUSG00000038508	Gdf15	0.881735
ENSMUSG00000046337	Fam178b	0.877306
ENSMUSG00000020283	Pex13	0.852055
ENSMUSG00000002076	Hsf2bp	0.841661
ENSMUSG00000025466	Fuom	0.797731
ENSMUSG00000050144	Slc25a44	0.796337
ENSMUSG00000002204	Napsa	0.781733
ENSMUSG00000052551	Adarb2	0.775012
ENSMUSG00000024423	Impact	0.767387
ENSMUSG00000060499	Rpl10l	0.755707
ENSMUSG00000040564	Apoc1	0.752783
ENSMUSG00000027227	Sord	0.741875
ENSMUSG00000024050	Wiz	0.734077
ENSMUSG00000030672	Mylpf	0.73371
ENSMUSG00000061633	1700029P11Rik	0.730156
ENSMUSG00000026924	Sec16a	0.72973
ENSMUSG00000014846	Tppp3	0.717219
ENSMUSG00000058240	Cryzl1	0.717017
ENSMUSG00000031651	Triml1	0.713961
ENSMUSG00000032346	Ooep	0.708784
ENSMUSG00000068744	Psrc1	0.701006
ENSMUSG00000033318	Gstt2	0.695136
ENSMUSG00000058669	Nkx2-9	0.693898
ENSMUSG00000038550	Ciart	0.692759
ENSMUSG00000040234	Tm7sf3	0.686808
ENSMUSG00000026473	Glul	0.679152
ENSMUSG00000062014	Gmfb	0.678496
ENSMUSG00000053367	Gm6792	0.675447
ENSMUSG00000006599	Gtf2h1	0.673669
ENSMUSG00000026956	Uap1l1	0.672897
ENSMUSG00000021701	Plk2	0.672129
ENSMUSG00000023911	Flywch2	0.67186
ENSMUSG00000002265	Peg3	0.663624
ENSMUSG00000024503	Spink1	0.663262
ENSMUSG00000025260	Hsd17b10	0.662782
ENSMUSG00000020644	Id2	0.659512
ENSMUSG00000046818	Ddit4l	0.659459
ENSMUSG00000038368	Focad	0.658846
ENSMUSG00000020993	Trappc6b	0.654845
ENSMUSG00000026380	Tfcp2l1	0.652507
ENSMUSG00000026817	Ak1	0.650345
ENSMUSG00000041058	Wwp1	0.650223
ENSMUSG00000078689	Mup6	0.647083
ENSMUSG00000027555	Car13	0.645978
ENSMUSG00000031770	Herpud1	0.645781
ENSMUSG00000049916	2610318N02Rik	0.642574
ENSMUSG00000040428	Plekha4	0.639472
ENSMUSG00000028019	Pdgfc	0.639322
ENSMUSG00000024422	Dhx16	0.637916
ENSMUSG00000027581	Stmn3	0.635277
ENSMUSG00000017765	Slc12a4	0.633706
ENSMUSG00000008348	Ubc	0.633691
ENSMUSG00000073409	H2-Q6	0.631688
ENSMUSG00000022749	Tbc1d23	0.628154
ENSMUSG00000046079	Lrrc8d	0.627433
ENSMUSG00000030491	Tdrd12	0.623919
ENSMUSG00000073867	AA474408	0.615917
ENSMUSG00000081788	Gm5898	0.615297
ENSMUSG00000020423	Btg2	0.613579
ENSMUSG00000040618	Pck2	0.608564
ENSMUSG00000068686	Cd59b	0.608204
ENSMUSG00000027313	Chac1	0.602348
ENSMUSG00000022034	Esco2	0.601717
ENSMUSG00000044835	Ankrd45	0.600393
ENSMUSG00000104377	Gm37515	0.599911
ENSMUSG00000023861	Mpc1	0.597489
ENSMUSG00000029522	Pla2g1b	0.597349
ENSMUSG00000020265	Sumo3	0.596103
ENSMUSG00000046562	Unc119b	0.595766
ENSMUSG00000022040	Ephx2	0.595556
ENSMUSG00000053510	Nrd1	0.594691
ENSMUSG00000022385	Gtse1	0.594352
ENSMUSG00000008822	Acyp1	0.591594
ENSMUSG00000035473	Galm	0.588532
ENSMUSG00000021466	Ptch1	0.587072
ENSMUSG00000007812	Zfp655	0.579172
ENSMUSG00000024302	Dtna	0.578892
ENSMUSG00000003283	Hck	0.577284
ENSMUSG00000016756	Cmah	0.576443
ENSMUSG00000024319	Vps52	0.576051
ENSMUSG00000031168	Ebp	0.575721
ENSMUSG00000025408	Ddit3	0.573526
ENSMUSG00000072812	Ahnak2	0.571922
ENSMUSG00000020227	Irak3	0.571746
ENSMUSG00000021831	Ero1l	0.571043
ENSMUSG00000059554	Ccdc28a	0.568947
ENSMUSG00000046949	Nqo2	0.568737
ENSMUSG00000004364	Cul3	0.565477
ENSMUSG00000020184	Mdm2	0.564427
ENSMUSG00000032788	Pdxk	0.563564
ENSMUSG00000055067	Smyd3	0.563249
ENSMUSG00000054942	Fam73a	0.562419
ENSMUSG00000025232	Hexa	0.561254
ENSMUSG00000035469	Rcbtb1	0.560896
ENSMUSG00000054836	Elp6	0.558728
ENSMUSG00000023067	Cdkn1a	0.556386
ENSMUSG00000025403	Shmt2	0.55272
ENSMUSG00000030793	Pycard	0.551732
ENSMUSG00000039828	Wdr70	0.551264
ENSMUSG00000028832	Stmn1	0.550778
ENSMUSG00000089785	Slc25a5-ps	0.548851
ENSMUSG00000082675	Gm6382	0.545197
ENSMUSG00000103922	Gm6123	0.5443
ENSMUSG00000022286	Grhl2	0.543898
ENSMUSG00000030316	Tamm41	0.543422
ENSMUSG00000063180	Gm10126	0.542473
ENSMUSG00000004567	Mcoln1	0.54079
ENSMUSG00000030232	Aebp2	0.53898
ENSMUSG00000041028	Ghitm	0.536937
ENSMUSG00000066705	Fxyd6	0.536918
ENSMUSG00000026958	Dpp7	0.536813
ENSMUSG00000001827	Folr1	0.536214
ENSMUSG00000017760	Ctsa	0.531652
ENSMUSG00000050335	Lgals3	0.53035
ENSMUSG00000072704	Smim10l1	0.528733
ENSMUSG00000025154	Arhgap19	0.52669
ENSMUSG00000020078	Vps26a	0.525472
ENSMUSG00000041225	Arhgap12	0.525229
ENSMUSG00000019986	Ahi1	0.52112
ENSMUSG00000056366	Fabp3-ps1	0.520836
ENSMUSG00000041879	Ipo9	0.519461
ENSMUSG00000028893	Sesn2	0.519116
ENSMUSG00000051154	Commd3	0.517166
ENSMUSG00000019977	Hbs1l	0.516227
ENSMUSG00000081344	Gm14303	0.514477
ENSMUSG00000038751	Ptk6	0.513109
ENSMUSG00000019920	Lims1	0.511884
ENSMUSG00000023307	2019-03-05	0.511854
ENSMUSG00000032641	Gpr19	0.511345
ENSMUSG00000025007	Aldh18a1	0.51123
ENSMUSG00000029776	Hibadh	0.510769
ENSMUSG00000105207	RP23-324P1.1	0.510714
ENSMUSG00000022125	Cln5	0.51037
ENSMUSG00000017307	Acot8	0.509828
ENSMUSG00000003873	Bax	0.509326
ENSMUSG00000026281	Dtymk	0.508403
ENSMUSG00000033653	Vps8	0.507921
ENSMUSG00000029560	Snx8	0.505178
ENSMUSG00000020649	Rrm2	0.504876
ENSMUSG00000020634	Ubxn2a	0.504111
ENSMUSG00000031161	Hdac6	0.503367
ENSMUSG00000035011	Zbtb7a	0.50289
ENSMUSG00000050064	Zfp697	0.498621
ENSMUSG00000003037	Rab8a	0.497225
ENSMUSG00000025261	Huwe1	0.496581
ENSMUSG00000021245	Mlh3	0.495425
ENSMUSG00000022536	Glyr1	0.492751
ENSMUSG00000002847	Pla1a	0.492073
ENSMUSG00000041935	AW549877	0.492067
ENSMUSG00000013160	Atp6v0d1	0.491489
ENSMUSG00000027166	Dnajc24	0.491246
ENSMUSG00000031353	Rbbp7	0.490453
ENSMUSG00000091490	Triml2	0.490254
ENSMUSG00000015880	Ncapg	0.48985
ENSMUSG00000006273	Atp6v1b2	0.489285
ENSMUSG00000053931	Cnn3	0.488995
ENSMUSG00000024989	Cep55	0.488609
ENSMUSG00000038685	Rtel1	0.487732
ENSMUSG00000027180	Fbxo3	0.486664
ENSMUSG00000024222	Fkbp5	0.486514
ENSMUSG00000034744	Nagk	0.485977
ENSMUSG00000021665	Hexb	0.485945
ENSMUSG00000035293	G2e3	0.485715
ENSMUSG00000024454	Hdac3	0.485481
ENSMUSG00000058351	Smim4	0.484517
ENSMUSG00000030619	Eed	0.482441
ENSMUSG00000015291	Gdi1	0.481572
ENSMUSG00000028923	Necap2	0.481397
ENSMUSG00000001270	Ckb	0.480139
ENSMUSG00000042111	Ccdc115	0.480106
ENSMUSG00000031447	Lamp1	0.479882
ENSMUSG00000035958	Tdp2	0.478878
ENSMUSG00000052419	2610001J05Rik	0.474719
ENSMUSG00000005233	Spc25	0.474061
ENSMUSG00000014956	Ppp1cb	0.472886
ENSMUSG00000038619	Ensa	0.472728
ENSMUSG00000083679	Gm12892	0.469509
ENSMUSG00000074884	Serf2	0.468447
ENSMUSG00000054428	Atpif1	0.4673
ENSMUSG00000030868	Dctn5	0.466187
ENSMUSG00000053470	Kdm3a	0.466154
ENSMUSG00000002227	Mov10	0.465847
ENSMUSG00000021715	Cwc27	0.463847
ENSMUSG00000028673	Fuca1	0.463598
ENSMUSG00000027233	Patl2	0.461259
ENSMUSG00000022378	Fam49b	0.460851
ENSMUSG00000039770	Ypel5	0.460849
ENSMUSG00000030037	Mrpl53	0.459336
ENSMUSG00000027855	Sycp1	0.459049
ENSMUSG00000033373	Fntb	0.458331
ENSMUSG00000043633	Fam221b	0.458212
ENSMUSG00000001017	Chtop	0.45675
ENSMUSG00000091512	Lamtor3	0.456658
ENSMUSG00000054753	AU018091	0.455535
ENSMUSG00000037725	Ckap2	0.455195
ENSMUSG00000028672	Hmgcl	0.454934
ENSMUSG00000021646	Mccc2	0.454076
ENSMUSG00000028583	Pdpn	0.453881
ENSMUSG00000106638	RP23-239L21.4	0.453539
ENSMUSG00000002985	Apoe	0.452557
ENSMUSG00000023262	Acy1	0.451344
ENSMUSG00000070605	Gm13251	0.449378
ENSMUSG00000025358	Cdk2	0.449058
ENSMUSG00000020083	2010107G23Rik	0.448254
ENSMUSG00000044600	Smim7	0.448186
ENSMUSG00000104623	RP24-352B14.1	0.448088
ENSMUSG00000042590	Ipo11	0.447357
ENSMUSG00000032434	Cmtm6	0.447265
ENSMUSG00000023092	Fhl1	0.444337
ENSMUSG00000031818	Cox4i1	0.444321
ENSMUSG00000029464	Gpn3	0.443967
ENSMUSG00000033475	Tomm6	0.442952
ENSMUSG00000028399	Ptprd	0.442819
ENSMUSG00000037266	Rsrp1	0.442283
ENSMUSG00000090942	F830016B08Rik	0.44202
ENSMUSG00000035437	Rabgap1	0.441821
ENSMUSG00000004934	Pias4	0.44156
ENSMUSG00000042712	Wbp5	0.441453
ENSMUSG00000031059	Ndufb11	0.44011
ENSMUSG00000030057	Cnbp	0.439238
ENSMUSG00000031703	Itfg1	0.438499
ENSMUSG00000027472	Pdrg1	0.437449
ENSMUSG00000010755	Cars	0.435399
ENSMUSG00000030268	Bcat1	0.434871
ENSMUSG00000002416	Ndufb2	0.432967
ENSMUSG00000037013	Ss18	0.432527
ENSMUSG00000038028	Tigar	0.429911
ENSMUSG00000031387	Renbp	0.426528
ENSMUSG00000032194	Kank2	0.425285
ENSMUSG00000028618	Tmem59	0.423454
ENSMUSG00000002996	Hbp1	0.423438
ENSMUSG00000074877	Gm10780	0.423318
ENSMUSG00000040771	Oard1	0.422526
ENSMUSG00000040464	Gtpbp10	0.422506
ENSMUSG00000022881	Rfc4	0.422485
ENSMUSG00000019478	Rab4a	0.422089
ENSMUSG00000031691	Tnpo2	0.422019
ENSMUSG00000063882	Uqcrh	0.421608
ENSMUSG00000016534	Lamp2	0.420527
ENSMUSG00000031207	Msn	0.419603
ENSMUSG00000038717	Atp5l	0.419379
ENSMUSG00000024026	Glo1	0.419337
ENSMUSG00000056234	Ncoa4	0.419028
ENSMUSG00000029446	Psph	0.419019
ENSMUSG00000105549	RP23-299O17.4	0.418951
ENSMUSG00000027122	Arl14ep	0.417989
ENSMUSG00000026005	Rpe	0.417582
ENSMUSG00000028773	Fabp3	0.417525
ENSMUSG00000002825	Qtrt1	0.41696
ENSMUSG00000017754	Pltp	0.416474
ENSMUSG00000021748	Pdhb	0.41492
ENSMUSG00000026429	Ube2t	0.414785
ENSMUSG00000004661	Arid3b	0.414754
ENSMUSG00000040354	Mars	0.413986
ENSMUSG00000031652	N4bp1	0.413573
ENSMUSG00000037710	Cisd1	0.412157
ENSMUSG00000009575	Cbx5	0.412118
ENSMUSG00000047417	Rexo1	0.4118
ENSMUSG00000024359	Hspa9	0.411605
ENSMUSG00000057506	Bloc1s2	0.411197
ENSMUSG00000027306	Nusap1	0.411027
ENSMUSG00000058704	Memo1	0.410799
ENSMUSG00000066150	Slc31a1	0.409108
ENSMUSG00000025525	Apool	0.40846
ENSMUSG00000041319	Thoc6	0.407123
ENSMUSG00000041697	Cox6a1	0.406285
ENSMUSG00000036980	Taf6	0.406063
ENSMUSG00000071533	Pcnp	0.405151
ENSMUSG00000024493	Lars	0.404428
ENSMUSG00000028466	Creb3	0.403256
ENSMUSG00000033379	Atp6v0b	0.403174
ENSMUSG00000022711	Pmm2	0.403083
ENSMUSG00000032113	Chek1	0.403029
ENSMUSG00000040274	Cdk6	0.402655
ENSMUSG00000022360	Atad2	0.402128
ENSMUSG00000027702	Lrrc34	0.401508
ENSMUSG00000034391	Fbxo15	0.400951
ENSMUSG00000029632	Ndufa4	0.400921
ENSMUSG00000021028	Mbip	0.400432
ENSMUSG00000071650	Ganab	0.400288
ENSMUSG00000038644	Pold1	0.399916
ENSMUSG00000022677	Fopnl	0.398797
ENSMUSG00000035960	Apex1	0.398685
ENSMUSG00000032215	Rsl24d1	0.398517
ENSMUSG00000033543	Gtf2a2	0.397823
ENSMUSG00000038722	Bud31	0.397573
ENSMUSG00000033793	Atp6v1h	0.397037
ENSMUSG00000044155	Lsm8	0.39666
ENSMUSG00000060032	H2afj	0.395342
ENSMUSG00000005667	Mthfd2	0.394837
ENSMUSG00000036822	Topors	0.392884
ENSMUSG00000079477	Rab7	0.392744
ENSMUSG00000056018	1700008F21Rik	0.392359
ENSMUSG00000025747	Tyms	0.3921
ENSMUSG00000071658	Gng3	0.391958
ENSMUSG00000016252	Atp5e	0.391707
ENSMUSG00000036270	Edc4	0.391679
ENSMUSG00000026355	Mcm6	0.391429
ENSMUSG00000031700	Gpt2	0.390338
ENSMUSG00000028312	Smc2	0.389279
ENSMUSG00000061518	Cox5b	0.388887
ENSMUSG00000030894	Tpp1	0.388747
ENSMUSG00000030609	Aen	0.388183
ENSMUSG00000034484	Snx2	0.387879
ENSMUSG00000038215	Cep44	0.387571
ENSMUSG00000013622	Atraid	0.387258
ENSMUSG00000060373	Hnrnpc	0.386141
ENSMUSG00000003923	Tfam	0.385229
ENSMUSG00000056268	Dennd1b	0.385106
ENSMUSG00000037706	Cd81	0.384595
ENSMUSG00000032267	Usp28	0.384235
ENSMUSG00000106631	RP23-32E20.1	0.384103
ENSMUSG00000029111	Nelfa	0.383603
ENSMUSG00000033157	Abhd10	0.383543
ENSMUSG00000050043	Tmx2	0.383018
ENSMUSG00000006717	Acot13	0.382879
ENSMUSG00000027777	Schip1	0.382294
ENSMUSG00000022012	Enox1	0.382092
ENSMUSG00000016427	Ndufa1	0.381911
ENSMUSG00000028048	Gba	0.381669
ENSMUSG00000021707	Dhfr	0.381384
ENSMUSG00000030225	Dera	0.381269
ENSMUSG00000030654	Arl6ip1	0.381262
ENSMUSG00000021811	Dnajc9	0.379502
ENSMUSG00000029752	Asns	0.378416
ENSMUSG00000006398	Cdc20	0.37812
ENSMUSG00000016344	Ppdpf	0.378069
ENSMUSG00000071654	Uqcc3	0.377428
ENSMUSG00000024735	Prpf19	0.377157
ENSMUSG00000027829	Ccnl1	0.377028
ENSMUSG00000026585	Kifap3	0.37688
ENSMUSG00000028821	Syf2	0.376304
ENSMUSG00000034640	Tiparp	0.37571
ENSMUSG00000031490	Eif4ebp1	0.375295
ENSMUSG00000052102	Gnpda1	0.374908
ENSMUSG00000031930	Wwp2	0.374854
ENSMUSG00000040204	2810417H13Rik	0.374445
ENSMUSG00000006728	Cdk4	0.374376
ENSMUSG00000032423	Syncrip	0.373958
ENSMUSG00000031714	Gab1	0.373643
ENSMUSG00000029326	Enoph1	0.372521
ENSMUSG00000037257	Aagab	0.371673
ENSMUSG00000034892	Rps29	0.370954
ENSMUSG00000050856	Atp5k	0.370879
ENSMUSG00000023348	Trip6	0.369256
ENSMUSG00000024197	Plin3	0.369185
ENSMUSG00000027778	Ift80	0.367781
ENSMUSG00000031696	Vps35	0.367265
ENSMUSG00000028945	Rheb	0.366356
ENSMUSG00000024590	Lmnb1	0.365945
ENSMUSG00000021282	Eif5	0.365796
ENSMUSG00000033386	Frrs1	0.365418
ENSMUSG00000063412	Gm10131	0.364427
ENSMUSG00000026021	Sumo1	0.363903
ENSMUSG00000058019	Ces5a	0.363383
ENSMUSG00000062691	Cebpzos	0.363212
ENSMUSG00000024360	Etf1	0.363182
ENSMUSG00000047547	Cltb	0.362358
ENSMUSG00000021131	Erh	0.362123
ENSMUSG00000074781	Ube2n	0.36209
ENSMUSG00000027620	Rbm39	0.361749
ENSMUSG00000060461	Dppa5a	0.360726
ENSMUSG00000036835	Psenen	0.360585
ENSMUSG00000052833	Sae1	0.360495
ENSMUSG00000031967	Afg3l1	0.36004
ENSMUSG00000005483	Dnajb1	0.358263
ENSMUSG00000028398	Tmem261	0.358083
ENSMUSG00000030786	Itgam	0.357926
ENSMUSG00000021114	Atp6v1d	0.357678
ENSMUSG00000031432	Prps1	0.357401
ENSMUSG00000022673	Mcm4	0.356107
ENSMUSG00000032449	Slc25a36	0.355548
ENSMUSG00000021377	Dek	0.355417
ENSMUSG00000057497	Fam136a	0.355297
ENSMUSG00000029840	Mtpn	0.353982
ENSMUSG00000003680	Taf6l	0.353403
ENSMUSG00000027751	Supt20	0.352287
ENSMUSG00000062226	Gm10112	0.352231
ENSMUSG00000022336	Eif3e	0.351505
ENSMUSG00000031839	Hsbp1	0.35082
ENSMUSG00000006288	Ttc5	0.350414
ENSMUSG00000031370	Zrsr2	0.349803
ENSMUSG00000002845	Tmem39a	0.349444
ENSMUSG00000067161	Gm5560	0.349039
ENSMUSG00000006024	Napa	0.348723
ENSMUSG00000022322	Shcbp1	0.348531
ENSMUSG00000027775	Mfsd1	0.347413
ENSMUSG00000014294	Ndufa2	0.34724
ENSMUSG00000028676	Srsf10	0.347076
ENSMUSG00000022698	Naa50	0.346504
ENSMUSG00000056820	Tsnax	0.346154
ENSMUSG00000043411	Usp48	0.345511
ENSMUSG00000031575	Ash2l	0.345049
ENSMUSG00000008450	Nutf2	0.344969
ENSMUSG00000023020	Cox14	0.344274
ENSMUSG00000030127	Cops7a	0.3442
ENSMUSG00000028811	Yars	0.344155
ENSMUSG00000042814	Mcts2	0.343796
ENSMUSG00000026926	Pmpca	0.342905
ENSMUSG00000028568	Btf3l4	0.34226
ENSMUSG00000022820	Ndufb4	0.34213
ENSMUSG00000016319	Slc25a5	0.34183
ENSMUSG00000068739	Sars	0.341632
ENSMUSG00000039105	Atp6v1g1	0.341015
ENSMUSG00000025283	Sat1	0.340193
ENSMUSG00000026064	Ptp4a1	0.339797
ENSMUSG00000047446	Arl4a	0.339315
ENSMUSG00000040549	Ckap5	0.338535
ENSMUSG00000037851	Iars	0.338443
ENSMUSG00000022841	Ap2m1	0.337761
ENSMUSG00000019710	Mrpl24	0.336463
ENSMUSG00000030825	Hsd17b14	0.336445
ENSMUSG00000031458	Coprs	0.335503
ENSMUSG00000075700	Selt	0.335358
ENSMUSG00000037465	Klf10	0.335316
ENSMUSG00000003038	Hmgn2	0.335091
ENSMUSG00000058793	Cds2	0.334597
ENSMUSG00000008892	Vdac3	0.334342
ENSMUSG00000024151	Msh2	0.333745
ENSMUSG00000025894	Aasdhppt	0.333314
ENSMUSG00000035048	Anapc13	0.333256
ENSMUSG00000024587	Nars	0.332419
ENSMUSG00000070283	Ndufaf3	0.33218
ENSMUSG00000021666	Gfm2	0.331542
ENSMUSG00000087687	Pet100	0.330848
ENSMUSG00000083669	Gm10169	0.330338
ENSMUSG00000017764	Zswim1	0.330276
ENSMUSG00000041431	Ccnb1	0.329045
ENSMUSG00000030842	Lamtor1	0.329019
ENSMUSG00000000171	Sdhd	0.328585
ENSMUSG00000027660	Skil	0.328148
ENSMUSG00000030216	Wbp11	0.327826
ENSMUSG00000039001	Rps21	0.327682
ENSMUSG00000014767	Tbp	0.327466
ENSMUSG00000078498	Gm13151	0.326857
ENSMUSG00000068101	Cenpm	0.325553
ENSMUSG00000066270	Gm10157	0.324813
ENSMUSG00000032097	Ddx6	0.324424
ENSMUSG00000081400	Gm13680	0.324198
ENSMUSG00000038943	Prc1	0.323185
ENSMUSG00000105879	RP24-291E8.2	0.323114
ENSMUSG00000037938	Chchd5	0.323018
ENSMUSG00000071497	Nutf2-ps1	0.322605
ENSMUSG00000057657	Rps18-ps3	0.322297
ENSMUSG00000001435	Col18a1	0.321787
ENSMUSG00000042520	Ubap2l	0.321457
ENSMUSG00000043801	Oaz1-ps	0.321177
ENSMUSG00000091625	Lsm5	0.321019
ENSMUSG00000061286	Exosc5	0.320805
ENSMUSG00000083911	Gm4342	0.320746
ENSMUSG00000024640	Psat1	0.32072
ENSMUSG00000078915	Hsp25-ps1	0.32043
ENSMUSG00000094627	Gm10182	0.319595
ENSMUSG00000029993	Nfu1	0.319561
ENSMUSG00000059323	Tonsl	0.318848
ENSMUSG00000038690	Atp5j2	0.318789
ENSMUSG00000061838	Suclg2	0.317925
ENSMUSG00000063800	Prpf38a	0.317865
ENSMUSG00000030704	Rab6a	0.316941
ENSMUSG00000075053	Vdac3-ps1	0.316349
ENSMUSG00000022652	Morc1	0.314867
ENSMUSG00000009907	Vps4b	0.314486
ENSMUSG00000090286	Gm17615	0.314235
ENSMUSG00000037827	Gm5884	0.314143
ENSMUSG00000063888	Rpl7l1	0.314069
ENSMUSG00000028959	Fastk	0.313806
ENSMUSG00000027649	Ctnnbl1	0.312554
ENSMUSG00000019923	Zwint	0.312516
ENSMUSG00000003660	Snrnp200	0.31214
ENSMUSG00000026032	Ndufb3	0.310051
ENSMUSG00000033916	Chmp2a	0.308849
ENSMUSG00000029387	Gtf2h3	0.30879
ENSMUSG00000033307	Mif	0.307682
ENSMUSG00000041881	Ndufa7	0.306758
ENSMUSG00000026353	Ubxn4	0.30569
ENSMUSG00000004610	Etfb	0.305498
ENSMUSG00000020074	Ccar1	0.305242
ENSMUSG00000102976	Zc3h11a	0.30506
ENSMUSG00000014771	Pdcd2	0.304923
ENSMUSG00000022516	Nudt16l1	0.30466
ENSMUSG00000070319	Eif3g	0.304607
ENSMUSG00000034868	Myl12b	0.304479
ENSMUSG00000022940	Pigp	0.304408
ENSMUSG00000029500	Pgam5	0.303642
ENSMUSG00000019370	Calm3	0.303562
ENSMUSG00000035399	Oser1	0.303223
ENSMUSG00000024446	Rpp21	0.302379
ENSMUSG00000051223	Bzw1	0.30149
ENSMUSG00000057561	Eif1a	0.300707
ENSMUSG00000054309	Cpsf3	0.30007
ENSMUSG00000024487	Yipf5	0.299865
ENSMUSG00000022241	Tars	0.299576
ENSMUSG00000028648	Ndufs5	0.298989
ENSMUSG00000031533	Mrps31	0.298895
ENSMUSG00000019362	D8Ertd738e	0.29882
ENSMUSG00000024571	Gm16286	0.298277
ENSMUSG00000050017	Pitpnb	0.297206
ENSMUSG00000028691	Prdx1	0.296669
ENSMUSG00000022452	Smdt1	0.296636
ENSMUSG00000024194	Cuta	0.295374
ENSMUSG00000031068	Glrx3	0.294504
ENSMUSG00000091460	Gm7808	0.294362
ENSMUSG00000008859	Rala	0.294257
ENSMUSG00000032299	Commd4	0.29406
ENSMUSG00000038412	Higd1a	0.293996
ENSMUSG00000090733	Rps27	0.292793
ENSMUSG00000001418	Glmp	0.292755
ENSMUSG00000049124	Gm8186	0.291808
ENSMUSG00000003824	Syce2	0.291254
ENSMUSG00000064326	Siva1	0.290603
ENSMUSG00000030435	U2af2	0.290013
ENSMUSG00000032715	Trib3	0.289062
ENSMUSG00000024096	Ralbp1	0.288968
ENSMUSG00000048351	Coa7	0.288317
ENSMUSG00000031765	Mt1	0.288045
ENSMUSG00000002870	Mcm2	0.287992
ENSMUSG00000051257	Trap1a	0.287784
ENSMUSG00000021546	Hnrnpk	0.287754
ENSMUSG00000022391	Rangap1	0.287676
ENSMUSG00000007029	Vars	0.287442
ENSMUSG00000025190	Got1	0.287178
ENSMUSG00000053565	Eif3k	0.28696
ENSMUSG00000004285	Atp6v1f	0.285201
ENSMUSG00000021266	Wars	0.28342
ENSMUSG00000050621	Rps27rt	0.282772
ENSMUSG00000030588	Yif1b	0.282681
ENSMUSG00000027133	Nop10	0.282309
ENSMUSG00000022890	Atp5j	0.281841
ENSMUSG00000027203	Dut	0.281813
ENSMUSG00000040952	Rps19	0.281579
ENSMUSG00000022295	Atp6v1c1	0.280029
ENSMUSG00000001964	Emd	0.279903
ENSMUSG00000019494	Cops6	0.279592
ENSMUSG00000001016	Ilf2	0.27895
ENSMUSG00000062458	Gm8623	0.278492
ENSMUSG00000091449	Gm10269	0.278047
ENSMUSG00000094472	Gm21897	0.277604
ENSMUSG00000037058	Paip2	0.277328
ENSMUSG00000030649	Anapc15	0.276201
ENSMUSG00000068240	Gm11808	0.276078
ENSMUSG00000074748	Atxn7l3b	0.275973
ENSMUSG00000022247	Brix1	0.27597
ENSMUSG00000066407	Gm10263	0.275418
ENSMUSG00000053560	Ier2	0.275064
ENSMUSG00000030983	Bccip	0.274821
ENSMUSG00000019773	Fbxo5	0.273375
ENSMUSG00000090137	Uba52	0.272361
ENSMUSG00000022024	Sugt1	0.272198
ENSMUSG00000014313	Cox6c	0.272163
ENSMUSG00000079435	Rpl36a	0.271694
ENSMUSG00000024208	Uqcc2	0.271615
ENSMUSG00000025764	Jade1	0.271408
ENSMUSG00000078784	1810022K09Rik	0.271309
ENSMUSG00000078941	Ak6	0.271238
ENSMUSG00000067288	Rps28	0.271204
ENSMUSG00000082806	Rpl13-ps1	0.271164
ENSMUSG00000062270	Morf4l1	0.270961
ENSMUSG00000023089	Ndufa5	0.269605
ENSMUSG00000025982	Sf3b1	0.269153
ENSMUSG00000003429	Rps11	0.268915
ENSMUSG00000003779	Kif20a	0.268776
ENSMUSG00000018196	Glrx2	0.268631
ENSMUSG00000030591	Psmd8	0.268465
ENSMUSG00000070713	Gm10282	0.267874
ENSMUSG00000015932	Dstn	0.266826
ENSMUSG00000062997	Rpl35	0.266684
ENSMUSG00000025337	Sbds	0.265065
ENSMUSG00000054766	Set	0.263279
ENSMUSG00000024048	Myl12a	0.263188
ENSMUSG00000025204	Ndufb8	0.263068
ENSMUSG00000076432	Ywhaq	0.260815
ENSMUSG00000071014	Ndufb6	0.260568
ENSMUSG00000020515	Cnot8	0.25995
ENSMUSG00000028609	Magoh	0.259948
ENSMUSG00000061360	Phf5a	0.259649
ENSMUSG00000030942	Thumpd1	0.259308
ENSMUSG00000031320	Rps4x	0.259278
ENSMUSG00000005481	Ddx39	0.258188
ENSMUSG00000020949	Fkbp3	0.257984
ENSMUSG00000000740	Rpl13	0.257693
ENSMUSG00000024576	Csnk1a1	0.257386
ENSMUSG00000059835	Rpl13-ps3	0.256599
ENSMUSG00000021520	Uqcrb	0.255885
ENSMUSG00000042354	Gnl3	0.255771
ENSMUSG00000022961	Son	0.255681
ENSMUSG00000029777	Gars	0.255518
ENSMUSG00000057388	Mrpl18	0.255376
ENSMUSG00000015092	Edf1	0.254218
ENSMUSG00000037072	2019-09-15	0.253581
ENSMUSG00000049932	H2afx	0.253525
ENSMUSG00000051176	Zfp42	0.252687
ENSMUSG00000083097	Gm14494	0.252465
ENSMUSG00000015806	Qdpr	0.252025
ENSMUSG00000069117	Gm10260	0.251832
ENSMUSG00000018821	Avpi1	0.251717
ENSMUSG00000090553	Snrpe	0.251445
ENSMUSG00000016833	Mrps18c	0.250699
ENSMUSG00000090841	Myl6	0.2506
ENSMUSG00000028010	Gar1	0.250584
ENSMUSG00000031924	Cyb5b	0.24958
ENSMUSG00000062742	Gm5239	0.249413
ENSMUSG00000021737	Psmd6	0.249232
ENSMUSG00000031697	Orc6	0.248881
ENSMUSG00000001289	Pfdn5	0.248193
ENSMUSG00000022477	Aco2	0.24797
ENSMUSG00000025503	Taldo1	0.247524
ENSMUSG00000049422	Chchd10	0.246724
ENSMUSG00000005410	Mcm5	0.246384
ENSMUSG00000009079	Ewsr1	0.245926
ENSMUSG00000062797	l7Rn6	0.245514
ENSMUSG00000022403	St13	0.24357
ENSMUSG00000042750	Bex2	0.243158
ENSMUSG00000021290	2010107E04Rik	0.242046
ENSMUSG00000064358	mt-Co3	0.241512
ENSMUSG00000054405	Dnajc8	0.239596
ENSMUSG00000031781	Ciapin1	0.239341
ENSMUSG00000062456	Rpl9-ps6	0.239022
ENSMUSG00000031299	Pdha1	0.238828
ENSMUSG00000030512	Snrpa1	0.238388
ENSMUSG00000040824	Snrpd2	0.238039
ENSMUSG00000040731	Eif4h	0.236382
ENSMUSG00000029131	Dnajb6	0.23607
ENSMUSG00000093674	Rpl41	0.234991
ENSMUSG00000047215	Rpl9	0.234519
ENSMUSG00000008668	Rps18	0.233558
ENSMUSG00000032348	Gsta4	0.233535
ENSMUSG00000025630	Hprt	0.232588
ENSMUSG00000090516	Rps11-ps1	0.23125
ENSMUSG00000078193	Gm2000	0.230748
ENSMUSG00000036199	Ndufa13	0.230196
ENSMUSG00000051316	Taf7	0.228885
ENSMUSG00000062248	Cks2	0.228669
ENSMUSG00000066551	Hmgb1	0.227686
ENSMUSG00000044627	Swi5	0.226174
ENSMUSG00000040034	Nup43	0.225693
ENSMUSG00000024007	Ppil1	0.224743
ENSMUSG00000060419	Rps16-ps2	0.223823
ENSMUSG00000060143	Gm10076	0.22371
ENSMUSG00000050608	Minos1	0.222685
ENSMUSG00000084116	Gm12460	0.221229
ENSMUSG00000027245	Hypk	0.220963
ENSMUSG00000021116	Eif2s1	0.220845
ENSMUSG00000031762	Mt2	0.21916
ENSMUSG00000029247	Paics	0.219101
ENSMUSG00000005610	Eif4g2	0.218603
ENSMUSG00000049960	Mrps16	0.218495
ENSMUSG00000058550	Dppa4	0.218446
ENSMUSG00000019210	Atp6v1e1	0.216968
ENSMUSG00000002102	Psmc3	0.216263
ENSMUSG00000079523	Tmsb10	0.214989
ENSMUSG00000002379	Ndufa11	0.214952
ENSMUSG00000075706	Gpx4	0.214285
ENSMUSG00000093904	Tomm20	0.212819
ENSMUSG00000018666	Cbx1	0.211164
ENSMUSG00000037563	Rps16	0.208957
ENSMUSG00000035215	Lsm7	0.20802
ENSMUSG00000063856	Gpx1	0.207756
ENSMUSG00000074088	Snrnp40	0.206853
ENSMUSG00000091955	Gm9844	0.206653
ENSMUSG00000074476	Spc24	0.205637
ENSMUSG00000040681	Hmgn1	0.204714
ENSMUSG00000028156	Eif4e	0.204123
ENSMUSG00000052997	Uba2	0.20151
ENSMUSG00000016541	Atxn10	0.201059
ENSMUSG00000071528	Usmg5	0.200731
ENSMUSG00000035242	Oaz1	0.197607
ENSMUSG00000025351	Cd63	0.196613
ENSMUSG00000006333	Rps9	0.195659
ENSMUSG00000024844	Banf1	0.194
ENSMUSG00000027184	Caprin1	0.192642
ENSMUSG00000055839	Tceb2	0.188726
ENSMUSG00000026020	Nop58	0.188508
ENSMUSG00000036781	Rps27l	0.187346
ENSMUSG00000005161	Prdx2	0.184908
ENSMUSG00000022956	Atp5o	0.184192
ENSMUSG00000028873	Cdca8	0.183486
ENSMUSG00000025781	Atp5c1	0.181909
ENSMUSG00000060636	Rpl35a	0.179525
ENSMUSG00000029462	Vps29	0.177207
ENSMUSG00000028138	Adh5	0.17474
ENSMUSG00000027404	Snrpb	0.172636
ENSMUSG00000063694	Cycs	0.172384
ENSMUSG00000020719	Ddx5	0.172044
ENSMUSG00000027566	Psma7	0.169263
ENSMUSG00000022205	Sub1	0.167762
ENSMUSG00000030695	Aldoa	0.165377
ENSMUSG00000012848	Rps5	0.164377
ENSMUSG00000060036	Rpl3	0.156542
ENSMUSG00000021218	Gdi2	0.151619
ENSMUSG00000037894	H2afz	0.125272
ENSMUSG00000020267	Hint1	-0.175804
ENSMUSG00000018286	Psmb6	-0.175869
ENSMUSG00000071644	Eef1g	-0.179911
ENSMUSG00000003153	Slc2a3	-0.181097
ENSMUSG00000030342	Cd9	-0.18478
ENSMUSG00000018585	Atox1	-0.186381
ENSMUSG00000006057	Atp5g1	-0.191807
ENSMUSG00000028851	Nudc	-0.192036
ENSMUSG00000004642	Slbp	-0.192037
ENSMUSG00000034024	Cct2	-0.200664
ENSMUSG00000059796	Eif4a1	-0.201469
ENSMUSG00000020720	Psmd12	-0.207338
ENSMUSG00000018189	Uchl5	-0.211264
ENSMUSG00000026496	Parp1	-0.212017
ENSMUSG00000039221	Rpl22l1	-0.212623
ENSMUSG00000059552	Trp53	-0.212916
ENSMUSG00000001525	Tubb5	-0.213083
ENSMUSG00000020708	Psmc5	-0.215081
ENSMUSG00000020738	Sumo2	-0.216949
ENSMUSG00000074578	1500012F01Rik	-0.22128
ENSMUSG00000004264	Phb2	-0.222267
ENSMUSG00000063406	Tmed5	-0.223899
ENSMUSG00000020857	Nme2	-0.223976
ENSMUSG00000023175	Bsg	-0.226625
ENSMUSG00000028729	Ebna1bp2	-0.227431
ENSMUSG00000026080	Chst10	-0.228918
ENSMUSG00000040433	Zbtb38	-0.229115
ENSMUSG00000047844	Bex4	-0.230861
ENSMUSG00000022370	Mrpl13	-0.232501
ENSMUSG00000036752	Tubb4b	-0.233774
ENSMUSG00000038860	Garnl3	-0.234253
ENSMUSG00000030751	Psma1	-0.236391
ENSMUSG00000067212	H2-T23	-0.238211
ENSMUSG00000056602	Fry	-0.238336
ENSMUSG00000078584	AU022252	-0.240013
ENSMUSG00000003814	Calr	-0.240339
ENSMUSG00000028861	Mrps15	-0.241848
ENSMUSG00000029066	Mrpl20	-0.245058
ENSMUSG00000006784	Ttc25	-0.246979
ENSMUSG00000045394	Epcam	-0.247074
ENSMUSG00000018293	Pfn1	-0.24801
ENSMUSG00000058546	Rpl23a	-0.248429
ENSMUSG00000026608	Kctd3	-0.24873
ENSMUSG00000010608	Rbm25	-0.249583
ENSMUSG00000020571	Pdia6	-0.253327
ENSMUSG00000078656	Vps25	-0.25389
ENSMUSG00000056941	Commd7	-0.254131
ENSMUSG00000078126	Rpl23a-ps3	-0.254274
ENSMUSG00000029823	Luc7l2	-0.25573
ENSMUSG00000020089	Ppa1	-0.256381
ENSMUSG00000100967	Gm29666	-0.256652
ENSMUSG00000079242	C730034F03Rik	-0.256668
ENSMUSG00000025646	Atrip	-0.257331
ENSMUSG00000028964	Park7	-0.25775
ENSMUSG00000020534	Shmt1	-0.259188
ENSMUSG00000019373	Cops3	-0.262687
ENSMUSG00000099492	Gm5525	-0.264125
ENSMUSG00000022761	Lztr1	-0.264642
ENSMUSG00000019970	Sgk1	-0.265143
ENSMUSG00000057948	Unc13d	-0.265461
ENSMUSG00000022160	Mettl3	-0.266764
ENSMUSG00000026180	Cxcr2	-0.267641
ENSMUSG00000030583	Sipa1l3	-0.267738
ENSMUSG00000053390	Zfp952	-0.269613
ENSMUSG00000026584	Scyl3	-0.269671
ENSMUSG00000029617	Ccz1	-0.270518
ENSMUSG00000042719	Naa25	-0.270926
ENSMUSG00000091931	AK010878	-0.272259
ENSMUSG00000023004	Tuba1b	-0.272314
ENSMUSG00000032495	Lrrc2	-0.273665
ENSMUSG00000025980	Hspd1	-0.273692
ENSMUSG00000025132	Arhgdia	-0.275094
ENSMUSG00000058809	Hspd1-ps3	-0.276903
ENSMUSG00000059447	Hadhb	-0.277575
ENSMUSG00000006676	Usp19	-0.277643
ENSMUSG00000020803	Txndc17	-0.277728
ENSMUSG00000004221	Ikbkg	-0.279119
ENSMUSG00000047260	Emc6	-0.28037
ENSMUSG00000062604	Srpk2	-0.28148
ENSMUSG00000058625	Gm17383	-0.281976
ENSMUSG00000027423	Snx5	-0.282715
ENSMUSG00000020873	Slc35b1	-0.283393
ENSMUSG00000014074	Rnf168	-0.284184
ENSMUSG00000022292	Rrm2b	-0.285022
ENSMUSG00000020321	Mdh1	-0.28683
ENSMUSG00000043091	Tuba1c	-0.287519
ENSMUSG00000063698	Sfxn4	-0.287678
ENSMUSG00000022995	Enah	-0.28789
ENSMUSG00000025825	Iscu	-0.289446
ENSMUSG00000006058	Snf8	-0.290171
ENSMUSG00000020818	Mfsd11	-0.291034
ENSMUSG00000039356	Exosc2	-0.291912
ENSMUSG00000024811	Tnks2	-0.292143
ENSMUSG00000007739	Cct4	-0.292992
ENSMUSG00000029642	Polr1d	-0.293137
ENSMUSG00000030530	Furin	-0.29366
ENSMUSG00000020072	Pbld2	-0.29436
ENSMUSG00000025479	Cyp2e1	-0.295949
ENSMUSG00000049871	Nlrc3	-0.29678
ENSMUSG00000062300	Pvrl2	-0.297613
ENSMUSG00000035478	Mbd3	-0.300537
ENSMUSG00000005103	Wdr1	-0.300807
ENSMUSG00000028992	Nmnat1	-0.301327
ENSMUSG00000055900	Tmem69	-0.301405
ENSMUSG00000006191	Cdkal1	-0.30158
ENSMUSG00000074212	Dnajb14	-0.301698
ENSMUSG00000018583	G3bp1	-0.30175
ENSMUSG00000001100	Poldip2	-0.302083
ENSMUSG00000022679	Mpv17l	-0.303788
ENSMUSG00000029502	Golga3	-0.304696
ENSMUSG00000069072	Slc7a14	-0.30505
ENSMUSG00000028901	Gmeb1	-0.305065
ENSMUSG00000002068	Ccne1	-0.305702
ENSMUSG00000073724	Pramel4	-0.305743
ENSMUSG00000004896	Rrnad1	-0.305776
ENSMUSG00000097148	Gm3839	-0.306144
ENSMUSG00000038352	Arl5c	-0.306231
ENSMUSG00000082809	Gm14150	-0.306262
ENSMUSG00000018565	Elp5	-0.30745
ENSMUSG00000026014	Raph1	-0.307714
ENSMUSG00000036391	Sec24a	-0.30858
ENSMUSG00000013415	Igf2bp1	-0.308852
ENSMUSG00000028955	Vamp3	-0.309092
ENSMUSG00000090258	Churc1	-0.309775
ENSMUSG00000073723	Gm13102	-0.31006
ENSMUSG00000032580	Rbm5	-0.31026
ENSMUSG00000018446	C1qbp	-0.310553
ENSMUSG00000061882	Ccdc62	-0.310757
ENSMUSG00000062353	Gm15772	-0.311426
ENSMUSG00000032480	Dhx30	-0.312377
ENSMUSG00000026755	Arpc5l	-0.313235
ENSMUSG00000034205	Loxl2	-0.313441
ENSMUSG00000018572	Phf23	-0.313961
ENSMUSG00000022358	Fbxo32	-0.315915
ENSMUSG00000001785	Pwp1	-0.316387
ENSMUSG00000027739	Rab33b	-0.316796
ENSMUSG00000036285	Noa1	-0.316833
ENSMUSG00000037826	Ppm1k	-0.318572
ENSMUSG00000056211	R3hdm1	-0.31926
ENSMUSG00000023118	Sympk	-0.319387
ENSMUSG00000014867	Surf4	-0.320788
ENSMUSG00000024883	Rin1	-0.321898
ENSMUSG00000015869	Prpsap1	-0.322178
ENSMUSG00000021660	Btf3	-0.325357
ENSMUSG00000025492	Ifitm3	-0.32541
ENSMUSG00000024369	Nelfe	-0.325723
ENSMUSG00000017286	Glod4	-0.325887
ENSMUSG00000020537	Drg2	-0.326387
ENSMUSG00000027243	Harbi1	-0.326639
ENSMUSG00000089818	Gm15950	-0.326746
ENSMUSG00000029470	P2rx4	-0.327129
ENSMUSG00000025135	Anapc11	-0.32727
ENSMUSG00000035439	Haus8	-0.328044
ENSMUSG00000020386	Sar1b	-0.328609
ENSMUSG00000037210	Fam193a	-0.329742
ENSMUSG00000017404	Rpl19	-0.329806
ENSMUSG00000039715	Wdr34	-0.329833
ENSMUSG00000031604	Msmo1	-0.33001
ENSMUSG00000031527	Eri1	-0.33013
ENSMUSG00000025580	Eif4a3	-0.330189
ENSMUSG00000020476	Dbnl	-0.331531
ENSMUSG00000020766	Galk1	-0.331795
ENSMUSG00000003778	Brd8	-0.332686
ENSMUSG00000001105	Ift20	-0.33358
ENSMUSG00000029782	Tmem209	-0.333586
ENSMUSG00000030960	Mettl10	-0.333626
ENSMUSG00000023944	Hsp90ab1	-0.333964
ENSMUSG00000004562	Arhgef40	-0.334119
ENSMUSG00000070544	Top1	-0.33427
ENSMUSG00000041966	Dcaf17	-0.334386
ENSMUSG00000026803	Ttf1	-0.335319
ENSMUSG00000060938	Rpl26	-0.335893
ENSMUSG00000029599	Ddx54	-0.336397
ENSMUSG00000022476	Polr3h	-0.336712
ENSMUSG00000026918	Brd3	-0.337003
ENSMUSG00000020914	Top2a	-0.338896
ENSMUSG00000032096	Arcn1	-0.339922
ENSMUSG00000020718	Polg2	-0.340169
ENSMUSG00000031388	Naa10	-0.340589
ENSMUSG00000040483	Xaf1	-0.340976
ENSMUSG00000072235	Tuba1a	-0.3411
ENSMUSG00000039903	Eva1c	-0.341149
ENSMUSG00000022770	Dlg1	-0.342275
ENSMUSG00000018433	Nol11	-0.343813
ENSMUSG00000020849	Ywhae	-0.344795
ENSMUSG00000056055	Sag	-0.345037
ENSMUSG00000017493	Igfbp4	-0.34557
ENSMUSG00000040472	Rabggta	-0.346555
ENSMUSG00000044349	Snhg11	-0.346749
ENSMUSG00000031392	Irak1	-0.346963
ENSMUSG00000081094	Rpl19-ps11	-0.347313
ENSMUSG00000070271	Gm13268	-0.347432
ENSMUSG00000046756	Mrps7	-0.348154
ENSMUSG00000020677	Ddx52	-0.348207
ENSMUSG00000034560	A230046K03Rik	-0.348257
ENSMUSG00000025495	Ptdss2	-0.348304
ENSMUSG00000032673	Prorsd1	-0.348714
ENSMUSG00000069744	Psmb3	-0.349251
ENSMUSG00000017499	Cdc6	-0.350532
ENSMUSG00000032479	Map4	-0.35197
ENSMUSG00000053838	Nudcd3	-0.35248
ENSMUSG00000029458	Brap	-0.353076
ENSMUSG00000030313	Dennd5b	-0.354458
ENSMUSG00000057421	Las1l	-0.354816
ENSMUSG00000025173	Wdr45b	-0.355216
ENSMUSG00000056076	Eif3b	-0.356411
ENSMUSG00000071415	Rpl23	-0.357717
ENSMUSG00000021963	Sap18	-0.35798
ENSMUSG00000002580	Mien1	-0.358391
ENSMUSG00000004846	Plod3	-0.358814
ENSMUSG00000000326	Comt	-0.360083
ENSMUSG00000052565	Hist1h1d	-0.360163
ENSMUSG00000042506	Usp22	-0.360685
ENSMUSG00000062937	Mtap	-0.361023
ENSMUSG00000027533	Fabp5	-0.361963
ENSMUSG00000021076	Actr10	-0.362754
ENSMUSG00000037991	Rmi2	-0.36369
ENSMUSG00000024594	Prrc1	-0.364017
ENSMUSG00000033400	Agl	-0.364179
ENSMUSG00000022197	Pdzd2	-0.366337
ENSMUSG00000027312	Atrn	-0.366499
ENSMUSG00000094973	Gm8994	-0.367481
ENSMUSG00000005204	Senp3	-0.369807
ENSMUSG00000020561	Twistnb	-0.370728
ENSMUSG00000029647	Pan3	-0.37101
ENSMUSG00000058057	Mettl7a3	-0.371143
ENSMUSG00000042709	Atpaf2	-0.371726
ENSMUSG00000015316	Slamf1	-0.372409
ENSMUSG00000027639	Samhd1	-0.372933
ENSMUSG00000021302	Ggps1	-0.373273
ENSMUSG00000039449	Prpf18	-0.37406
ENSMUSG00000025156	Gps1	-0.374714
ENSMUSG00000038170	Pde4dip	-0.375267
ENSMUSG00000047155	Cyp4x1	-0.376026
ENSMUSG00000004393	Ddx56	-0.37631
ENSMUSG00000046245	Pilra	-0.376851
ENSMUSG00000061650	Med9	-0.377554
ENSMUSG00000038366	Lasp1	-0.378408
ENSMUSG00000020460	Rps27a	-0.37938
ENSMUSG00000026887	Mrrf	-0.380267
ENSMUSG00000031586	Rbpms	-0.38047
ENSMUSG00000042489	Clspn	-0.380605
ENSMUSG00000020783	1200014J11Rik	-0.380637
ENSMUSG00000055296	Tmem245	-0.380755
ENSMUSG00000072582	Ptrh2	-0.381205
ENSMUSG00000004788	Eif2b2	-0.38123
ENSMUSG00000054074	Skida1	-0.382231
ENSMUSG00000020549	Elac2	-0.38268
ENSMUSG00000074802	Gas2l3	-0.385311
ENSMUSG00000010760	Phlda2	-0.38746
ENSMUSG00000034285	Nipsnap1	-0.38779
ENSMUSG00000022557	Bop1	-0.388004
ENSMUSG00000042121	Ssh1	-0.388067
ENSMUSG00000018537	Pcgf2	-0.388339
ENSMUSG00000026031	Cflar	-0.388363
ENSMUSG00000026202	Tuba4a	-0.3893
ENSMUSG00000040158	Tax1bp3	-0.389672
ENSMUSG00000068706	Gm10250	-0.391541
ENSMUSG00000054302	Eapp	-0.392365
ENSMUSG00000009292	Trpm2	-0.393158
ENSMUSG00000091580	Gm6467	-0.394829
ENSMUSG00000078308	Gm7293	-0.395691
ENSMUSG00000010277	2610507B11Rik	-0.395788
ENSMUSG00000034566	Atp5h	-0.396145
ENSMUSG00000020372	Gnb2l1	-0.397068
ENSMUSG00000034032	Rpap1	-0.397488
ENSMUSG00000101892	9130401M01Rik	-0.39783
ENSMUSG00000043284	Tmem11	-0.398082
ENSMUSG00000011382	Dhdh	-0.398579
ENSMUSG00000020739	Nup85	-0.398679
ENSMUSG00000036875	Dna2	-0.400131
ENSMUSG00000038845	Phb	-0.401122
ENSMUSG00000067242	Lgi1	-0.40177
ENSMUSG00000020936	Nmt1	-0.4028
ENSMUSG00000022503	Nubp1	-0.403088
ENSMUSG00000027130	Slc12a6	-0.403803
ENSMUSG00000020368	Canx	-0.404141
ENSMUSG00000004929	Thop1	-0.405639
ENSMUSG00000089988	Gm16238	-0.405872
ENSMUSG00000055795	Gm5160	-0.406443
ENSMUSG00000007850	Hnrnph1	-0.407025
ENSMUSG00000020831	0610010K14Rik	-0.407356
ENSMUSG00000078919	Dpm1	-0.407982
ENSMUSG00000020287	Mpg	-0.408539
ENSMUSG00000020116	Pno1	-0.411467
ENSMUSG00000020349	Ppp2ca	-0.413423
ENSMUSG00000025823	Pdia4	-0.413619
ENSMUSG00000033454	Zbtb1	-0.413889
ENSMUSG00000014243	Zswim7	-0.414065
ENSMUSG00000069379	Gm4950	-0.41475
ENSMUSG00000011254	Thg1l	-0.415022
ENSMUSG00000047751	Utf1	-0.415664
ENSMUSG00000020514	Mrpl22	-0.416473
ENSMUSG00000022641	Bbx	-0.417325
ENSMUSG00000036435	Exoc1	-0.417421
ENSMUSG00000051627	Hist1h1e	-0.418521
ENSMUSG00000019437	Tlcd1	-0.418667
ENSMUSG00000054611	Kdm2a	-0.418877
ENSMUSG00000034940	Synrg	-0.419002
ENSMUSG00000061032	Rrp1	-0.419967
ENSMUSG00000002733	Plekha3	-0.421559
ENSMUSG00000021810	Ecd	-0.422395
ENSMUSG00000037754	Ppp1r16b	-0.42322
ENSMUSG00000038861	Pi4kb	-0.424369
ENSMUSG00000018287	Spag7	-0.426606
ENSMUSG00000020733	Slc9a3r1	-0.428151
ENSMUSG00000020929	Eftud2	-0.42918
ENSMUSG00000066839	Ecsit	-0.430481
ENSMUSG00000027422	Rrbp1	-0.430668
ENSMUSG00000038290	Smg6	-0.430785
ENSMUSG00000038213	Tapbpl	-0.432048
ENSMUSG00000020471	Pold2	-0.432619
ENSMUSG00000022718	Dgcr8	-0.432671
ENSMUSG00000099083	Atf7	-0.43284
ENSMUSG00000038965	Ube2l3	-0.432866
ENSMUSG00000020484	Xbp1	-0.433046
ENSMUSG00000041235	Chd7	-0.433746
ENSMUSG00000021273	Fdft1	-0.433854
ENSMUSG00000041958	Pigs	-0.433956
ENSMUSG00000037640	Zfp60	-0.434426
ENSMUSG00000002814	Top3a	-0.436999
ENSMUSG00000084178	Gm11759	-0.437598
ENSMUSG00000049800	Sertad2	-0.437666
ENSMUSG00000045503	Sys1	-0.438686
ENSMUSG00000029616	Erp29	-0.439502
ENSMUSG00000030056	Isy1	-0.439865
ENSMUSG00000042569	Dhrs7b	-0.441144
ENSMUSG00000039640	Mrpl12	-0.441676
ENSMUSG00000043282	Teddm1b	-0.442724
ENSMUSG00000020142	Slc1a4	-0.444682
ENSMUSG00000038975	Rabggtb	-0.444964
ENSMUSG00000020918	Kat2a	-0.446154
ENSMUSG00000016458	Wt1	-0.446796
ENSMUSG00000036006	Fam65b	-0.447743
ENSMUSG00000095595	Fam177a	-0.447822
ENSMUSG00000070348	Ccnd1	-0.449931
ENSMUSG00000052593	Adam17	-0.450264
ENSMUSG00000025574	Tk1	-0.450635
ENSMUSG00000059743	Fdps	-0.450904
ENSMUSG00000009894	Snap47	-0.451679
ENSMUSG00000020361	Hspa4	-0.451982
ENSMUSG00000029223	Uchl1	-0.454292
ENSMUSG00000060802	B2m	-0.455247
ENSMUSG00000039055	Eme1	-0.45662
ENSMUSG00000028484	Psip1	-0.457526
ENSMUSG00000028195	Cyr61	-0.458751
ENSMUSG00000038393	Txnip	-0.45999
ENSMUSG00000106268	RP24-434E24.5	-0.460053
ENSMUSG00000034652	Cd300a	-0.460185
ENSMUSG00000020444	Guk1	-0.460747
ENSMUSG00000020737	Hn1	-0.46121
ENSMUSG00000046323	Dppa3	-0.462504
ENSMUSG00000025155	Dus1l	-0.462601
ENSMUSG00000039671	Zmynd8	-0.46367
ENSMUSG00000018858	Ict1	-0.463713
ENSMUSG00000024527	Afg3l2	-0.464277
ENSMUSG00000093760	Gm20678	-0.464293
ENSMUSG00000028167	Bdh2	-0.464605
ENSMUSG00000027107	Chrna1	-0.467695
ENSMUSG00000037992	Rara	-0.469715
ENSMUSG00000020935	Dcakd	-0.474143
ENSMUSG00000027523	Gnas	-0.474689
ENSMUSG00000020407	Upp1	-0.475352
ENSMUSG00000032604	Qars	-0.475727
ENSMUSG00000046879	Irgm1	-0.475763
ENSMUSG00000046010	Zfp830	-0.475906
ENSMUSG00000090602	Gm5611	-0.476189
ENSMUSG00000032845	Alpk2	-0.476763
ENSMUSG00000042564	Fam227a	-0.479363
ENSMUSG00000083780	Gm12728	-0.479375
ENSMUSG00000018593	Sparc	-0.480692
ENSMUSG00000031897	Psmb10	-0.481504
ENSMUSG00000041623	D11Wsu47e	-0.483704
ENSMUSG00000027637	1110008F13Rik	-0.485192
ENSMUSG00000031851	Ntpcr	-0.485285
ENSMUSG00000007827	Ankrd26	-0.488887
ENSMUSG00000080775	Gm6368	-0.48943
ENSMUSG00000087651	1500009L16Rik	-0.490373
ENSMUSG00000028527	Ak4	-0.490718
ENSMUSG00000037905	Bri3bp	-0.491475
ENSMUSG00000018501	Ncor1	-0.491507
ENSMUSG00000039680	Mrps6	-0.492383
ENSMUSG00000022911	Arl13b	-0.498411
ENSMUSG00000029036	Atad3a	-0.499029
ENSMUSG00000066258	Trim12a	-0.499485
ENSMUSG00000019960	Dusp6	-0.501109
ENSMUSG00000001445	Mrpl10	-0.501379
ENSMUSG00000029550	Sppl3	-0.503389
ENSMUSG00000023905	Tnfrsf12a	-0.505665
ENSMUSG00000005973	Rcn1	-0.505802
ENSMUSG00000040594	Ranbp17	-0.509605
ENSMUSG00000071866	Ppia	-0.509707
ENSMUSG00000030870	Ubfd1	-0.511915
ENSMUSG00000003355	Fkbp11	-0.513253
ENSMUSG00000031060	Rbm10	-0.513678
ENSMUSG00000036782	Klhl13	-0.514394
ENSMUSG00000057113	Npm1	-0.514932
ENSMUSG00000020477	Mrps24	-0.516927
ENSMUSG00000075702	Selm	-0.517301
ENSMUSG00000016495	Plgrkt	-0.51794
ENSMUSG00000018932	Map2k3	-0.518277
ENSMUSG00000020706	Ftsj3	-0.520814
ENSMUSG00000071547	Nt5dc2	-0.52308
ENSMUSG00000035198	Tubg1	-0.52578
ENSMUSG00000022148	Fyb	-0.526849
ENSMUSG00000045284	Dcaf12l1	-0.527597
ENSMUSG00000048076	Arf1	-0.527673
ENSMUSG00000020523	Fam114a2	-0.528484
ENSMUSG00000095567	Noc2l	-0.529497
ENSMUSG00000020834	Dhrs13	-0.529725
ENSMUSG00000026987	Baz2b	-0.530141
ENSMUSG00000026864	Hspa5	-0.530718
ENSMUSG00000080860	Gm13815	-0.53279
ENSMUSG00000043439	E130012A19Rik	-0.533158
ENSMUSG00000038456	Dennd2a	-0.534222
ENSMUSG00000028641	P3h1	-0.536181
ENSMUSG00000022571	Pycrl	-0.536721
ENSMUSG00000006920	Ezh1	-0.536939
ENSMUSG00000026648	Dclre1c	-0.536963
ENSMUSG00000057229	Atp5sl	-0.539383
ENSMUSG00000098488	Pla2g4b	-0.54115
ENSMUSG00000023723	Mrps23	-0.54141
ENSMUSG00000022490	Ppp1r1a	-0.543392
ENSMUSG00000039329	Tex19.1	-0.543963
ENSMUSG00000053654	Krt42	-0.544433
ENSMUSG00000020530	Ggnbp2	-0.546211
ENSMUSG00000025386	Pde6g	-0.546583
ENSMUSG00000029922	Mkrn1	-0.547416
ENSMUSG00000001056	Nhp2	-0.550437
ENSMUSG00000040904	Gm21988	-0.550923
ENSMUSG00000015312	Gadd45b	-0.552366
ENSMUSG00000039323	Igfbp2	-0.555478
ENSMUSG00000043681	Fam25c	-0.561221
ENSMUSG00000020359	Phykpl	-0.562516
ENSMUSG00000068079	Tcf15	-0.564936
ENSMUSG00000024812	Tjp2	-0.568348
ENSMUSG00000020903	Stx8	-0.574459
ENSMUSG00000020808	Fam64a	-0.574724
ENSMUSG00000055799	Tcf7l1	-0.575197
ENSMUSG00000051483	Cbr1	-0.581345
ENSMUSG00000027999	Pla2g12a	-0.582684
ENSMUSG00000022634	Yaf2	-0.584847
ENSMUSG00000042298	Ttc19	-0.589106
ENSMUSG00000041890	Git2	-0.59127
ENSMUSG00000020427	Igfbp3	-0.594603
ENSMUSG00000075528	Aarsd1	-0.596824
ENSMUSG00000095180	Rhox5	-0.59775
ENSMUSG00000029761	Cald1	-0.598616
ENSMUSG00000040463	Mybbp1a	-0.599365
ENSMUSG00000002812	Flii	-0.601376
ENSMUSG00000025384	2310003H01Rik	-0.602688
ENSMUSG00000022216	Psme1	-0.602714
ENSMUSG00000020778	Ten1	-0.60304
ENSMUSG00000004665	Cnn2	-0.605179
ENSMUSG00000102252	Snrpn	-0.605418
ENSMUSG00000053929	Cyhr1	-0.606458
ENSMUSG00000037750	Fam222b	-0.617036
ENSMUSG00000020869	Lrrc59	-0.618059
ENSMUSG00000034274	Thoc5	-0.618127
ENSMUSG00000024012	Mtch1	-0.618267
ENSMUSG00000006200	Rhox6	-0.623862
ENSMUSG00000021947	Cryl1	-0.626548
ENSMUSG00000057181	5730455P16Rik	-0.627391
ENSMUSG00000020358	Hnrnpab	-0.627973
ENSMUSG00000018509	Cenpv	-0.63506
ENSMUSG00000038793	Lefty1	-0.636165
ENSMUSG00000052934	Fbxo31	-0.63728
ENSMUSG00000020483	Dynll2	-0.637314
ENSMUSG00000015837	Sqstm1	-0.640244
ENSMUSG00000105204	RP24-394C15.7	-0.640436
ENSMUSG00000018340	Anxa6	-0.64162
ENSMUSG00000073982	Rhog	-0.64385
ENSMUSG00000002059	Rab34	-0.645089
ENSMUSG00000037275	Gemin5	-0.647142
ENSMUSG00000009076	Zmat5	-0.64987
ENSMUSG00000037664	Cdkn1c	-0.656568
ENSMUSG00000053182	Gm609	-0.659438
ENSMUSG00000078153	Psme2b	-0.662067
ENSMUSG00000020863	Luc7l3	-0.664511
ENSMUSG00000018648	Dusp14	-0.665235
ENSMUSG00000025130	P4hb	-0.67348
ENSMUSG00000027478	Dnmt3b	-0.678243
ENSMUSG00000062170	Fmr1nb	-0.67973
ENSMUSG00000073838	Tufm	-0.681644
ENSMUSG00000019854	Reps1	-0.682048
ENSMUSG00000059923	Grb2	-0.684156
ENSMUSG00000053907	Mat2a	-0.685697
ENSMUSG00000021848	Otx2	-0.695514
ENSMUSG00000024570	Rbfa	-0.69561
ENSMUSG00000029022	Miip	-0.699326
ENSMUSG00000038502	Ptov1	-0.699897
ENSMUSG00000032085	Tagln	-0.719578
ENSMUSG00000067547	Gm7666	-0.72179
ENSMUSG00000050212	Eva1b	-0.72857
ENSMUSG00000018841	Rad51d	-0.728642
ENSMUSG00000049382	Krt8	-0.731945
ENSMUSG00000020415	Pttg1	-0.734197
ENSMUSG00000104895	RP23-53G23.1	-0.736836
ENSMUSG00000076431	Sox4	-0.737369
ENSMUSG00000028023	Pitx2	-0.740722
ENSMUSG00000030970	Ctbp2	-0.754142
ENSMUSG00000020400	Tnip1	-0.764779
ENSMUSG00000017188	Coa3	-0.77088
ENSMUSG00000032562	Gnai2	-0.772933
ENSMUSG00000020424	Gatsl3	-0.77475
ENSMUSG00000042286	Stab1	-0.777806
ENSMUSG00000020736	Nt5c	-0.781596
ENSMUSG00000037278	Tmem97	-0.781803
ENSMUSG00000020496	Rnf187	-0.784063
ENSMUSG00000014349	Ube2z	-0.784703
ENSMUSG00000023043	Krt18	-0.791932
ENSMUSG00000062825	Actg1	-0.793231
ENSMUSG00000017221	Psmd3	-0.795787
ENSMUSG00000026728	Vim	-0.81141
ENSMUSG00000006931	P3h4	-0.815508
ENSMUSG00000079197	Psme2	-0.822111
ENSMUSG00000002289	Angptl4	-0.827814
ENSMUSG00000040699	Limd2	-0.856886
ENSMUSG00000026603	Smyd2	-0.863878
ENSMUSG00000067702	Tuba3a	-0.887364
ENSMUSG00000030735	Gm9755	-0.88752
ENSMUSG00000006056	Calcoco2	-0.895207
ENSMUSG00000037364	Srrt	-0.907066
ENSMUSG00000018899	Irf1	-0.940259
ENSMUSG00000028645	Slc2a1	-0.951594
ENSMUSG00000025161	Slc16a3	-0.955757
ENSMUSG00000000805	Car4	-0.980185
ENSMUSG00000066652	Lefty2	-0.988127
ENSMUSG00000020396	Nefh	-1.0361
ENSMUSG00000029860	Zyx	-1.03623
ENSMUSG00000020900	Myh10	-1.09253
ENSMUSG00000020911	Krt19	-1.1142

## Sheet: sheet3_HP1β S89E_metastable
ensembl_gene_id	external_gene_name	log2FoldChange
ENSMUSG00000025161	Slc16a3	1.19772
ENSMUSG00000005892	Trh	0.914757
ENSMUSG00000031155	Pim2	0.793045
ENSMUSG00000038793	Lefty1	0.703586
ENSMUSG00000028645	Slc2a1	0.682931
ENSMUSG00000034926	Dhcr24	0.652809
ENSMUSG00000020661	Dnmt3a	0.642921
ENSMUSG00000024095	Hnrnpll	0.631526
ENSMUSG00000027478	Dnmt3b	0.625873
ENSMUSG00000078153	Psme2b	0.613835
ENSMUSG00000021453	Gadd45g	0.599297
ENSMUSG00000066652	Lefty2	0.578949
ENSMUSG00000080885	Rpl10-ps6	0.56769
ENSMUSG00000025153	Fasn	0.566477
ENSMUSG00000079197	Psme2	0.554642
ENSMUSG00000040550	Otud6b	0.548951
ENSMUSG00000057667	Bloc1s3	0.542529
ENSMUSG00000022490	Ppp1r1a	0.538468
ENSMUSG00000020706	Ftsj3	0.525232
ENSMUSG00000022346	Myc	0.525099
ENSMUSG00000082380	Gm12218	0.523686
ENSMUSG00000001440	Kpnb1	0.523681
ENSMUSG00000026864	Hspa5	0.519214
ENSMUSG00000034613	Ppm1h	0.514226
ENSMUSG00000021848	Otx2	0.512107
ENSMUSG00000093930	Hmgcs1	0.509948
ENSMUSG00000089847	Timm10b	0.496783
ENSMUSG00000046323	Dppa3	0.494606
ENSMUSG00000046245	Pilra	0.494271
ENSMUSG00000029442	Wdr66	0.493205
ENSMUSG00000022438	Parvb	0.488174
ENSMUSG00000018442	Derl2	0.487742
ENSMUSG00000053907	Mat2a	0.485602
ENSMUSG00000028318	Polr1e	0.482187
ENSMUSG00000018666	Cbx1	0.479165
ENSMUSG00000051855	Mest	0.47836
ENSMUSG00000050855	Zfp940	0.470968
ENSMUSG00000023147	Wrb	0.47069
ENSMUSG00000046879	Irgm1	0.465256
ENSMUSG00000022948	Setd4	0.464954
ENSMUSG00000047977	Synb	0.460949
ENSMUSG00000080115	Mettl21b	0.460848
ENSMUSG00000031601	Cnot7	0.460279
ENSMUSG00000074793	Hspa12b	0.455405
ENSMUSG00000027562	Car2	0.45511
ENSMUSG00000000948	Gm38393	0.445592
ENSMUSG00000023039	Krt7	0.442869
ENSMUSG00000032096	Arcn1	0.442542
ENSMUSG00000042650	Alkbh5	0.44195
ENSMUSG00000068922	Msto1	0.441397
ENSMUSG00000081739	Mdm4-ps	0.438696
ENSMUSG00000003355	Fkbp11	0.435089
ENSMUSG00000025162	Csnk1d	0.434433
ENSMUSG00000018387	Shroom1	0.432544
ENSMUSG00000037007	Zfp113	0.426757
ENSMUSG00000102137	Rpl28-ps2	0.424629
ENSMUSG00000036391	Sec24a	0.421381
ENSMUSG00000038301	Snx10	0.418615
ENSMUSG00000074824	Rslcan18	0.418582
ENSMUSG00000039640	Mrpl12	0.417501
ENSMUSG00000026080	Chst10	0.417332
ENSMUSG00000042605	Atxn2	0.412792
ENSMUSG00000048076	Arf1	0.41168
ENSMUSG00000032582	Rbm6	0.409658
ENSMUSG00000042719	Naa25	0.408897
ENSMUSG00000007872	Id3	0.407799
ENSMUSG00000037364	Srrt	0.406515
ENSMUSG00000020116	Pno1	0.40644
ENSMUSG00000054611	Kdm2a	0.405054
ENSMUSG00000022358	Fbxo32	0.402341
ENSMUSG00000029823	Luc7l2	0.401696
ENSMUSG00000031897	Psmb10	0.401564
ENSMUSG00000036875	Dna2	0.400536
ENSMUSG00000038860	Garnl3	0.40026
ENSMUSG00000025607	Copg2	0.399251
ENSMUSG00000034837	Gnat1	0.398517
ENSMUSG00000027322	Siglec1	0.396729
ENSMUSG00000018293	Pfn1	0.395584
ENSMUSG00000071454	Dtnb	0.394422
ENSMUSG00000028820	Sfpq	0.393394
ENSMUSG00000020978	Klhdc2	0.392829
ENSMUSG00000004562	Arhgef40	0.391968
ENSMUSG00000106268	RP24-434E24.5	0.390838
ENSMUSG00000044768	D1Ertd622e	0.390362
ENSMUSG00000022292	Rrm2b	0.39017
ENSMUSG00000021187	Tc2n	0.388016
ENSMUSG00000047804	Akap10	0.387659
ENSMUSG00000043282	Teddm1b	0.384449
ENSMUSG00000037275	Gemin5	0.38353
ENSMUSG00000001569	Nom1	0.380962
ENSMUSG00000020514	Mrpl22	0.380048
ENSMUSG00000055204	Ankrd17	0.379458
ENSMUSG00000038845	Phb	0.378184
ENSMUSG00000043445	Pgp	0.378173
ENSMUSG00000018171	Vmp1	0.378035
ENSMUSG00000020733	Slc9a3r1	0.377729
ENSMUSG00000037236	Matr3	0.377679
ENSMUSG00000054079	Utp18	0.377502
ENSMUSG00000006191	Cdkal1	0.376774
ENSMUSG00000022679	Mpv17l	0.376612
ENSMUSG00000069072	Slc7a14	0.376508
ENSMUSG00000030583	Sipa1l3	0.375858
ENSMUSG00000021302	Ggps1	0.375629
ENSMUSG00000079242	C730034F03Rik	0.375545
ENSMUSG00000057948	Unc13d	0.375474
ENSMUSG00000001763	Tspan33	0.375046
ENSMUSG00000020284	1810043G02Rik	0.374119
ENSMUSG00000102252	Snrpn	0.373605
ENSMUSG00000022370	Mrpl13	0.372596
ENSMUSG00000049871	Nlrc3	0.372264
ENSMUSG00000015134	Aldh1a3	0.372167
ENSMUSG00000026584	Scyl3	0.370887
ENSMUSG00000025479	Cyp2e1	0.369256
ENSMUSG00000026180	Cxcr2	0.367338
ENSMUSG00000020783	1200014J11Rik	0.367219
ENSMUSG00000063406	Tmed5	0.366382
ENSMUSG00000018068	Ints2	0.366156
ENSMUSG00000021273	Fdft1	0.36385
ENSMUSG00000001521	Tulp3	0.363415
ENSMUSG00000020072	Pbld2	0.363055
ENSMUSG00000067212	H2-T23	0.362494
ENSMUSG00000027248	Pdia3	0.362394
ENSMUSG00000008682	Rpl10	0.361711
ENSMUSG00000089818	Gm15950	0.360963
ENSMUSG00000022160	Mettl3	0.35901
ENSMUSG00000039356	Exosc2	0.358961
ENSMUSG00000004846	Plod3	0.358014
ENSMUSG00000037509	Arhgef4	0.357572
ENSMUSG00000026024	Als2	0.356843
ENSMUSG00000083200	Gm15066	0.356082
ENSMUSG00000008475	Arpc5	0.355523
ENSMUSG00000032575	Manf	0.355396
ENSMUSG00000024883	Rin1	0.355047
ENSMUSG00000019997	Ctgf	0.353311
ENSMUSG00000027639	Samhd1	0.353174
ENSMUSG00000022788	Fgd4	0.352368
ENSMUSG00000072244	Trim6	0.352029
ENSMUSG00000026728	Vim	0.350475
ENSMUSG00000058443	Rpl10-ps3	0.349828
ENSMUSG00000021504	B4galt7	0.349715
ENSMUSG00000059447	Hadhb	0.349582
ENSMUSG00000078584	AU022252	0.349227
ENSMUSG00000020359	Phykpl	0.349069
ENSMUSG00000029502	Golga3	0.349039
ENSMUSG00000004221	Ikbkg	0.348167
ENSMUSG00000015316	Slamf1	0.348157
ENSMUSG00000027429	Sec23b	0.344143
ENSMUSG00000002733	Plekha3	0.344137
ENSMUSG00000033400	Agl	0.343994
ENSMUSG00000105879	RP24-291E8.2	0.343942
ENSMUSG00000062604	Srpk2	0.343373
ENSMUSG00000018239	Zcchc10	0.343151
ENSMUSG00000006058	Snf8	0.34253
ENSMUSG00000068263	Efcc1	0.342428
ENSMUSG00000038170	Pde4dip	0.341979
ENSMUSG00000017288	Vps53	0.340656
ENSMUSG00000013736	Trnt1	0.339563
ENSMUSG00000009292	Trpm2	0.337052
ENSMUSG00000056602	Fry	0.336536
ENSMUSG00000028410	Dnaja1	0.336308
ENSMUSG00000073724	Pramel4	0.336284
ENSMUSG00000024811	Tnks2	0.335278
ENSMUSG00000090247	Bloc1s1	0.335151
ENSMUSG00000091931	AK010878	0.33336
ENSMUSG00000055296	Tmem245	0.332527
ENSMUSG00000053390	Zfp952	0.331685
ENSMUSG00000063698	Sfxn4	0.331589
ENSMUSG00000032580	Rbm5	0.330486
ENSMUSG00000100967	Gm29666	0.32963
ENSMUSG00000025386	Pde6g	0.329577
ENSMUSG00000026078	Pdcl3	0.329101
ENSMUSG00000031392	Irak1	0.328741
ENSMUSG00000026014	Raph1	0.328047
ENSMUSG00000071793	2610005L07Rik	0.327713
ENSMUSG00000018583	G3bp1	0.3272
ENSMUSG00000006784	Ttc25	0.326979
ENSMUSG00000029617	Ccz1	0.326555
ENSMUSG00000054302	Eapp	0.326359
ENSMUSG00000022761	Lztr1	0.325907
ENSMUSG00000026575	Nme7	0.325519
ENSMUSG00000038828	Tmem214	0.325424
ENSMUSG00000028759	Hp1bp3	0.325406
ENSMUSG00000020818	Mfsd11	0.324612
ENSMUSG00000022770	Dlg1	0.322933
ENSMUSG00000020790	Ankfy1	0.321757
ENSMUSG00000006715	Gmnn	0.321564
ENSMUSG00000026031	Cflar	0.321517
ENSMUSG00000020407	Upp1	0.320805
ENSMUSG00000030120	Mlf2	0.320375
ENSMUSG00000027598	Itch	0.320041
ENSMUSG00000055900	Tmem69	0.320028
ENSMUSG00000025646	Atrip	0.319558
ENSMUSG00000058057	Mettl7a3	0.319004
ENSMUSG00000054304	D130007C19Rik	0.316521
ENSMUSG00000053580	Tanc2	0.314062
ENSMUSG00000030960	Mettl10	0.313844
ENSMUSG00000031604	Msmo1	0.313609
ENSMUSG00000024785	Rcl1	0.311776
ENSMUSG00000037826	Ppm1k	0.311746
ENSMUSG00000017286	Glod4	0.310932
ENSMUSG00000035439	Haus8	0.310475
ENSMUSG00000026193	Fn1	0.310027
ENSMUSG00000030313	Dennd5b	0.309734
ENSMUSG00000034940	Synrg	0.309513
ENSMUSG00000057572	Zbtb8os	0.30886
ENSMUSG00000028729	Ebna1bp2	0.308272
ENSMUSG00000035227	Spcs2	0.307627
ENSMUSG00000056941	Commd7	0.307433
ENSMUSG00000028955	Vamp3	0.307011
ENSMUSG00000034560	A230046K03Rik	0.306949
ENSMUSG00000037991	Rmi2	0.306815
ENSMUSG00000034205	Loxl2	0.306006
ENSMUSG00000061882	Ccdc62	0.30568
ENSMUSG00000022204	Ngdn	0.302908
ENSMUSG00000020526	Znhit3	0.302565
ENSMUSG00000018697	Aatf	0.302111
ENSMUSG00000066149	Cdc26	0.300563
ENSMUSG00000028901	Gmeb1	0.299561
ENSMUSG00000027739	Rab33b	0.299531
ENSMUSG00000041966	Dcaf17	0.299143
ENSMUSG00000033454	Zbtb1	0.299038
ENSMUSG00000043284	Tmem11	0.298859
ENSMUSG00000025980	Hspd1	0.298323
ENSMUSG00000026036	Nif3l1	0.297429
ENSMUSG00000020451	Limk2	0.295405
ENSMUSG00000036752	Tubb4b	0.295009
ENSMUSG00000038213	Tapbpl	0.294897
ENSMUSG00000030347	D6Wsu163e	0.294875
ENSMUSG00000026969	Fam166a	0.294484
ENSMUSG00000014932	Yes1	0.29388
ENSMUSG00000000078	Klf6	0.29377
ENSMUSG00000063785	Utp14a	0.293469
ENSMUSG00000033883	D3Ertd254e	0.292713
ENSMUSG00000020571	Pdia6	0.292016
ENSMUSG00000100801	Gm15459	0.291958
ENSMUSG00000032494	Tdgf1	0.291903
ENSMUSG00000022995	Enah	0.291757
ENSMUSG00000025869	Nop16	0.290629
ENSMUSG00000010554	Mettl16	0.290456
ENSMUSG00000026608	Kctd3	0.290407
ENSMUSG00000039219	Arid4b	0.288813
ENSMUSG00000044349	Snhg11	0.288668
ENSMUSG00000041890	Git2	0.287448
ENSMUSG00000037754	Ppp1r16b	0.287445
ENSMUSG00000017493	Igfbp4	0.28712
ENSMUSG00000030342	Cd9	0.28674
ENSMUSG00000062825	Actg1	0.286655
ENSMUSG00000040483	Xaf1	0.285178
ENSMUSG00000042709	Atpaf2	0.284805
ENSMUSG00000053560	Ier2	0.283687
ENSMUSG00000035851	Ythdc1	0.283513
ENSMUSG00000025173	Wdr45b	0.281545
ENSMUSG00000032495	Lrrc2	0.281479
ENSMUSG00000029655	N4bp2l2	0.281201
ENSMUSG00000040463	Mybbp1a	0.280927
ENSMUSG00000020929	Eftud2	0.280335
ENSMUSG00000015656	Hspa8	0.280321
ENSMUSG00000023072	Cep89	0.279533
ENSMUSG00000037740	Mrps26	0.279183
ENSMUSG00000028140	Mrpl9	0.278596
ENSMUSG00000030530	Furin	0.277919
ENSMUSG00000030256	Bhlhe41	0.276609
ENSMUSG00000011382	Dhdh	0.276388
ENSMUSG00000039069	Mtg2	0.275396
ENSMUSG00000018593	Sparc	0.274069
ENSMUSG00000030330	Ing4	0.274041
ENSMUSG00000026803	Ttf1	0.273303
ENSMUSG00000037210	Fam193a	0.273137
ENSMUSG00000090258	Churc1	0.272212
ENSMUSG00000001674	Ddx18	0.271305
ENSMUSG00000056055	Sag	0.269648
ENSMUSG00000029363	Rfc5	0.269088
ENSMUSG00000025066	Sfr1	0.267656
ENSMUSG00000027243	Harbi1	0.267013
ENSMUSG00000012396	Nanog	0.266872
ENSMUSG00000031878	Nae1	0.266413
ENSMUSG00000023118	Sympk	0.266356
ENSMUSG00000023175	Bsg	0.266347
ENSMUSG00000074212	Dnajb14	0.264936
ENSMUSG00000036285	Noa1	0.264757
ENSMUSG00000020477	Mrps24	0.263929
ENSMUSG00000052593	Adam17	0.263597
ENSMUSG00000032480	Dhx30	0.26247
ENSMUSG00000040025	Ythdf2	0.261724
ENSMUSG00000059775	Rps26-ps1	0.258636
ENSMUSG00000039671	Zmynd8	0.258424
ENSMUSG00000056342	Usp34	0.258377
ENSMUSG00000074578	1500012F01Rik	0.25764
ENSMUSG00000029328	Hnrnpdl	0.257446
ENSMUSG00000004896	Rrnad1	0.257434
ENSMUSG00000015575	Atp6v0e	0.257002
ENSMUSG00000084291	Gm6654	0.256485
ENSMUSG00000040472	Rabggta	0.254519
ENSMUSG00000025362	Rps26	0.254156
ENSMUSG00000005566	Trim28	0.251767
ENSMUSG00000003778	Brd8	0.251024
ENSMUSG00000022148	Fyb	0.250321
ENSMUSG00000020430	Pes1	0.24888
ENSMUSG00000027506	Tpd52	0.248879
ENSMUSG00000026356	Dars	0.247906
ENSMUSG00000027808	Serp1	0.247337
ENSMUSG00000025491	Ifitm1	0.245311
ENSMUSG00000059796	Eif4a1	0.239327
ENSMUSG00000003153	Slc2a3	0.239201
ENSMUSG00000078578	Ube2d3	0.23784
ENSMUSG00000020444	Guk1	0.235547
ENSMUSG00000057113	Npm1	0.232269
ENSMUSG00000025825	Iscu	0.231133
ENSMUSG00000000326	Comt	0.230737
ENSMUSG00000028093	Acp6	0.229018
ENSMUSG00000052738	Suclg1	0.223971
ENSMUSG00000026755	Arpc5l	0.221141
ENSMUSG00000018446	C1qbp	0.219178
ENSMUSG00000001056	Nhp2	0.218755
ENSMUSG00000025130	P4hb	0.216256
ENSMUSG00000018189	Uchl5	0.215147
ENSMUSG00000021963	Sap18	0.214647
ENSMUSG00000005732	Ranbp1	0.212409
ENSMUSG00000072235	Tuba1a	0.212244
ENSMUSG00000018286	Psmb6	0.205915
ENSMUSG00000026496	Parp1	0.203129
ENSMUSG00000028907	Utp11l	0.199822
ENSMUSG00000020738	Sumo2	0.198248
ENSMUSG00000044424	Gm9493	0.197552
ENSMUSG00000006057	Atp5g1	0.193838
ENSMUSG00000031917	Nip7	0.191564
ENSMUSG00000004642	Slbp	0.188825
ENSMUSG00000069744	Psmb3	0.187397
ENSMUSG00000044285	Gm1821	0.174049
ENSMUSG00000063229	Ldha	0.171789
ENSMUSG00000103034	Gm8797	0.170268
ENSMUSG00000037894	H2afz	-0.128601
ENSMUSG00000040681	Hmgn1	-0.134711
ENSMUSG00000093904	Tomm20	-0.14433
ENSMUSG00000068240	Gm11808	-0.144619
ENSMUSG00000060036	Rpl3	-0.156162
ENSMUSG00000084131	Rpl3-ps2	-0.170407
ENSMUSG00000053565	Eif3k	-0.185199
ENSMUSG00000026020	Nop58	-0.193875
ENSMUSG00000015932	Dstn	-0.19522
ENSMUSG00000061518	Cox5b	-0.197777
ENSMUSG00000025393	Atp5b	-0.203046
ENSMUSG00000026281	Dtymk	-0.203942
ENSMUSG00000014313	Cox6c	-0.205259
ENSMUSG00000021771	Vdac2	-0.206863
ENSMUSG00000031960	Aars	-0.209161
ENSMUSG00000062742	Gm5239	-0.212459
ENSMUSG00000005625	Psmd4	-0.216683
ENSMUSG00000060373	Hnrnpc	-0.217104
ENSMUSG00000031490	Eif4ebp1	-0.221719
ENSMUSG00000029777	Gars	-0.233293
ENSMUSG00000019804	Snx3	-0.233302
ENSMUSG00000104028	Gm5851	-0.234248
ENSMUSG00000022024	Sugt1	-0.235527
ENSMUSG00000031231	Cox7b	-0.243431
ENSMUSG00000100405	Gm28911	-0.243661
ENSMUSG00000001403	Ube2c	-0.244805
ENSMUSG00000018042	Cyb5r3	-0.244979
ENSMUSG00000010095	Slc3a2	-0.247642
ENSMUSG00000076437	2700094K13Rik	-0.248127
ENSMUSG00000006585	Cdt1	-0.251216
ENSMUSG00000030842	Lamtor1	-0.2539
ENSMUSG00000002870	Mcm2	-0.256877
ENSMUSG00000057236	Rbbp4	-0.261568
ENSMUSG00000029752	Asns	-0.261836
ENSMUSG00000044155	Lsm8	-0.263597
ENSMUSG00000060032	H2afj	-0.263701
ENSMUSG00000032897	Nfyc	-0.26414
ENSMUSG00000034349	Smc4	-0.26525
ENSMUSG00000025428	Atp5a1	-0.265356
ENSMUSG00000025190	Got1	-0.272784
ENSMUSG00000025747	Tyms	-0.277001
ENSMUSG00000068220	Lgals1	-0.277249
ENSMUSG00000041408	Wapal	-0.277646
ENSMUSG00000068101	Cenpm	-0.282847
ENSMUSG00000029103	Lrpap1	-0.284173
ENSMUSG00000056394	Lig1	-0.286459
ENSMUSG00000001270	Ckb	-0.288464
ENSMUSG00000029730	Mcm7	-0.288963
ENSMUSG00000041697	Cox6a1	-0.296843
ENSMUSG00000032348	Gsta4	-0.297167
ENSMUSG00000031818	Cox4i1	-0.29723
ENSMUSG00000028811	Yars	-0.2985
ENSMUSG00000007891	Ctsd	-0.300709
ENSMUSG00000025351	Cd63	-0.304349
ENSMUSG00000024587	Nars	-0.306021
ENSMUSG00000021477	Ctsl	-0.306551
ENSMUSG00000024121	Atp6v0c	-0.306792
ENSMUSG00000019210	Atp6v1e1	-0.307924
ENSMUSG00000052926	Rnaseh2a	-0.311476
ENSMUSG00000021953	Tdh	-0.312042
ENSMUSG00000079184	Mphosph8	-0.312174
ENSMUSG00000043629	1700019D03Rik	-0.317703
ENSMUSG00000031839	Hsbp1	-0.317707
ENSMUSG00000034341	Wbp2	-0.322174
ENSMUSG00000003808	Farsa	-0.322328
ENSMUSG00000036315	Znrd1	-0.322505
ENSMUSG00000061331	Gm17132	-0.325349
ENSMUSG00000102443	Gm37102	-0.326254
ENSMUSG00000062382	Gm10116	-0.329306
ENSMUSG00000023861	Mpc1	-0.331678
ENSMUSG00000025410	Dctn2	-0.332836
ENSMUSG00000016344	Ppdpf	-0.333748
ENSMUSG00000031533	Mrps31	-0.335689
ENSMUSG00000053898	Ech1	-0.335709
ENSMUSG00000050708	Ftl1	-0.336022
ENSMUSG00000016256	Ctsz	-0.340709
ENSMUSG00000028394	Pole3	-0.344661
ENSMUSG00000027323	Rad51	-0.345179
ENSMUSG00000032643	Fhl3	-0.345523
ENSMUSG00000053062	Jam2	-0.346065
ENSMUSG00000068739	Sars	-0.347953
ENSMUSG00000021932	Rnaseh2b	-0.348642
ENSMUSG00000082062	Ftl2	-0.349499
ENSMUSG00000020074	Ccar1	-0.350077
ENSMUSG00000016541	Atxn10	-0.352042
ENSMUSG00000018821	Avpi1	-0.353441
ENSMUSG00000056018	1700008F21Rik	-0.353933
ENSMUSG00000096755	Gm20746	-0.357671
ENSMUSG00000023942	Slc29a1	-0.358404
ENSMUSG00000030060	Hmces	-0.359945
ENSMUSG00000017009	Sdc4	-0.360285
ENSMUSG00000046942	Mageb16	-0.360517
ENSMUSG00000030741	Spns1	-0.362314
ENSMUSG00000031353	Rbbp7	-0.362887
ENSMUSG00000006599	Gtf2h1	-0.365648
ENSMUSG00000012443	Kif11	-0.366526
ENSMUSG00000025316	Banp	-0.36768
ENSMUSG00000058542	Gm15590	-0.367705
ENSMUSG00000036748	Cuedc2	-0.368165
ENSMUSG00000029559	2210016L21Rik	-0.368362
ENSMUSG00000082561	Gm15580	-0.368724
ENSMUSG00000056268	Dennd1b	-0.368931
ENSMUSG00000058019	Ces5a	-0.370649
ENSMUSG00000024422	Dhx16	-0.370758
ENSMUSG00000032178	Ilf3	-0.373399
ENSMUSG00000062518	Zfp534	-0.375554
ENSMUSG00000081251	Gm12164	-0.376786
ENSMUSG00000033379	Atp6v0b	-0.37766
ENSMUSG00000021711	Trappc13	-0.378093
ENSMUSG00000025260	Hsd17b10	-0.378986
ENSMUSG00000006024	Napa	-0.380186
ENSMUSG00000030619	Eed	-0.385601
ENSMUSG00000022652	Morc1	-0.386468
ENSMUSG00000024194	Cuta	-0.386632
ENSMUSG00000056366	Fabp3-ps1	-0.38692
ENSMUSG00000013160	Atp6v0d1	-0.387366
ENSMUSG00000056536	Pign	-0.389152
ENSMUSG00000029304	Spp1	-0.389984
ENSMUSG00000006378	Gcat	-0.391167
ENSMUSG00000018931	Natd1	-0.39141
ENSMUSG00000034708	Grn	-0.393066
ENSMUSG00000061286	Exosc5	-0.393998
ENSMUSG00000004567	Mcoln1	-0.395706
ENSMUSG00000090286	Gm17615	-0.396478
ENSMUSG00000103880	Gm37009	-0.396577
ENSMUSG00000027860	Vangl1	-0.397611
ENSMUSG00000053012	Krcc1	-0.397644
ENSMUSG00000030793	Pycard	-0.398538
ENSMUSG00000030825	Hsd17b14	-0.399317
ENSMUSG00000056763	Cspp1	-0.40375
ENSMUSG00000066705	Fxyd6	-0.403794
ENSMUSG00000083379	Gm4919	-0.404517
ENSMUSG00000005148	Klf5	-0.405693
ENSMUSG00000009575	Cbx5	-0.40652
ENSMUSG00000030127	Cops7a	-0.406669
ENSMUSG00000032346	Ooep	-0.407272
ENSMUSG00000029267	Mtf2	-0.407832
ENSMUSG00000021939	Ctsb	-0.410334
ENSMUSG00000030894	Tpp1	-0.413943
ENSMUSG00000026456	Cyb5r1	-0.414728
ENSMUSG00000057829	Gm5278	-0.415204
ENSMUSG00000051257	Trap1a	-0.415405
ENSMUSG00000067860	Zic3	-0.417732
ENSMUSG00000036257	Pnpla8	-0.418105
ENSMUSG00000062226	Gm10112	-0.423767
ENSMUSG00000028601	Echdc2	-0.427341
ENSMUSG00000037266	Rsrp1	-0.428449
ENSMUSG00000034390	Cmip	-0.429183
ENSMUSG00000042659	Arrdc4	-0.431914
ENSMUSG00000031765	Mt1	-0.434521
ENSMUSG00000024104	Fam21	-0.435941
ENSMUSG00000029560	Snx8	-0.436417
ENSMUSG00000027185	Nat10	-0.439741
ENSMUSG00000031447	Lamp1	-0.442804
ENSMUSG00000022012	Enox1	-0.448401
ENSMUSG00000033793	Atp6v1h	-0.452063
ENSMUSG00000047061	Gm9817	-0.452456
ENSMUSG00000031575	Ash2l	-0.454028
ENSMUSG00000003269	Cyth2	-0.457884
ENSMUSG00000022415	Syngr1	-0.459222
ENSMUSG00000022940	Pigp	-0.460915
ENSMUSG00000031245	Hmgn5	-0.462289
ENSMUSG00000017861	Mybl2	-0.462904
ENSMUSG00000028832	Stmn1	-0.46376
ENSMUSG00000052102	Gnpda1	-0.466569
ENSMUSG00000060461	Dppa5a	-0.46994
ENSMUSG00000022201	Zfr	-0.471078
ENSMUSG00000094472	Gm21897	-0.4715
ENSMUSG00000028672	Hmgcl	-0.475903
ENSMUSG00000094856	Gm21962	-0.476497
ENSMUSG00000105549	RP23-299O17.4	-0.478654
ENSMUSG00000002204	Napsa	-0.48137
ENSMUSG00000015937	H2afy	-0.482685
ENSMUSG00000017760	Ctsa	-0.484294
ENSMUSG00000037710	Cisd1	-0.485755
ENSMUSG00000002076	Hsf2bp	-0.485868
ENSMUSG00000038368	Focad	-0.488367
ENSMUSG00000106638	RP23-239L21.4	-0.495849
ENSMUSG00000033318	Gstt2	-0.499134
ENSMUSG00000043991	Pura	-0.499161
ENSMUSG00000028766	Alpl	-0.500266
ENSMUSG00000091053	Gm9742	-0.508601
ENSMUSG00000028179	Cth	-0.509763
ENSMUSG00000002844	Adprh	-0.519279
ENSMUSG00000020227	Irak3	-0.52018
ENSMUSG00000017969	Ptgis	-0.526509
ENSMUSG00000043510	Hscb	-0.527696
ENSMUSG00000026958	Dpp7	-0.529476
ENSMUSG00000002985	Apoe	-0.53029
ENSMUSG00000054753	AU018091	-0.531474
ENSMUSG00000072812	Ahnak2	-0.531996
ENSMUSG00000096808	AC132444.6	-0.543329
ENSMUSG00000000730	Dnmt3l	-0.563456
ENSMUSG00000031762	Mt2	-0.565381
ENSMUSG00000078498	Gm13151	-0.568826
ENSMUSG00000021103	Mnat1	-0.569219
ENSMUSG00000006651	Aplp1	-0.573644
ENSMUSG00000041359	Tcl1	-0.578906
ENSMUSG00000051154	Commd3	-0.592305
ENSMUSG00000002885	Adgre5	-0.608877
ENSMUSG00000096768	Erdr1	-0.60947
ENSMUSG00000106631	RP23-32E20.1	-0.614395
ENSMUSG00000025232	Hexa	-0.620041
ENSMUSG00000028435	Aqp3	-0.632947
ENSMUSG00000001025	S100a6	-0.643977
ENSMUSG00000031387	Renbp	-0.662949
ENSMUSG00000020173	Cobl	-0.664351
ENSMUSG00000017754	Pltp	-0.678518
ENSMUSG00000030672	Mylpf	-0.682963
ENSMUSG00000036820	Amdhd2	-0.690371
ENSMUSG00000054942	Fam73a	-0.693433
ENSMUSG00000047547	Cltb	-0.6971
ENSMUSG00000030717	Nupr1	-0.719342
ENSMUSG00000074877	Gm10780	-0.720462
ENSMUSG00000001827	Folr1	-0.735999
ENSMUSG00000051527	Usp29	-0.73834
ENSMUSG00000058240	Cryzl1	-0.746661
ENSMUSG00000004951	Hspb1	-0.751933
ENSMUSG00000060499	Rpl10l	-0.757208
ENSMUSG00000003283	Hck	-0.757824
ENSMUSG00000031651	Triml1	-0.778469
ENSMUSG00000091490	Triml2	-0.793589
ENSMUSG00000078915	Hsp25-ps1	-0.805018
ENSMUSG00000079471	Gm7325	-0.905866
ENSMUSG00000069049	Eif2s3y	-1.12334

## Sheet: Sheet4_HP1β ko_metastable
ensembl_gene_id	external_gene_name	log2FoldChange
ENSMUSG00000000056	Narf	-0.577159
ENSMUSG00000000078	Klf6	-0.679969
ENSMUSG00000000088	Cox5a	0.238098
ENSMUSG00000000325	Arvcf	0.499602
ENSMUSG00000000326	Comt	-0.39548
ENSMUSG00000000365	Rnf17	101603915537768
ENSMUSG00000000581	C1d	-0.394367
ENSMUSG00000000628	Hk2	-0.420735
ENSMUSG00000000740	Rpl13	0.249815
ENSMUSG00000000743	Chmp1a	-0.328933
ENSMUSG00000000805	Car4	-110515278829431
ENSMUSG00000001016	Ilf2	0.224302
ENSMUSG00000001017	Chtop	0.348743
ENSMUSG00000001056	Nhp2	-0.415075
ENSMUSG00000001082	Mfsd10	0.417456
ENSMUSG00000001089	Luzp1	0.354251
ENSMUSG00000001100	Poldip2	-0.374295
ENSMUSG00000001151	Pcnt	0.408812
ENSMUSG00000001228	Uhrf1	0.327532
ENSMUSG00000001270	Ckb	13109820249558
ENSMUSG00000001285	Myg1	-0.305994
ENSMUSG00000001349	Cnn1	-0.902398
ENSMUSG00000001435	Col18a1	0.504939
ENSMUSG00000001445	Mrpl10	-0.522458
ENSMUSG00000001524	Gtf2h4	-0.520095
ENSMUSG00000001604	Tcea3	0.420899
ENSMUSG00000001642	Akr1b3	-0.200691
ENSMUSG00000001665	Gstt3	-0.683662
ENSMUSG00000001763	Tspan33	-0.401241
ENSMUSG00000001827	Folr1	0.363797
ENSMUSG00000002058	Unc119	-0.639626
ENSMUSG00000002059	Rab34	-0.712614
ENSMUSG00000002064	Sdf2	-0.605937
ENSMUSG00000002068	Ccne1	-0.196009
ENSMUSG00000002076	Hsf2bp	0.489356
ENSMUSG00000002227	Mov10	0.826829
ENSMUSG00000002265	Peg3	0.513117
ENSMUSG00000002345	2310045N01Rik	-0.445731
ENSMUSG00000002416	Ndufb2	0.278254
ENSMUSG00000002731	Prkra	-0.678687
ENSMUSG00000002733	Plekha3	-0.469715
ENSMUSG00000002814	Top3a	-0.525296
ENSMUSG00000002825	Qtrt1	0.299332
ENSMUSG00000002870	Mcm2	0.216418
ENSMUSG00000002985	Apoe	0.413895
ENSMUSG00000003038	Hmgn2	0.221108
ENSMUSG00000003051	Elf3	0.364088
ENSMUSG00000003283	Hck	0.954717
ENSMUSG00000003355	Fkbp11	-0.524239
ENSMUSG00000003429	Rps11	0.196609
ENSMUSG00000003436	Dll3	-0.594206
ENSMUSG00000003518	Dusp3	0.295301
ENSMUSG00000003528	Slc25a1	0.371962
ENSMUSG00000003660	Snrnp200	0.409847
ENSMUSG00000003778	Brd8	-0.786774
ENSMUSG00000004070	Hmox2	-0.444563
ENSMUSG00000004221	Ikbkg	-0.38087
ENSMUSG00000004393	Ddx56	-0.433814
ENSMUSG00000004394	Tmed4	-0.655756
ENSMUSG00000004562	Arhgef40	-0.258068
ENSMUSG00000004610	Etfb	0.216682
ENSMUSG00000004626	Stxbp2	-0.320403
ENSMUSG00000004631	Sgce	-0.636297
ENSMUSG00000004651	Tyr	-0.468117
ENSMUSG00000004665	Cnn2	-0.368471
ENSMUSG00000004667	Polr2e	0.287243
ENSMUSG00000004788	Eif2b2	-0.372101
ENSMUSG00000004846	Plod3	-0.346397
ENSMUSG00000004891	Nes	-0.981698
ENSMUSG00000004896	Rrnad1	-0.402518
ENSMUSG00000005148	Klf5	-0.566645
ENSMUSG00000005370	Msh6	0.303947
ENSMUSG00000005410	Mcm5	0.256068
ENSMUSG00000005481	Ddx39	0.301039
ENSMUSG00000005699	Pard6a	-0.450014
ENSMUSG00000005892	Trh	-0.716142
ENSMUSG00000005973	Rcn1	-0.515678
ENSMUSG00000006056	Calcoco2	-0.461355
ENSMUSG00000006057	Atp5g1	-0.278729
ENSMUSG00000006058	Snf8	-0.322727
ENSMUSG00000006191	Cdkal1	-0.299184
ENSMUSG00000006200	Rhox6	-122408268542979
ENSMUSG00000006219	Fblim1	0.487745
ENSMUSG00000006369	Fbln1	0.468881
ENSMUSG00000006378	Gcat	0.306116
ENSMUSG00000006390	Elovl1	-0.518907
ENSMUSG00000006398	Cdc20	0.296214
ENSMUSG00000006412	Pfdn2	0.271453
ENSMUSG00000006445	Epha2	-0.456887
ENSMUSG00000006589	Aprt	0.223803
ENSMUSG00000006599	Gtf2h1	0.45817
ENSMUSG00000006676	Usp19	-0.415176
ENSMUSG00000006678	Pola1	-0.233321
ENSMUSG00000006728	Cdk4	0.220822
ENSMUSG00000006736	Tspan31	-0.427944
ENSMUSG00000006784	Ttc25	-0.303392
ENSMUSG00000006920	Ezh1	-0.574331
ENSMUSG00000006931	P3h4	-0.531665
ENSMUSG00000007039	Ddah2	0.408075
ENSMUSG00000007721	Ccdc124	0.403645
ENSMUSG00000007739	Cct4	-0.235411
ENSMUSG00000007827	Ankrd26	-0.49052
ENSMUSG00000007850	Hnrnph1	-0.352658
ENSMUSG00000007872	Id3	-0.379195
ENSMUSG00000007891	Ctsd	-0.22612
ENSMUSG00000008348	Ubc	0.451306
ENSMUSG00000008450	Nutf2	0.333811
ENSMUSG00000008668	Rps18	0.316767
ENSMUSG00000009145	Dqx1	0.465461
ENSMUSG00000009292	Trpm2	-0.436827
ENSMUSG00000009575	Cbx5	0.364066
ENSMUSG00000009863	Sdhb	-0.314172
ENSMUSG00000009894	Snap47	-0.534487
ENSMUSG00000010067	Rassf1	-0.556662
ENSMUSG00000010095	Slc3a2	-0.334007
ENSMUSG00000010277	2610507B11Rik	-0.52454
ENSMUSG00000010362	Rdm1	-0.313771
ENSMUSG00000010608	Rbm25	-0.284489
ENSMUSG00000010660	Plcd1	0.618746
ENSMUSG00000010760	Phlda2	-121502312680458
ENSMUSG00000011254	Thg1l	-0.440046
ENSMUSG00000011382	Dhdh	-0.380423
ENSMUSG00000012396	Nanog	-0.271651
ENSMUSG00000012848	Rps5	0.15826
ENSMUSG00000013089	Etv5	-0.41076
ENSMUSG00000013415	Igf2bp1	-0.309163
ENSMUSG00000013622	Atraid	0.330151
ENSMUSG00000013787	Ehmt2	0.48697
ENSMUSG00000014074	Rnf168	-0.37552
ENSMUSG00000014177	Tvp23b	-0.433924
ENSMUSG00000014226	Cacybp	0.383554
ENSMUSG00000014243	Zswim7	-0.398318
ENSMUSG00000014313	Cox6c	0.317403
ENSMUSG00000014349	Ube2z	-0.794469
ENSMUSG00000014504	Srp19	-0.298434
ENSMUSG00000014606	Slc25a11	-0.324159
ENSMUSG00000014867	Surf4	-0.530813
ENSMUSG00000014956	Ppp1cb	0.329705
ENSMUSG00000015112	Slc25a13	0.398637
ENSMUSG00000015134	Aldh1a3	-0.429856
ENSMUSG00000015176	Nolc1	0.27575
ENSMUSG00000015316	Slamf1	-0.395318
ENSMUSG00000015656	Hspa8	0.39725
ENSMUSG00000015749	Anp32e	0.386988
ENSMUSG00000015837	Sqstm1	-0.772493
ENSMUSG00000015880	Ncapg	0.387656
ENSMUSG00000015932	Dstn	0.194328
ENSMUSG00000016018	Skiv2l2	0.425539
ENSMUSG00000016319	Slc25a5	0.542258
ENSMUSG00000016344	Ppdpf	0.543933
ENSMUSG00000016495	Plgrkt	-0.637793
ENSMUSG00000016541	Atxn10	0.216837
ENSMUSG00000016559	H3f3b	-0.600611
ENSMUSG00000016918	Sulf1	-0.603464
ENSMUSG00000017009	Sdc4	0.733542
ENSMUSG00000017144	Rnd3	-0.72519
ENSMUSG00000017176	Nt5c3b	-0.432083
ENSMUSG00000017188	Coa3	-0.835079
ENSMUSG00000017221	Psmd3	-0.421381
ENSMUSG00000017386	Traf4	-0.698147
ENSMUSG00000017404	Rpl19	-0.338375
ENSMUSG00000017428	Psmd11	-0.315496
ENSMUSG00000017453	Pipox	-0.507267
ENSMUSG00000017478	Zc3h18	0.740012
ENSMUSG00000017493	Igfbp4	-0.624861
ENSMUSG00000017716	Birc5	-0.226858
ENSMUSG00000017747	Ghdc	-0.730649
ENSMUSG00000017764	Zswim1	0.380597
ENSMUSG00000017776	Crk	-0.532612
ENSMUSG00000017801	Mlx	-0.55819
ENSMUSG00000017843	Ppp2r5c	0.85796
ENSMUSG00000018076	Med13l	0.532116
ENSMUSG00000018167	Stard3	-0.579798
ENSMUSG00000018189	Uchl5	-0.315459
ENSMUSG00000018196	Glrx2	0.256008
ENSMUSG00000018286	Psmb6	-0.27219
ENSMUSG00000018287	Spag7	-0.379164
ENSMUSG00000018339	Gpx3	-0.530582
ENSMUSG00000018433	Nol11	-0.358332
ENSMUSG00000018446	C1qbp	-0.191538
ENSMUSG00000018481	Appbp2	-0.471321
ENSMUSG00000018501	Ncor1	-0.408919
ENSMUSG00000018537	Pcgf2	-0.412988
ENSMUSG00000018565	Elp5	-0.488429
ENSMUSG00000018567	Gabarap	-0.472006
ENSMUSG00000018572	Phf23	-0.310407
ENSMUSG00000018574	Acadvl	-0.899455
ENSMUSG00000018583	G3bp1	-0.297941
ENSMUSG00000018585	Atox1	-0.243417
ENSMUSG00000018604	Tbx3	0.721459
ENSMUSG00000018648	Dusp14	-0.528944
ENSMUSG00000018666	Cbx1	-194207156052079
ENSMUSG00000018697	Aatf	-0.450531
ENSMUSG00000018761	Mpdu1	-0.286962
ENSMUSG00000018841	Rad51d	-0.84668
ENSMUSG00000018848	Rars	-0.255086
ENSMUSG00000018858	Ict1	-0.361159
ENSMUSG00000018899	Irf1	-0.919764
ENSMUSG00000018920	Cxcl16	-0.776867
ENSMUSG00000018932	Map2k3	-0.464172
ENSMUSG00000019158	Tmem160	-0.457702
ENSMUSG00000019210	Atp6v1e1	-0.282948
ENSMUSG00000019254	Ppp1r12c	-0.63197
ENSMUSG00000019303	Psmc3ip	-0.42353
ENSMUSG00000019370	Calm3	0.284823
ENSMUSG00000019373	Cops3	-0.293939
ENSMUSG00000019433	Gipc1	0.474407
ENSMUSG00000019437	Tlcd1	-0.342313
ENSMUSG00000019467	Arhgef25	-0.582467
ENSMUSG00000019505	Ubb	-0.186689
ENSMUSG00000019590	Cyb561	-0.583112
ENSMUSG00000019710	Mrpl24	0.303978
ENSMUSG00000019738	Polr2i	0.351398
ENSMUSG00000019773	Fbxo5	0.483564
ENSMUSG00000019849	Prep	0.292826
ENSMUSG00000019854	Reps1	-0.72113
ENSMUSG00000019960	Dusp6	-0.741949
ENSMUSG00000019989	Enpp3	-113436903501102
ENSMUSG00000019997	Ctgf	-103562139254471
ENSMUSG00000020059	Sycp3	0.764443
ENSMUSG00000020072	Pbld2	-0.259886
ENSMUSG00000020075	Ddx21	0.480618
ENSMUSG00000020086	H2afy2	0.386234
ENSMUSG00000020116	Pno1	-0.46546
ENSMUSG00000020142	Slc1a4	-0.896189
ENSMUSG00000020173	Cobl	0.408543
ENSMUSG00000020176	Grb10	-113267509652919
ENSMUSG00000020182	Ddc	-0.667201
ENSMUSG00000020225	Tmbim4	-0.473617
ENSMUSG00000020227	Irak3	-0.544836
ENSMUSG00000020267	Hint1	-0.273239
ENSMUSG00000020271	Fbxw11	-0.545764
ENSMUSG00000020283	Pex13	0.394674
ENSMUSG00000020287	Mpg	-0.423283
ENSMUSG00000020303	Stc2	-0.820461
ENSMUSG00000020321	Mdh1	-0.247255
ENSMUSG00000020349	Ppp2ca	-0.458968
ENSMUSG00000020358	Hnrnpab	-0.490422
ENSMUSG00000020359	Phykpl	-0.583346
ENSMUSG00000020361	Hspa4	-0.349257
ENSMUSG00000020368	Canx	-0.408857
ENSMUSG00000020372	Gnb2l1	-0.336026
ENSMUSG00000020386	Sar1b	-0.724616
ENSMUSG00000020390	Ube2b	-0.49159
ENSMUSG00000020392	Cdkn2aipnl	-0.358585
ENSMUSG00000020396	Nefh	-0.67479
ENSMUSG00000020400	Tnip1	-0.536431
ENSMUSG00000020409	Slu7	-0.398688
ENSMUSG00000020415	Pttg1	0.401333
ENSMUSG00000020424	Gatsl3	-0.413461
ENSMUSG00000020427	Igfbp3	-0.910734
ENSMUSG00000020441	2310033P09Rik	-0.479383
ENSMUSG00000020444	Guk1	-0.367278
ENSMUSG00000020460	Rps27a	-0.396306
ENSMUSG00000020476	Dbnl	-0.351681
ENSMUSG00000020477	Mrps24	-0.593295
ENSMUSG00000020484	Xbp1	-108201953049578
ENSMUSG00000020485	Supt4a	-0.343057
ENSMUSG00000020496	Rnf187	-0.662605
ENSMUSG00000020514	Mrpl22	-0.401406
ENSMUSG00000020526	Znhit3	-0.447743
ENSMUSG00000020528	Prpsap2	-0.429608
ENSMUSG00000020530	Ggnbp2	-0.361776
ENSMUSG00000020537	Drg2	-0.419538
ENSMUSG00000020538	Srebf1	-0.492576
ENSMUSG00000020541	Tom1l1	-0.49507
ENSMUSG00000020547	Bzw2	0.461501
ENSMUSG00000020549	Elac2	-0.552114
ENSMUSG00000020553	Pctp	-0.661318
ENSMUSG00000020561	Twistnb	-0.268559
ENSMUSG00000020572	Nampt	0.30741
ENSMUSG00000020628	Trappc12	-0.604266
ENSMUSG00000020634	Ubxn2a	0.393075
ENSMUSG00000020644	Id2	-0.425706
ENSMUSG00000020649	Rrm2	0.532421
ENSMUSG00000020680	Taf15	0.878692
ENSMUSG00000020687	Cdc27	-0.395521
ENSMUSG00000020691	Mettl2	-0.377384
ENSMUSG00000020706	Ftsj3	-0.414232
ENSMUSG00000020708	Psmc5	-0.251069
ENSMUSG00000020718	Polg2	-0.448172
ENSMUSG00000020720	Psmd12	-0.303956
ENSMUSG00000020736	Nt5c	-0.768782
ENSMUSG00000020737	Hn1	-0.389691
ENSMUSG00000020738	Sumo2	-0.186801
ENSMUSG00000020739	Nup85	-0.367361
ENSMUSG00000020783	1200014J11Rik	-0.520493
ENSMUSG00000020790	Ankfy1	-0.380567
ENSMUSG00000020801	Med31	-0.481146
ENSMUSG00000020803	Txndc17	-0.394511
ENSMUSG00000020808	Fam64a	-0.563812
ENSMUSG00000020818	Mfsd11	-0.521884
ENSMUSG00000020823	Sec14l1	0.313166
ENSMUSG00000020840	Blmh	-0.26562
ENSMUSG00000020849	Ywhae	-0.339617
ENSMUSG00000020857	Nme2	-0.32443
ENSMUSG00000020863	Luc7l3	-0.591629
ENSMUSG00000020869	Lrrc59	-0.573972
ENSMUSG00000020873	Slc35b1	-0.460088
ENSMUSG00000020877	Scrn2	-0.609866
ENSMUSG00000020900	Myh10	-0.425346
ENSMUSG00000020911	Krt19	-0.814426
ENSMUSG00000020929	Eftud2	-0.250615
ENSMUSG00000020935	Dcakd	-0.436892
ENSMUSG00000020936	Nmt1	-0.296972
ENSMUSG00000020949	Fkbp3	0.21767
ENSMUSG00000020953	Coch	-101814320229086
ENSMUSG00000021025	Nfkbia	0.719353
ENSMUSG00000021057	Akap5	0.439167
ENSMUSG00000021076	Actr10	-0.383965
ENSMUSG00000021102	Glrx5	-0.50111
ENSMUSG00000021111	Papola	0.3437
ENSMUSG00000021115	Vrk1	0.321969
ENSMUSG00000021131	Erh	0.325136
ENSMUSG00000021218	Gdi2	0.21504
ENSMUSG00000021270	Hsp90aa1	0.689917
ENSMUSG00000021282	Eif5	100381103854296
ENSMUSG00000021286	Zfyve21	0.698184
ENSMUSG00000021290	2010107E04Rik	0.657231
ENSMUSG00000021302	Ggps1	-0.282752
ENSMUSG00000021319	Sfrp4	-0.624843
ENSMUSG00000021377	Dek	0.318726
ENSMUSG00000021466	Ptch1	0.62984
ENSMUSG00000021477	Ctsl	-0.533424
ENSMUSG00000021488	Nsd1	0.310577
ENSMUSG00000021497	Txndc15	-0.503852
ENSMUSG00000021546	Hnrnpk	0.242578
ENSMUSG00000021607	Mrpl36	0.304403
ENSMUSG00000021665	Hexb	0.545676
ENSMUSG00000021666	Gfm2	0.335449
ENSMUSG00000021686	Ap3b1	0.482278
ENSMUSG00000021715	Cwc27	0.408774
ENSMUSG00000021835	Bmp4	0.569693
ENSMUSG00000021963	Sap18	-0.240381
ENSMUSG00000021967	Mrpl57	0.295375
ENSMUSG00000022024	Sugt1	0.352489
ENSMUSG00000022031	Elp3	0.409322
ENSMUSG00000022033	Pbk	0.455836
ENSMUSG00000022125	Cln5	0.428352
ENSMUSG00000022139	Mbnl2	-0.669707
ENSMUSG00000022148	Fyb	-0.34008
ENSMUSG00000022160	Mettl3	-0.374863
ENSMUSG00000022191	Drosha	0.480648
ENSMUSG00000022197	Pdzd2	-0.45629
ENSMUSG00000022216	Psme1	-0.466215
ENSMUSG00000022247	Brix1	0.24562
ENSMUSG00000022283	Pabpc1	0.242841
ENSMUSG00000022286	Grhl2	0.565495
ENSMUSG00000022336	Eif3e	0.228516
ENSMUSG00000022358	Fbxo32	-0.324216
ENSMUSG00000022361	Zhx1	-0.610193
ENSMUSG00000022370	Mrpl13	-0.297633
ENSMUSG00000022385	Gtse1	0.386891
ENSMUSG00000022391	Rangap1	0.421981
ENSMUSG00000022394	L3mbtl2	0.374748
ENSMUSG00000022403	St13	0.249565
ENSMUSG00000022432	Smc1b	0.642267
ENSMUSG00000022464	Slc38a4	0.310224
ENSMUSG00000022474	Pmm1	-0.239948
ENSMUSG00000022476	Polr3h	-0.393206
ENSMUSG00000022521	Crebbp	-0.326861
ENSMUSG00000022528	Hes1	0.497849
ENSMUSG00000022571	Pycrl	-0.419807
ENSMUSG00000022610	Mapk12	-0.620605
ENSMUSG00000022634	Yaf2	-0.839457
ENSMUSG00000022635	Zcrb1	-0.461344
ENSMUSG00000022641	Bbx	-0.398123
ENSMUSG00000022673	Mcm4	0.347038
ENSMUSG00000022674	Ube2v2	0.385984
ENSMUSG00000022679	Mpv17l	-0.420676
ENSMUSG00000022698	Naa50	0.300289
ENSMUSG00000022749	Tbc1d23	-0.529395
ENSMUSG00000022754	Tmem45a	-0.690362
ENSMUSG00000022761	Lztr1	-0.393486
ENSMUSG00000022770	Dlg1	-0.494732
ENSMUSG00000022771	Ppil2	-0.429005
ENSMUSG00000022820	Ndufb4	0.307416
ENSMUSG00000022841	Ap2m1	0.248656
ENSMUSG00000022881	Rfc4	0.358772
ENSMUSG00000022906	Parp9	-0.809722
ENSMUSG00000022940	Pigp	0.168088
ENSMUSG00000022941	Ripply3	-0.402482
ENSMUSG00000022948	Setd4	-0.324854
ENSMUSG00000022995	Enah	-0.43241
ENSMUSG00000023015	Racgap1	0.428726
ENSMUSG00000023022	Lima1	0.4776
ENSMUSG00000023039	Krt7	-0.340215
ENSMUSG00000023043	Krt18	-0.662225
ENSMUSG00000023118	Sympk	-0.494541
ENSMUSG00000023150	Ivns1abp	0.417431
ENSMUSG00000023175	Bsg	-0.309648
ENSMUSG00000023191	P3h3	-0.401111
ENSMUSG00000023723	Mrps23	-0.42885
ENSMUSG00000023861	Mpc1	0.528881
ENSMUSG00000023883	Phf10	-0.718668
ENSMUSG00000023902	Zscan10	0.413056
ENSMUSG00000023905	Tnfrsf12a	-0.621787
ENSMUSG00000024012	Mtch1	-0.737933
ENSMUSG00000024151	Msh2	0.301723
ENSMUSG00000024197	Plin3	0.440204
ENSMUSG00000024300	Myo1f	0.570926
ENSMUSG00000024360	Etf1	0.336783
ENSMUSG00000024414	Mrpl27	-0.372801
ENSMUSG00000024457	Trim26	0.509938
ENSMUSG00000024570	Rbfa	-0.40476
ENSMUSG00000024576	Csnk1a1	0.284603
ENSMUSG00000024590	Lmnb1	0.539895
ENSMUSG00000024594	Prrc1	0.49144
ENSMUSG00000024608	Rps14	0.284821
ENSMUSG00000024644	Cndp2	0.549506
ENSMUSG00000024740	Ddb1	0.312724
ENSMUSG00000024797	Vps51	-0.485236
ENSMUSG00000024811	Tnks2	-0.389705
ENSMUSG00000024827	Gldc	0.476985
ENSMUSG00000024883	Rin1	-0.368187
ENSMUSG00000024999	Noc3l	0.512859
ENSMUSG00000025001	Hells	0.285051
ENSMUSG00000025026	Add3	0.734959
ENSMUSG00000025066	Sfr1	-0.275448
ENSMUSG00000025130	P4hb	-0.647255
ENSMUSG00000025132	Arhgdia	-0.413558
ENSMUSG00000025155	Dus1l	-0.438588
ENSMUSG00000025156	Gps1	-0.39039
ENSMUSG00000025161	Slc16a3	-0.744514
ENSMUSG00000025169	Ogfod3	-0.715469
ENSMUSG00000025173	Wdr45b	-0.267268
ENSMUSG00000025204	Ndufb8	0.214128
ENSMUSG00000025232	Hexa	0.358708
ENSMUSG00000025260	Hsd17b10	0.637953
ENSMUSG00000025261	Huwe1	0.777595
ENSMUSG00000025279	Dnase1l3	0.456368
ENSMUSG00000025290	Rps24	0.72354
ENSMUSG00000025358	Cdk2	0.343186
ENSMUSG00000025371	Chmp6	-0.401078
ENSMUSG00000025386	Pde6g	-0.557636
ENSMUSG00000025479	Cyp2e1	-0.416173
ENSMUSG00000025491	Ifitm1	-0.30288
ENSMUSG00000025492	Ifitm3	-100251206354475
ENSMUSG00000025495	Ptdss2	-0.489046
ENSMUSG00000025503	Taldo1	0.243228
ENSMUSG00000025504	Eps8l2	0.721632
ENSMUSG00000025574	Tk1	-0.32364
ENSMUSG00000025575	Cant1	-0.516162
ENSMUSG00000025580	Eif4a3	-0.327799
ENSMUSG00000025646	Atrip	-0.400479
ENSMUSG00000025666	Tmem47	-0.690695
ENSMUSG00000025782	Taf3	-0.38183
ENSMUSG00000025793	Hgs	-0.35753
ENSMUSG00000025794	Rpl14	0.18779
ENSMUSG00000025809	Itgb1	-0.433016
ENSMUSG00000025825	Iscu	-0.326581
ENSMUSG00000025869	Nop16	-0.456449
ENSMUSG00000025903	Lypla1	0.25009
ENSMUSG00000025925	Terf1	-0.203392
ENSMUSG00000025934	Gsta3	113658100714907
ENSMUSG00000025982	Sf3b1	0.337959
ENSMUSG00000025997	Ikzf2	0.495638
ENSMUSG00000026005	Rpe	0.402548
ENSMUSG00000026014	Raph1	-0.261234
ENSMUSG00000026021	Sumo1	0.295357
ENSMUSG00000026031	Cflar	-0.481737
ENSMUSG00000026036	Nif3l1	-0.30051
ENSMUSG00000026064	Ptp4a1	0.334005
ENSMUSG00000026080	Chst10	-0.420828
ENSMUSG00000026180	Cxcr2	-0.261006
ENSMUSG00000026234	Ncl	0.332696
ENSMUSG00000026254	Eif4e2	0.363885
ENSMUSG00000026281	Dtymk	0.285057
ENSMUSG00000026312	Cdh7	0.567418
ENSMUSG00000026355	Mcm6	0.260812
ENSMUSG00000026380	Tfcp2l1	0.504289
ENSMUSG00000026383	Epb4.1l5	-0.598768
ENSMUSG00000026458	Ppfia4	100628122128903
ENSMUSG00000026473	Glul	0.345046
ENSMUSG00000026520	Pycr2	-0.216002
ENSMUSG00000026603	Smyd2	-0.394867
ENSMUSG00000026608	Kctd3	-0.347173
ENSMUSG00000026628	Atf3	-105821614608687
ENSMUSG00000026709	Dars2	-0.393969
ENSMUSG00000026728	Vim	-0.518376
ENSMUSG00000026743	Mllt10	0.727024
ENSMUSG00000026749	Nek6	0.457121
ENSMUSG00000026755	Arpc5l	-0.278114
ENSMUSG00000026790	Odf2	0.233929
ENSMUSG00000026803	Ttf1	-0.374178
ENSMUSG00000026817	Ak1	0.883033
ENSMUSG00000026864	Hspa5	-0.350138
ENSMUSG00000026917	Wdr5	0.395729
ENSMUSG00000026924	Sec16a	0.434657
ENSMUSG00000027107	Chrna1	-0.533614
ENSMUSG00000027130	Slc12a6	-0.422688
ENSMUSG00000027206	Cops2	0.281301
ENSMUSG00000027227	Sord	0.755882
ENSMUSG00000027243	Harbi1	-0.446789
ENSMUSG00000027288	Zfp106	0.593404
ENSMUSG00000027306	Nusap1	0.268097
ENSMUSG00000027312	Atrn	-0.38996
ENSMUSG00000027313	Chac1	-0.611204
ENSMUSG00000027322	Siglec1	-0.269454
ENSMUSG00000027333	Smox	0.68215
ENSMUSG00000027359	Slc27a2	-0.65334
ENSMUSG00000027429	Sec23b	-0.225273
ENSMUSG00000027433	Xrn2	0.341271
ENSMUSG00000027455	Nsfl1c	-0.297791
ENSMUSG00000027469	Tpx2	0.295785
ENSMUSG00000027500	Stmn2	0.414544
ENSMUSG00000027533	Fabp5	-0.429723
ENSMUSG00000027581	Stmn3	111930206304571
ENSMUSG00000027598	Itch	-0.325218
ENSMUSG00000027602	Map1lc3a	-0.39428
ENSMUSG00000027610	Gss	0.689888
ENSMUSG00000027637	1110008F13Rik	-0.424906
ENSMUSG00000027639	Samhd1	-0.49251
ENSMUSG00000027702	Lrrc34	0.753829
ENSMUSG00000027739	Rab33b	-0.427379
ENSMUSG00000027777	Schip1	0.45451
ENSMUSG00000027778	Ift80	0.695717
ENSMUSG00000027803	Wwtr1	-0.892959
ENSMUSG00000027834	Serpini1	-0.633754
ENSMUSG00000027855	Sycp1	0.721219
ENSMUSG00000027860	Vangl1	0.308504
ENSMUSG00000027944	Hax1	-0.397053
ENSMUSG00000027999	Pla2g12a	-0.477443
ENSMUSG00000028019	Pdgfc	0.749628
ENSMUSG00000028023	Pitx2	-0.857913
ENSMUSG00000028059	Arhgef2	-0.361517
ENSMUSG00000028140	Mrpl9	-0.30376
ENSMUSG00000028179	Cth	0.365504
ENSMUSG00000028195	Cyr61	-100102319082138
ENSMUSG00000028277	Ube2j1	-0.574485
ENSMUSG00000028435	Aqp3	0.528699
ENSMUSG00000028495	Rps6	0.131564
ENSMUSG00000028527	Ak4	-0.741308
ENSMUSG00000028568	Btf3l4	0.219515
ENSMUSG00000028580	Pum1	0.535151
ENSMUSG00000028581	Laptm5	0.677925
ENSMUSG00000028583	Pdpn	0.420145
ENSMUSG00000028601	Echdc2	0.490967
ENSMUSG00000028614	Ndc1	0.373796
ENSMUSG00000028640	Tfap2c	0.685
ENSMUSG00000028641	P3h1	-0.489065
ENSMUSG00000028645	Slc2a1	-0.372367
ENSMUSG00000028673	Fuca1	0.418256
ENSMUSG00000028676	Srsf10	0.424887
ENSMUSG00000028744	Pqlc2	-0.557523
ENSMUSG00000028766	Alpl	0.573547
ENSMUSG00000028832	Stmn1	0.345535
ENSMUSG00000028889	Yrdc	-0.503352
ENSMUSG00000028901	Gmeb1	-0.329716
ENSMUSG00000028907	Utp11l	-0.188444
ENSMUSG00000028955	Vamp3	-0.231927
ENSMUSG00000028957	Per3	0.435812
ENSMUSG00000028992	Nmnat1	-0.459577
ENSMUSG00000029007	Agtrap	0.306688
ENSMUSG00000029014	Dnajc2	0.273112
ENSMUSG00000029022	Miip	0.609839
ENSMUSG00000029036	Atad3a	-0.372266
ENSMUSG00000029066	Mrpl20	-0.374535
ENSMUSG00000029103	Lrpap1	0.249312
ENSMUSG00000029131	Dnajb6	0.345874
ENSMUSG00000029227	Fip1l1	0.473349
ENSMUSG00000029247	Paics	0.276716
ENSMUSG00000029267	Mtf2	-0.368793
ENSMUSG00000029304	Spp1	-0.472528
ENSMUSG00000029313	Aff1	10691519009553
ENSMUSG00000029326	Enoph1	0.230436
ENSMUSG00000029458	Brap	-0.577014
ENSMUSG00000029470	P2rx4	-0.413603
ENSMUSG00000029472	Anapc5	0.316718
ENSMUSG00000029484	Anxa3	-0.78877
ENSMUSG00000029502	Golga3	-0.37324
ENSMUSG00000029522	Pla2g1b	-108098780599913
ENSMUSG00000029535	Triap1	-0.45878
ENSMUSG00000029559	2210016L21Rik	-0.364508
ENSMUSG00000029581	Fscn1	0.460238
ENSMUSG00000029591	Ung	0.23261
ENSMUSG00000029599	Ddx54	-0.31985
ENSMUSG00000029610	Aimp2	-0.311137
ENSMUSG00000029616	Erp29	-0.304441
ENSMUSG00000029617	Ccz1	-0.251362
ENSMUSG00000029642	Polr1d	-0.367165
ENSMUSG00000029655	N4bp2l2	-0.300827
ENSMUSG00000029761	Cald1	-0.407528
ENSMUSG00000029776	Hibadh	0.628684
ENSMUSG00000029782	Tmem209	-0.401912
ENSMUSG00000029823	Luc7l2	-0.245805
ENSMUSG00000029860	Zyx	-0.963625
ENSMUSG00000030007	Cct7	-0.191582
ENSMUSG00000030016	Zfp638	0.509428
ENSMUSG00000030060	Hmces	0.244745
ENSMUSG00000030067	Foxp1	-0.428632
ENSMUSG00000030086	Chchd6	0.304406
ENSMUSG00000030127	Cops7a	0.245871
ENSMUSG00000030188	Magohb	-0.653623
ENSMUSG00000030216	Wbp11	0.372539
ENSMUSG00000030232	Aebp2	0.984923
ENSMUSG00000030284	Creld1	-0.658608
ENSMUSG00000030313	Dennd5b	-0.456957
ENSMUSG00000030330	Ing4	-0.3281
ENSMUSG00000030342	Cd9	-0.230378
ENSMUSG00000030347	D6Wsu163e	-0.361189
ENSMUSG00000030352	Tspan9	0.626404
ENSMUSG00000030417	Pdcd5	-0.207254
ENSMUSG00000030494	Rhpn2	-0.407092
ENSMUSG00000030512	Snrpa1	0.36634
ENSMUSG00000030530	Furin	-0.458024
ENSMUSG00000030583	Sipa1l3	-0.39017
ENSMUSG00000030619	Eed	0.4463
ENSMUSG00000030654	Arl6ip1	0.348738
ENSMUSG00000030662	Ipo5	0.287634
ENSMUSG00000030669	Calca	-0.494798
ENSMUSG00000030672	Mylpf	0.684484
ENSMUSG00000030685	Kctd13	-0.703905
ENSMUSG00000030695	Aldoa	0.310832
ENSMUSG00000030704	Rab6a	0.381097
ENSMUSG00000030735	Gm9755	-0.803344
ENSMUSG00000030786	Itgam	0.324083
ENSMUSG00000030793	Pycard	0.337886
ENSMUSG00000030825	Hsd17b14	0.360534
ENSMUSG00000030867	Plk1	0.292843
ENSMUSG00000030879	Mrpl17	0.295034
ENSMUSG00000030960	Mettl10	-0.400942
ENSMUSG00000030980	Knop1	0.252345
ENSMUSG00000031095	Cul4b	0.404704
ENSMUSG00000031155	Pim2	-0.403241
ENSMUSG00000031160	Eras	0.520582
ENSMUSG00000031161	Hdac6	0.539518
ENSMUSG00000031168	Ebp	0.717589
ENSMUSG00000031169	Porcn	0.993732
ENSMUSG00000031245	Hmgn5	-0.61962
ENSMUSG00000031246	Sh3bgrl	-0.976245
ENSMUSG00000031299	Pdha1	0.287533
ENSMUSG00000031311	Nono	0.204125
ENSMUSG00000031320	Rps4x	0.275053
ENSMUSG00000031353	Rbbp7	0.394047
ENSMUSG00000031392	Irak1	-0.398946
ENSMUSG00000031403	Dkc1	0.218826
ENSMUSG00000031431	Tsc22d3	-0.73106
ENSMUSG00000031490	Eif4ebp1	-0.229999
ENSMUSG00000031532	Saraf	-0.428131
ENSMUSG00000031546	Gins4	-0.283793
ENSMUSG00000031548	Sfrp1	0.59169
ENSMUSG00000031586	Rbpms	-0.382997
ENSMUSG00000031604	Msmo1	-0.425251
ENSMUSG00000031651	Triml1	0.439333
ENSMUSG00000031669	Gins3	0.40732
ENSMUSG00000031683	Lsm6	0.262688
ENSMUSG00000031696	Vps35	0.260772
ENSMUSG00000031753	Cog4	0.332536
ENSMUSG00000031754	Nudt21	0.194219
ENSMUSG00000031770	Herpud1	-0.453337
ENSMUSG00000031788	Kifc3	0.697829
ENSMUSG00000031818	Cox4i1	0.460535
ENSMUSG00000031826	Usp10	0.384197
ENSMUSG00000031839	Hsbp1	0.251217
ENSMUSG00000031897	Psmb10	-0.533349
ENSMUSG00000031924	Cyb5b	0.287599
ENSMUSG00000031930	Wwp2	0.38932
ENSMUSG00000031950	Gabarapl2	0.516662
ENSMUSG00000031967	Afg3l1	0.355891
ENSMUSG00000031984	2810004N23Rik	0.167304
ENSMUSG00000032042	Srpr	0.340786
ENSMUSG00000032085	Tagln	-0.723253
ENSMUSG00000032096	Arcn1	-0.298812
ENSMUSG00000032249	Anp32a	112672795946724
ENSMUSG00000032291	Crabp1	-0.88771
ENSMUSG00000032366	Tpm1	-0.400832
ENSMUSG00000032381	Fam96a	0.485644
ENSMUSG00000032387	Rbpms2	0.291329
ENSMUSG00000032399	Rpl4	0.199661
ENSMUSG00000032409	Atr	-0.421208
ENSMUSG00000032449	Slc25a36	0.415029
ENSMUSG00000032470	Mras	0.515372
ENSMUSG00000032479	Map4	-0.381622
ENSMUSG00000032480	Dhx30	-0.37136
ENSMUSG00000032562	Gnai2	-0.719861
ENSMUSG00000032580	Rbm5	-0.34101
ENSMUSG00000032615	Nt5m	-0.604448
ENSMUSG00000032673	Prorsd1	-0.45259
ENSMUSG00000032715	Trib3	-0.788022
ENSMUSG00000032845	Alpk2	-0.419973
ENSMUSG00000032913	Lrig2	0.543579
ENSMUSG00000033047	Eif3l	0.171367
ENSMUSG00000033307	Mif	0.240713
ENSMUSG00000033335	Dnm2	0.395287
ENSMUSG00000033400	Agl	-0.376019
ENSMUSG00000033454	Zbtb1	-0.462822
ENSMUSG00000033475	Tomm6	0.415072
ENSMUSG00000033488	BC026585	-0.416031
ENSMUSG00000033684	Qsox1	-0.394505
ENSMUSG00000033685	Ucp2	0.71604
ENSMUSG00000033852	Gm28042	-0.323686
ENSMUSG00000033883	D3Ertd254e	-0.420238
ENSMUSG00000033900	Map9	-0.731551
ENSMUSG00000033943	Mga	0.418262
ENSMUSG00000033953	Ppp3r1	-0.454252
ENSMUSG00000034006	Pqlc1	0.843311
ENSMUSG00000034024	Cct2	-0.217424
ENSMUSG00000034120	Srsf2	-0.389163
ENSMUSG00000034165	Ccnd3	0.220241
ENSMUSG00000034205	Loxl2	-0.38829
ENSMUSG00000034274	Thoc5	-0.551507
ENSMUSG00000034285	Nipsnap1	-0.309767
ENSMUSG00000034341	Wbp2	-0.311013
ENSMUSG00000034403	Pja1	-0.530427
ENSMUSG00000034560	A230046K03Rik	-0.429815
ENSMUSG00000034566	Atp5h	-0.287058
ENSMUSG00000034708	Grn	-0.33027
ENSMUSG00000034793	G6pc3	-0.767396
ENSMUSG00000034926	Dhcr24	0.654311
ENSMUSG00000034940	Synrg	-0.477053
ENSMUSG00000035000	Dpp4	-0.91783
ENSMUSG00000035086	Becn1	-0.402889
ENSMUSG00000035142	Nubpl	-0.490608
ENSMUSG00000035150	Eif2s3x	0.425743
ENSMUSG00000035198	Tubg1	-0.65939
ENSMUSG00000035370	Adat3	-0.419555
ENSMUSG00000035413	Tmem98	-0.633986
ENSMUSG00000035437	Rabgap1	0.446306
ENSMUSG00000035439	Haus8	-0.373335
ENSMUSG00000035469	Rcbtb1	0.374474
ENSMUSG00000035530	Eif1	-0.243793
ENSMUSG00000035597	Prpf39	0.207237
ENSMUSG00000035632	Cnot3	0.459981
ENSMUSG00000035694	Caps2	0.392802
ENSMUSG00000035725	Prkx	-0.406045
ENSMUSG00000035783	Acta2	-0.650927
ENSMUSG00000036202	Rif1	0.339374
ENSMUSG00000036223	Ska1	0.344001
ENSMUSG00000036257	Pnpla8	0.656061
ENSMUSG00000036285	Noa1	-0.430796
ENSMUSG00000036315	Znrd1	0.303123
ENSMUSG00000036391	Sec24a	-0.286737
ENSMUSG00000036435	Exoc1	-0.525262
ENSMUSG00000036499	Eea1	-0.837351
ENSMUSG00000036550	Cnot1	0.362478
ENSMUSG00000036639	Nudt1	0.372244
ENSMUSG00000036672	Cenpt	0.517066
ENSMUSG00000036749	Pramel5	-0.735359
ENSMUSG00000036782	Klhl13	-0.311544
ENSMUSG00000036820	Amdhd2	0.361149
ENSMUSG00000036860	Mrpl55	-0.383643
ENSMUSG00000036875	Dna2	-0.45275
ENSMUSG00000037210	Fam193a	-0.442641
ENSMUSG00000037242	Clic4	-0.31491
ENSMUSG00000037275	Gemin5	-0.477815
ENSMUSG00000037278	Tmem97	-0.394988
ENSMUSG00000037465	Klf10	0.325516
ENSMUSG00000037563	Rps16	0.25146
ENSMUSG00000037601	Nme1	-0.352466
ENSMUSG00000037640	Zfp60	-0.394956
ENSMUSG00000037664	Cdkn1c	-159894460267137
ENSMUSG00000037674	Rfx7	-0.327753
ENSMUSG00000037706	Cd81	0.260865
ENSMUSG00000037710	Cisd1	0.445862
ENSMUSG00000037722	Gnpnat1	-0.373309
ENSMUSG00000037725	Ckap2	0.404549
ENSMUSG00000037740	Mrps26	-0.283991
ENSMUSG00000037754	Ppp1r16b	-0.456298
ENSMUSG00000037826	Ppm1k	-0.393432
ENSMUSG00000037860	Aim2	-0.709128
ENSMUSG00000037894	H2afz	-0.227894
ENSMUSG00000037957	Wdr20	0.647918
ENSMUSG00000037958	Ccdc55	-0.295796
ENSMUSG00000037991	Rmi2	-0.41795
ENSMUSG00000038046	Rnmtl1	-0.492258
ENSMUSG00000038150	Ormdl3	-0.749726
ENSMUSG00000038170	Pde4dip	-0.416226
ENSMUSG00000038213	Tapbpl	-0.46802
ENSMUSG00000038215	Cep44	0.41159
ENSMUSG00000038274	Fau	0.29118
ENSMUSG00000038324	Trpc4ap	-0.412508
ENSMUSG00000038352	Arl5c	-0.356741
ENSMUSG00000038368	Focad	0.783255
ENSMUSG00000038393	Txnip	-0.535881
ENSMUSG00000038403	Hfe2	-0.601711
ENSMUSG00000038412	Higd1a	0.237258
ENSMUSG00000038462	Uqcrfs1	-0.202933
ENSMUSG00000038497	Tmco3	-0.562612
ENSMUSG00000038502	Ptov1	-0.738935
ENSMUSG00000038587	Akap12	0.321404
ENSMUSG00000038611	Phrf1	0.596168
ENSMUSG00000038615	Nfe2l1	-0.630463
ENSMUSG00000038644	Pold1	0.378871
ENSMUSG00000038685	Rtel1	0.707982
ENSMUSG00000038712	Fam63a	0.342392
ENSMUSG00000038732	Mboat1	-0.762208
ENSMUSG00000038773	Kdm3b	0.543149
ENSMUSG00000038775	Vill	0.766686
ENSMUSG00000038793	Lefty1	-0.59006
ENSMUSG00000038845	Phb	-0.254366
ENSMUSG00000038860	Garnl3	-0.370006
ENSMUSG00000038861	Pi4kb	-0.420423
ENSMUSG00000038943	Prc1	0.379268
ENSMUSG00000039067	Psmd7	0.190916
ENSMUSG00000039126	Prune2	0.364939
ENSMUSG00000039209	Rpl39l	116925706412554
ENSMUSG00000039219	Arid4b	-0.308721
ENSMUSG00000039221	Rpl22l1	-0.220551
ENSMUSG00000039253	Fn3krp	-0.30827
ENSMUSG00000039328	Rnf122	-0.606457
ENSMUSG00000039329	Tex19.1	-0.596489
ENSMUSG00000039356	Exosc2	-0.371042
ENSMUSG00000039449	Prpf18	-0.562278
ENSMUSG00000039542	Ncam1	0.738931
ENSMUSG00000039640	Mrpl12	-0.357603
ENSMUSG00000039671	Zmynd8	-0.475238
ENSMUSG00000039756	Dnttip2	0.225523
ENSMUSG00000039883	Lrrc17	0.458718
ENSMUSG00000039994	Timeless	0.362616
ENSMUSG00000040013	Fkbp6	0.7537
ENSMUSG00000040054	Baz2a	0.42841
ENSMUSG00000040158	Tax1bp3	-0.413005
ENSMUSG00000040234	Tm7sf3	0.663576
ENSMUSG00000040250	Asun	0.600367
ENSMUSG00000040327	Cul9	-0.50616
ENSMUSG00000040363	Bcor	0.705623
ENSMUSG00000040433	Zbtb38	-0.230631
ENSMUSG00000040435	Ppp1r15a	-0.433795
ENSMUSG00000040459	Arglu1	0.43746
ENSMUSG00000040463	Mybbp1a	-0.483954
ENSMUSG00000040472	Rabggta	-0.469756
ENSMUSG00000040483	Xaf1	-0.379132
ENSMUSG00000040488	Ltbp4	0.355236
ENSMUSG00000040564	Apoc1	0.685731
ENSMUSG00000040613	Apobec1	-0.644085
ENSMUSG00000040658	Dnph1	0.319855
ENSMUSG00000040667	Nup88	-0.346598
ENSMUSG00000040681	Hmgn1	0.165448
ENSMUSG00000040699	Limd2	-0.994493
ENSMUSG00000040771	Oard1	0.291904
ENSMUSG00000040824	Snrpd2	0.280896
ENSMUSG00000040848	Sft2d2	-0.609882
ENSMUSG00000040904	Gm21988	-0.420095
ENSMUSG00000040952	Rps19	0.309476
ENSMUSG00000041203	2310036O22Rik	-0.397887
ENSMUSG00000041219	Arhgap11a	0.57221
ENSMUSG00000041235	Chd7	-0.669815
ENSMUSG00000041264	Uspl1	0.41787
ENSMUSG00000041278	Ttc1	-0.284493
ENSMUSG00000041355	Ssr2	-0.171632
ENSMUSG00000041359	Tcl1	0.930003
ENSMUSG00000041408	Wapal	0.529131
ENSMUSG00000041431	Ccnb1	0.225078
ENSMUSG00000041623	D11Wsu47e	-0.453893
ENSMUSG00000041638	Gcn1l1	-0.355867
ENSMUSG00000041697	Cox6a1	0.303833
ENSMUSG00000041703	Zic5	-0.558529
ENSMUSG00000041718	Alg13	0.34153
ENSMUSG00000041890	Git2	-0.600886
ENSMUSG00000041957	Pkp2	-0.601776
ENSMUSG00000041958	Pigs	-0.489663
ENSMUSG00000041959	S100a10	0.395273
ENSMUSG00000041966	Dcaf17	-0.242284
ENSMUSG00000042029	Ncapg2	0.69832
ENSMUSG00000042079	Hnrnpf	0.293343
ENSMUSG00000042185	Nfrkb	-0.386087
ENSMUSG00000042286	Stab1	-0.673132
ENSMUSG00000042367	Gjb3	0.539481
ENSMUSG00000042406	Atf4	-0.933552
ENSMUSG00000042506	Usp22	-0.349539
ENSMUSG00000042569	Dhrs7b	-0.584016
ENSMUSG00000042572	Ube2q1	-0.554889
ENSMUSG00000042590	Ipo11	0.525871
ENSMUSG00000042606	Hirip3	0.292487
ENSMUSG00000042625	Safb2	0.454246
ENSMUSG00000042709	Atpaf2	-0.398921
ENSMUSG00000042719	Naa25	-0.327652
ENSMUSG00000042745	Id1	-0.675567
ENSMUSG00000042814	Mcts2	0.313487
ENSMUSG00000043090	Zfp866	0.608495
ENSMUSG00000043091	Tuba1c	-0.194091
ENSMUSG00000043282	Teddm1b	-0.428918
ENSMUSG00000043284	Tmem11	-0.332749
ENSMUSG00000043372	Hexim2	-0.536184
ENSMUSG00000043411	Usp48	0.522929
ENSMUSG00000043633	Fam221b	0.435971
ENSMUSG00000043687	1190005I06Rik	0.559985
ENSMUSG00000044005	Gls2	0.544001
ENSMUSG00000044117	2900011O08Rik	-0.749044
ENSMUSG00000044285	Gm1821	-0.163365
ENSMUSG00000044349	Snhg11	-0.277615
ENSMUSG00000044502	Bod1	-0.754235
ENSMUSG00000044573	Acp1	0.265449
ENSMUSG00000044645	Gm7334	-0.544901
ENSMUSG00000044768	D1Ertd622e	-0.403716
ENSMUSG00000044894	Uqcrq	-0.340986
ENSMUSG00000045128	Rpl18a	0.308527
ENSMUSG00000045136	Tubb2b	0.435452
ENSMUSG00000045284	Dcaf12l1	-133960814399323
ENSMUSG00000045799	Gm9800	0.186702
ENSMUSG00000046245	Pilra	-0.543696
ENSMUSG00000046323	Dppa3	-235954724917536
ENSMUSG00000046402	Rbp1	0.557133
ENSMUSG00000046546	Fam43a	-0.67676
ENSMUSG00000046562	Unc119b	0.520859
ENSMUSG00000046668	Cxxc5	0.478493
ENSMUSG00000046687	Gm5424	0.70307
ENSMUSG00000046721	Rpl14-ps1	0.184627
ENSMUSG00000046756	Mrps7	-0.252449
ENSMUSG00000046879	Irgm1	-0.455677
ENSMUSG00000046949	Nqo2	0.672986
ENSMUSG00000047139	Cd24a	-0.565935
ENSMUSG00000047260	Emc6	-0.433797
ENSMUSG00000047547	Cltb	0.459066
ENSMUSG00000047613	A430005L14Rik	0.378361
ENSMUSG00000047751	Utf1	0.386531
ENSMUSG00000047977	Synb	-0.478878
ENSMUSG00000048076	Arf1	-0.382882
ENSMUSG00000048355	Arxes1	0.60827
ENSMUSG00000048373	Fgfbp1	-0.82378
ENSMUSG00000048930	Tada3	0.409216
ENSMUSG00000049076	Acap2	0.654247
ENSMUSG00000049124	Gm8186	0.245088
ENSMUSG00000049299	Trappc1	-0.383612
ENSMUSG00000049382	Krt8	-0.522175
ENSMUSG00000049401	Ogfr	-0.660504
ENSMUSG00000049422	Chchd10	0.213603
ENSMUSG00000049482	Ctu2	-0.437515
ENSMUSG00000049516	Spty2d1	0.592677
ENSMUSG00000049553	Polr1a	0.440723
ENSMUSG00000049871	Nlrc3	-0.38463
ENSMUSG00000049932	H2afx	0.242154
ENSMUSG00000050064	Zfp697	0.913205
ENSMUSG00000050122	Vwa3b	-0.711518
ENSMUSG00000050144	Slc25a44	0.593223
ENSMUSG00000050212	Eva1b	-0.617794
ENSMUSG00000050240	Hic2	0.499109
ENSMUSG00000050288	Fzd2	-0.865693
ENSMUSG00000050299	Gm9843	0.321697
ENSMUSG00000050335	Lgals3	0.842644
ENSMUSG00000050608	Minos1	0.228589
ENSMUSG00000050621	Rps27rt	0.205294
ENSMUSG00000050953	Gja1	-0.898169
ENSMUSG00000051065	Mb21d2	0.823106
ENSMUSG00000051176	Zfp42	0.194672
ENSMUSG00000051223	Bzw1	0.217979
ENSMUSG00000051232	Tmem199	-0.598263
ENSMUSG00000051256	Jagn1	-0.603317
ENSMUSG00000051257	Trap1a	-0.772719
ENSMUSG00000051285	Pcmtd1	0.405736
ENSMUSG00000051355	Commd1	-0.359764
ENSMUSG00000051483	Cbr1	-0.570328
ENSMUSG00000051510	Mafg	-0.494293
ENSMUSG00000051527	Usp29	0.581092
ENSMUSG00000052180	Serpinb6c	0.589184
ENSMUSG00000052566	Hook2	0.335359
ENSMUSG00000052593	Adam17	-0.4721
ENSMUSG00000052727	Map1b	0.391172
ENSMUSG00000052738	Suclg1	-0.253691
ENSMUSG00000052837	Junb	-0.464199
ENSMUSG00000052926	Rnaseh2a	0.248663
ENSMUSG00000052997	Uba2	0.327787
ENSMUSG00000053062	Jam2	-0.455326
ENSMUSG00000053113	Socs3	-0.605952
ENSMUSG00000053182	Gm609	-0.640717
ENSMUSG00000053390	Zfp952	-0.356449
ENSMUSG00000053398	Phgdh	-0.455375
ENSMUSG00000053470	Kdm3a	0.43581
ENSMUSG00000053510	Nrd1	0.736799
ENSMUSG00000053560	Ier2	0.208338
ENSMUSG00000053565	Eif3k	0.272172
ENSMUSG00000053838	Nudcd3	-0.482069
ENSMUSG00000053907	Mat2a	-0.653561
ENSMUSG00000053931	Cnn3	0.371831
ENSMUSG00000054302	Eapp	-0.500796
ENSMUSG00000054405	Dnajc8	0.224361
ENSMUSG00000054428	Atpif1	0.300847
ENSMUSG00000054611	Kdm2a	-0.313566
ENSMUSG00000054753	AU018091	0.536856
ENSMUSG00000054766	Set	0.322724
ENSMUSG00000054808	Actn4	0.256159
ENSMUSG00000055148	Klf2	-0.409593
ENSMUSG00000055296	Tmem245	-0.389178
ENSMUSG00000055401	Fbxo6	0.460716
ENSMUSG00000055612	Cdca7	0.438158
ENSMUSG00000055681	Cope	-0.292066
ENSMUSG00000055795	Gm5160	-0.60584
ENSMUSG00000055817	Mta3	0.33564
ENSMUSG00000055839	Tceb2	0.159613
ENSMUSG00000055900	Tmem69	-0.423917
ENSMUSG00000056018	1700008F21Rik	0.540783
ENSMUSG00000056055	Sag	-0.489876
ENSMUSG00000056155	Nanos3	0.793437
ENSMUSG00000056167	Cnot10	0.391911
ENSMUSG00000056211	R3hdm1	-0.353508
ENSMUSG00000056216	Cebpg	-0.549233
ENSMUSG00000056268	Dennd1b	0.669069
ENSMUSG00000056342	Usp34	-0.260652
ENSMUSG00000056458	Mok	0.656618
ENSMUSG00000056536	Pign	0.375874
ENSMUSG00000056602	Fry	-0.238675
ENSMUSG00000056612	Ppp1r14b	-0.464437
ENSMUSG00000056820	Tsnax	0.432243
ENSMUSG00000056941	Commd7	-0.394818
ENSMUSG00000056962	Jmjd6	-0.414196
ENSMUSG00000057113	Npm1	-0.393749
ENSMUSG00000057147	Dph6	0.401386
ENSMUSG00000057278	Snrpg	0.25175
ENSMUSG00000057322	Rpl38	-0.205676
ENSMUSG00000057497	Fam136a	0.314201
ENSMUSG00000057522	Spop	-0.391419
ENSMUSG00000057561	Eif1a	0.34283
ENSMUSG00000057572	Zbtb8os	-0.553692
ENSMUSG00000057594	Arl16	-0.470618
ENSMUSG00000057657	Rps18-ps3	0.487752
ENSMUSG00000057696	Rpl30-ps1	102097758941552
ENSMUSG00000057948	Unc13d	-0.263771
ENSMUSG00000057963	Itpk1	0.521712
ENSMUSG00000058019	Ces5a	0.573393
ENSMUSG00000058057	Mettl7a3	-0.395274
ENSMUSG00000058186	Gm13242	0.450143
ENSMUSG00000058325	Dock1	0.566044
ENSMUSG00000058546	Rpl23a	-0.331179
ENSMUSG00000058600	Rpl30	108075942667592
ENSMUSG00000058625	Gm17383	-0.193074
ENSMUSG00000058669	Nkx2-9	0.741702
ENSMUSG00000058833	2810428I15Rik	-0.239672
ENSMUSG00000059248	2009-09-01	0.482095
ENSMUSG00000059278	Naa38	-0.421036
ENSMUSG00000059447	Hadhb	-0.327336
ENSMUSG00000059552	Trp53	-0.213518
ENSMUSG00000059796	Eif4a1	-0.226942
ENSMUSG00000059835	Rpl13-ps3	0.263495
ENSMUSG00000059851	Suv420h2	0.546382
ENSMUSG00000060032	H2afj	0.297638
ENSMUSG00000060036	Rpl3	0.163711
ENSMUSG00000060143	Gm10076	0.156173
ENSMUSG00000060180	Myh13	0.753715
ENSMUSG00000060373	Hnrnpc	0.277533
ENSMUSG00000060419	Rps16-ps2	0.204227
ENSMUSG00000060461	Dppa5a	0.199778
ENSMUSG00000060499	Rpl10l	0.816123
ENSMUSG00000060802	B2m	-0.4841
ENSMUSG00000060938	Rpl26	-0.33131
ENSMUSG00000061032	Rrp1	-0.451943
ENSMUSG00000061048	Cdh3	113250190898531
ENSMUSG00000061111	Fam195b	-0.447332
ENSMUSG00000061232	H2-K1	-0.681373
ENSMUSG00000061286	Exosc5	0.250677
ENSMUSG00000061331	Gm17132	0.503091
ENSMUSG00000061518	Cox5b	0.223795
ENSMUSG00000061613	U2af1	0.390778
ENSMUSG00000061650	Med9	-0.45465
ENSMUSG00000061731	Ext1	-0.708584
ENSMUSG00000061848	Gm5805	0.271711
ENSMUSG00000061882	Ccdc62	-0.51073
ENSMUSG00000062170	Fmr1nb	-0.869917
ENSMUSG00000062353	Gm15772	-0.326492
ENSMUSG00000062421	Arf2	-0.470562
ENSMUSG00000062458	Gm8623	0.234503
ENSMUSG00000062518	Zfp534	0.461822
ENSMUSG00000062604	Srpk2	-0.2683
ENSMUSG00000062691	Cebpzos	0.288865
ENSMUSG00000062742	Gm5239	0.27441
ENSMUSG00000062825	Actg1	-0.397752
ENSMUSG00000062908	Acadm	0.468832
ENSMUSG00000062937	Mtap	-0.356359
ENSMUSG00000062997	Rpl35	0.190657
ENSMUSG00000063273	Naa15	-0.321717
ENSMUSG00000063316	Rpl27	-0.511268
ENSMUSG00000063354	Slc39a4	0.474897
ENSMUSG00000063406	Tmed5	-0.403008
ENSMUSG00000063412	Gm10131	0.240299
ENSMUSG00000063434	Sorcs3	0.425032
ENSMUSG00000063698	Sfxn4	-0.350943
ENSMUSG00000063802	Hspbp1	0.407818
ENSMUSG00000063935	Zar1	-0.719313
ENSMUSG00000064194	Zfp936	0.523534
ENSMUSG00000064264	Zfp428	0.451757
ENSMUSG00000064326	Siva1	0.196708
ENSMUSG00000064358	mt-Co3	0.182811
ENSMUSG00000064368	mt-Nd6	0.434752
ENSMUSG00000065954	Tacc1	0.394556
ENSMUSG00000066007	Zfp600	0.415503
ENSMUSG00000066148	Prpf4	0.368434
ENSMUSG00000066407	Gm10263	0.246099
ENSMUSG00000066551	Hmgb1	0.332814
ENSMUSG00000066652	Lefty2	-0.697143
ENSMUSG00000066705	Fxyd6	0.58565
ENSMUSG00000066735	Vkorc1l1	-0.538532
ENSMUSG00000066839	Ecsit	-0.495267
ENSMUSG00000067106	Gm5529	0.45057
ENSMUSG00000067161	Gm5560	0.497178
ENSMUSG00000067212	H2-T23	-0.310316
ENSMUSG00000067288	Rps28	0.173374
ENSMUSG00000067702	Tuba3a	-0.768939
ENSMUSG00000067786	Nnat	-0.961554
ENSMUSG00000067818	Myl9	-100271540564814
ENSMUSG00000067851	Arfgef1	-0.413969
ENSMUSG00000067919	Rex2	0.323412
ENSMUSG00000067995	Gtf2f2	-0.524188
ENSMUSG00000068101	Cenpm	0.391948
ENSMUSG00000068220	Lgals1	-0.295565
ENSMUSG00000068240	Gm11808	0.248718
ENSMUSG00000068396	Rpl34-ps1	0.504201
ENSMUSG00000068522	Aard	-119657226182793
ENSMUSG00000068706	Gm10250	-0.355816
ENSMUSG00000069049	Eif2s3y	0.921328
ENSMUSG00000069072	Slc7a14	-0.272624
ENSMUSG00000069117	Gm10260	0.247819
ENSMUSG00000069125	Rps24-ps2	0.777171
ENSMUSG00000069379	Gm4950	-0.325729
ENSMUSG00000069744	Psmb3	-0.352106
ENSMUSG00000069793	Slfn9	0.83004
ENSMUSG00000069833	Ahnak	0.586984
ENSMUSG00000069892	9930111J21Rik2	0.542363
ENSMUSG00000069910	Spdl1	-0.537358
ENSMUSG00000070271	Gm13268	-0.351511
ENSMUSG00000070319	Eif3g	0.435846
ENSMUSG00000070348	Ccnd1	0.556826
ENSMUSG00000070605	Gm13251	0.494745
ENSMUSG00000070697	Utp3	0.333897
ENSMUSG00000070713	Gm10282	0.282511
ENSMUSG00000070828	Zscan4f	0.649229
ENSMUSG00000071415	Rpl23	-0.374864
ENSMUSG00000071497	Nutf2-ps1	0.376359
ENSMUSG00000071533	Pcnp	0.420721
ENSMUSG00000071547	Nt5dc2	-0.515298
ENSMUSG00000071654	Uqcc3	0.41863
ENSMUSG00000071662	Polr2g	-0.30196
ENSMUSG00000071708	Sms	0.290381
ENSMUSG00000071866	Ppia	-0.602832
ENSMUSG00000072066	6720489N17Rik	0.620102
ENSMUSG00000072082	Ccnf	0.41625
ENSMUSG00000072235	Tuba1a	-0.472211
ENSMUSG00000072419	Dppa2	0.327295
ENSMUSG00000072582	Ptrh2	-0.402877
ENSMUSG00000072704	Smim10l1	0.500495
ENSMUSG00000072774	Zfp951	115487418262998
ENSMUSG00000072812	Ahnak2	0.682407
ENSMUSG00000073197	5730507C01Rik	0.80771
ENSMUSG00000073433	Arhgdig	-0.596018
ENSMUSG00000073640	Rpl27-ps3	-0.488635
ENSMUSG00000073700	Klhl21	0.427341
ENSMUSG00000073723	Gm13102	-0.538864
ENSMUSG00000073724	Pramel4	-0.49178
ENSMUSG00000073838	Tufm	-0.638704
ENSMUSG00000073982	Rhog	-101206502636475
ENSMUSG00000074088	Snrnp40	0.213614
ENSMUSG00000074212	Dnajb14	-0.382146
ENSMUSG00000074218	Cox7a1	0.565528
ENSMUSG00000074280	Gm6166	-0.514139
ENSMUSG00000074476	Spc24	0.225823
ENSMUSG00000074578	1500012F01Rik	-0.378448
ENSMUSG00000074634	Gm7120	-0.41224
ENSMUSG00000074781	Ube2n	0.287202
ENSMUSG00000074794	Arrdc3	0.553446
ENSMUSG00000074802	Gas2l3	-0.354241
ENSMUSG00000074824	Rslcan18	-0.514903
ENSMUSG00000074877	Gm10780	0.899673
ENSMUSG00000074884	Serf2	0.263551
ENSMUSG00000075053	Vdac3-ps1	0.257766
ENSMUSG00000075528	Aarsd1	-0.307334
ENSMUSG00000075702	Selm	-0.767409
ENSMUSG00000075706	Gpx4	0.360702
ENSMUSG00000076431	Sox4	-0.739677
ENSMUSG00000076432	Ywhaq	0.224348
ENSMUSG00000076441	Ass1	0.647222
ENSMUSG00000078126	Rpl23a-ps3	-0.268596
ENSMUSG00000078153	Psme2b	-0.718438
ENSMUSG00000078193	Gm2000	0.227222
ENSMUSG00000078348	Sf3b5	-0.215224
ENSMUSG00000078441	Scamp4	-0.39123
ENSMUSG00000078453	Abracl	-0.648862
ENSMUSG00000078498	Gm13151	0.383384
ENSMUSG00000078812	Eif5a	-0.163041
ENSMUSG00000078954	Arhgap8	0.666057
ENSMUSG00000078970	Wdr92	-0.354649
ENSMUSG00000078974	Sec61g	-0.318313
ENSMUSG00000079033	Mef2b	-0.662906
ENSMUSG00000079042	Apela	-0.573127
ENSMUSG00000079197	Psme2	-0.945684
ENSMUSG00000079242	C730034F03Rik	-0.236841
ENSMUSG00000079260	Tmppe	0.412662
ENSMUSG00000079471	Gm7325	0.32049
ENSMUSG00000079523	Tmsb10	0.278138
ENSMUSG00000079614	Seh1l	0.371592
ENSMUSG00000080860	Gm13815	-0.493066
ENSMUSG00000081005	Gm13198	0.576649
ENSMUSG00000081051	Gm15427	0.323242
ENSMUSG00000081094	Rpl19-ps11	-0.338074
ENSMUSG00000081382	Rpl18-ps1	0.28432
ENSMUSG00000081788	Gm5898	0.573684
ENSMUSG00000082633	Gm15779	-0.434451
ENSMUSG00000082655	Gm7857	0.62448
ENSMUSG00000082675	Gm6382	0.50901
ENSMUSG00000082806	Rpl13-ps1	0.254418
ENSMUSG00000082867	Gm15730	-0.58466
ENSMUSG00000082896	Gm5844	0.846253
ENSMUSG00000082925	Gm13135	0.672174
ENSMUSG00000083200	Gm15066	-0.456237
ENSMUSG00000083344	Gm7363	0.629075
ENSMUSG00000083669	Gm10169	0.289844
ENSMUSG00000083679	Gm12892	122273149382555
ENSMUSG00000083780	Gm12728	-0.679695
ENSMUSG00000083844	2210015D19Rik	-0.723977
ENSMUSG00000083852	Gm13007	-0.540358
ENSMUSG00000083899	Gm12346	0.676416
ENSMUSG00000084131	Rpl3-ps2	0.167496
ENSMUSG00000084178	Gm11759	-0.406552
ENSMUSG00000085328	Gm17131	0.921753
ENSMUSG00000086567	Gm2830	0.635701
ENSMUSG00000087153	Gm6483	0.322388
ENSMUSG00000087166	L1td1	0.454401
ENSMUSG00000089785	Slc25a5-ps	0.611247
ENSMUSG00000089818	Gm15950	-0.367062
ENSMUSG00000089988	Gm16238	-0.431476
ENSMUSG00000090125	Pou3f1	-0.648655
ENSMUSG00000090136	Gm10177	-0.254354
ENSMUSG00000090137	Uba52	0.29277
ENSMUSG00000090258	Churc1	-0.412105
ENSMUSG00000090286	Gm17615	0.644493
ENSMUSG00000090516	Rps11-ps1	0.165618
ENSMUSG00000090602	Gm5611	-0.336302
ENSMUSG00000090733	Rps27	0.169578
ENSMUSG00000090812	Samd15	-0.577944
ENSMUSG00000090942	F830016B08Rik	0.85784
ENSMUSG00000091053	Gm9742	0.623489
ENSMUSG00000091071	1700030C10Rik	0.900622
ENSMUSG00000091228	Gm20390	-0.351193
ENSMUSG00000091367	Gm17711	-0.686903
ENSMUSG00000091449	Gm10269	0.183241
ENSMUSG00000091460	Gm7808	0.271877
ENSMUSG00000091490	Triml2	0.364233
ENSMUSG00000091580	Gm6467	-0.354875
ENSMUSG00000091625	Lsm5	0.273591
ENSMUSG00000091732	Gm17541	0.357866
ENSMUSG00000091779	Gm6763	0.589388
ENSMUSG00000091931	AK010878	-0.342198
ENSMUSG00000091955	Gm9844	0.25484
ENSMUSG00000093674	Rpl41	0.163316
ENSMUSG00000093760	Gm20678	-0.64158
ENSMUSG00000094030	Gm21833	0.743376
ENSMUSG00000094111	Gm10349	0.548321
ENSMUSG00000094472	Gm21897	0.71344
ENSMUSG00000094614	Gm21769	0.44132
ENSMUSG00000094856	Gm21962	0.890034
ENSMUSG00000094942	Gm3604	0.707769
ENSMUSG00000094973	Gm8994	-0.363797
ENSMUSG00000095180	Rhox5	-152552732974872
ENSMUSG00000095547	Gm10719	0.682501
ENSMUSG00000095595	Fam177a	-0.36594
ENSMUSG00000095661	Gm8935	0.494596
ENSMUSG00000096006	Gm21596	0.460759
ENSMUSG00000096463	Gm21750	0.721633
ENSMUSG00000096726	Gm5558	-0.76258
ENSMUSG00000096808	AC132444.6	0.799044
ENSMUSG00000098274	Rpl24	0.169757
ENSMUSG00000099083	Atf7	-0.469489
ENSMUSG00000100615	Gm5511	0.771474
ENSMUSG00000100801	Gm15459	0.379239
ENSMUSG00000100967	Gm29666	-0.369085
ENSMUSG00000101892	9130401M01Rik	-0.450835
ENSMUSG00000102252	Snrpn	0.483566
ENSMUSG00000102443	Gm37102	0.498264
ENSMUSG00000103034	Gm8797	-0.171845
ENSMUSG00000104377	Gm37515	0.758978
ENSMUSG00000104895	RP23-53G23.1	-0.531832
ENSMUSG00000105204	RP24-394C15.7	-0.490467
ENSMUSG00000105207	RP23-324P1.1	0.982797
ENSMUSG00000105549	RP23-299O17.4	0.88724
ENSMUSG00000105879	RP24-291E8.2	0.357995
ENSMUSG00000106190	CAAA01154573.1	-0.493744
ENSMUSG00000106268	RP24-434E24.5	-0.392953
ENSMUSG00000106277	AC146980.1	0.561883
ENSMUSG00000106631	RP23-32E20.1	0.822981
ENSMUSG00000106638	RP23-239L21.4	0.99137
ENSMUSG00000106948	RP23-256D7.2	0.793967
ENSMUSG00000107283	Mpv17	-0.317163
