# Supplementary material for: Phosphorylation of the HP1β hinge region sequesters KAP1 in heterochromatin and promotes the exit from naïve pluripotency
Source: Nucleic Acids Res. 2021 Jul 2;49(13):7406–23. doi: 10.1093/nar/gkab548 (PMC8287961; doi:10.1093/nar/gkab548)
Supplement: gkab548_Supplemental_Files [file gkab548_supplemental_files.zip › Table S3.xlsx]

## Sheet: Table S3
	Table S3. Genes different expressed in HP1β-/-, HP1β S89A and S89E cells during NPC differentiation, related to Figure 4D and 4E
	Sheet1: HP1β-/-_D0
	Sheet2: HP1β-/-_D4
	Sheet3: HP1β-/-_NPC
	Sheet4: HP1β S89A_D0
	Sheet5: HP1β S89A_D4
	Sheet6: HP1β S89A_NPC
	Sheet7: HP1β S89E_D0
	Sheet8: HP1β S89E_D4
	Sheet9: HP1β S89E_NPC

## Sheet: HP1β_KO_D0
ensembl_gene_id	external_gene_name	group	log2FoldChange	padj
ENSMUSG00000058669	Nkx2-9	up	1.74364	3.91958e-15
ENSMUSG00000030798	Cd37	up	1.56273	8.06666e-12
ENSMUSG00000018604	Tbx3	up	1.42403	2.2836e-11
ENSMUSG00000032482	Cspg5	up	1.37487	9.87709e-09
ENSMUSG00000038916	Soga3	up	1.3648	2.72818e-10
ENSMUSG00000097172	4930444M15Rik	up	1.30181	1.5092e-08
ENSMUSG00000047547	Cltb	up	1.2817	9.1731e-13
ENSMUSG00000028581	Laptm5	up	1.2623	3.21476e-10
ENSMUSG00000025934	Gsta3	up	1.18829	1.70513e-07
ENSMUSG00000022438	Parvb	up	1.17983	1.20744e-07
ENSMUSG00000034006	Pqlc1	up	1.16239	3.76213e-07
ENSMUSG00000057967	Fgf18	up	1.14763	2.04209e-06
ENSMUSG00000001270	Ckb	up	1.14651	1.35018e-17
ENSMUSG00000025407	Gli1	up	1.12111	3.34397e-06
ENSMUSG00000083679	Gm12892	up	1.11755	2.15486e-12
ENSMUSG00000091071	1700030C10Rik	up	1.10086	2.87261e-06
ENSMUSG00000024008	Cpne5	up	1.10042	5.70215e-07
ENSMUSG00000029205	Chrna9	up	1.08651	1.50675e-06
ENSMUSG00000021835	Bmp4	up	1.07306	3.62471e-07
ENSMUSG00000020437	Myo1g	up	1.06626	2.59967e-05
ENSMUSG00000003283	Hck	up	1.05977	2.27837e-05
ENSMUSG00000043251	Exoc3l	up	1.05556	2.2836e-11
ENSMUSG00000041556	Fbxo2	up	1.04818	1.25565e-05
ENSMUSG00000004988	Fxyd4	up	1.04381	2.92202e-06
ENSMUSG00000079471	Gm7325	up	1.03378	1.95488e-05
ENSMUSG00000039209	Rpl39l	up	1.02631	5.31126e-05
ENSMUSG00000010660	Plcd1	up	1.02271	1.82987e-06
ENSMUSG00000031755	Bbs2	up	1.01866	1.82987e-06
ENSMUSG00000061544	Zfp229	up	1.01577	5.3786e-05
ENSMUSG00000032470	Mras	up	1.01324	7.61248e-05
ENSMUSG00000027168	Pax6	up	1.00414	3.41795e-05
ENSMUSG00000025257	Ribc1	up	0.998486	1.68972e-06
ENSMUSG00000040428	Plekha4	up	0.994646	1.46009e-06
ENSMUSG00000041359	Tcl1	up	0.991826	1.52654e-07
ENSMUSG00000031788	Kifc3	up	0.991448	1.19695e-06
ENSMUSG00000085412	Halr1	up	0.990699	0.000129944
ENSMUSG00000061633	1700029P11Rik	up	0.989604	4.28442e-06
ENSMUSG00000002228	Ppm1j	up	0.984828	1.47483e-05
ENSMUSG00000012126	Ubxn11	up	0.976495	0.000129944
ENSMUSG00000062518	Zfp534	up	0.96186	3.29921e-06
ENSMUSG00000085327	Gm16104	up	0.957792	4.87381e-05
ENSMUSG00000031383	Dusp9	up	0.953852	1.76653e-07
ENSMUSG00000031160	Eras	up	0.932707	1.24781e-07
ENSMUSG00000000958	Slc7a7	up	0.929175	3.76213e-07
ENSMUSG00000027082	Tfpi	up	0.922645	1.89298e-05
ENSMUSG00000066009	Gm13051	up	0.918034	4.09771e-06
ENSMUSG00000001604	Tcea3	up	0.911901	4.22817e-12
ENSMUSG00000095661	Gm8935	up	0.906865	1.73104e-06
ENSMUSG00000007107	Atp1a4	up	0.899994	0.000266287
ENSMUSG00000023087	Ccrn4l	up	0.89773	6.64797e-09
ENSMUSG00000024300	Myo1f	up	0.895357	0.000144584
ENSMUSG00000022574	Naprt	up	0.887213	2.40029e-07
ENSMUSG00000044681	Cnpy1	up	0.883162	5.97665e-05
ENSMUSG00000043439	E130012A19Rik	up	0.881702	1.04129e-09
ENSMUSG00000095538	Gm21983	up	0.881224	0.000160489
ENSMUSG00000027581	Stmn3	up	0.880695	8.30975e-08
ENSMUSG00000091498	Mpc1-ps	up	0.88035	1.19377e-08
ENSMUSG00000082389	Mkrn1-ps1	up	0.879971	5.9275e-07
ENSMUSG00000030060	Hmces	up	0.875012	8.20317e-06
ENSMUSG00000001946	Esam	up	0.874329	0.000653999
ENSMUSG00000054753	AU018091	up	0.872425	2.60158e-06
ENSMUSG00000082192	Gm14719	up	0.87142	8.82766e-07
ENSMUSG00000043687	1190005I06Rik	up	0.870613	1.26679e-06
ENSMUSG00000016344	Ppdpf	up	0.853724	3.25146e-08
ENSMUSG00000038775	Vill	up	0.845537	0.000183887
ENSMUSG00000042808	Gpx2	up	0.845221	1.70926e-06
ENSMUSG00000023935	Spats1	up	0.844097	0.000727094
ENSMUSG00000032946	Rasgrp2	up	0.837728	8.13472e-05
ENSMUSG00000063354	Slc39a4	up	0.836548	7.38814e-08
ENSMUSG00000066007	Zfp600	up	0.834767	0.000469376
ENSMUSG00000082496	Gm6798	up	0.832478	1.3104e-08
ENSMUSG00000038028	Tigar	up	0.831569	1.3104e-08
ENSMUSG00000050345	4930486L24Rik	up	0.821778	0.00157121
ENSMUSG00000004951	Hspb1	up	0.82094	1.79201e-09
ENSMUSG00000040296	Ddx58	up	0.806905	8.71414e-06
ENSMUSG00000037064	Gm5229	up	0.802824	0.000679762
ENSMUSG00000053470	Kdm3a	up	0.800066	2.99811e-06
ENSMUSG00000006649	Nphs1	up	0.799579	0.000993254
ENSMUSG00000044646	Zbtb7c	up	0.79472	0.00308457
ENSMUSG00000001288	Rarg	up	0.794081	3.76213e-07
ENSMUSG00000027317	Ppp1r14d	up	0.788152	0.00337704
ENSMUSG00000066129	Kndc1	up	0.786864	0.00344859
ENSMUSG00000058446	Znrf2	up	0.786612	0.00132979
ENSMUSG00000075015	Gm10801	up	0.782816	0.00274393
ENSMUSG00000028435	Aqp3	up	0.782003	0.000480747
ENSMUSG00000024459	H2-M5	up	0.780814	0.00312221
ENSMUSG00000063171	Rps4l	up	0.777801	9.84319e-09
ENSMUSG00000064263	Platr26	up	0.777347	0.00271114
ENSMUSG00000008575	Nfib	up	0.775623	0.00293441
ENSMUSG00000078182	Gm6083	up	0.774694	7.94339e-08
ENSMUSG00000036553	Sh3tc1	up	0.761216	0.00424332
ENSMUSG00000051065	Mb21d2	up	0.760758	0.00308457
ENSMUSG00000032246	Calml4	up	0.757553	0.00258066
ENSMUSG00000009145	Dqx1	up	0.754187	2.02372e-06
ENSMUSG00000024427	Spry4	up	0.751645	0.0021148
ENSMUSG00000006651	Aplp1	up	0.750525	3.04696e-05
ENSMUSG00000037035	Inhbb	up	0.750272	0.00498919
ENSMUSG00000078915	Hsp25-ps1	up	0.748484	2.20614e-09
ENSMUSG00000039115	Itga9	up	0.747174	0.00287414
ENSMUSG00000031651	Triml1	up	0.743562	0.000483431
ENSMUSG00000013787	Ehmt2	up	0.7432	1.81851e-07
ENSMUSG00000060461	Dppa5a	up	0.740033	8.50865e-07
ENSMUSG00000072244	Trim6	up	0.737735	1.68972e-06
ENSMUSG00000057497	Fam136a	up	0.737292	1.64206e-14
ENSMUSG00000098894	Gm27234	up	0.732565	0.00733792
ENSMUSG00000029720	Gm20605	up	0.731484	0.000213158
ENSMUSG00000037492	Zmat4	up	0.729221	0.00760592
ENSMUSG00000046411	Rps4l-ps	up	0.729043	1.59983e-08
ENSMUSG00000028785	Hpca	up	0.728324	0.00734837
ENSMUSG00000043683	Fem1a	up	0.728292	0.00183932
ENSMUSG00000039278	Pcsk1n	up	0.726617	3.34397e-06
ENSMUSG00000038712	Fam63a	up	0.724867	1.46009e-06
ENSMUSG00000046722	Cdc42se1	up	0.721313	5.39201e-07
ENSMUSG00000058186	Gm13242	up	0.72095	0.00134144
ENSMUSG00000079710	Gm3448	up	0.718797	0.00868393
ENSMUSG00000040694	Apobec2	up	0.71718	0.00616758
ENSMUSG00000028832	Stmn1	up	0.717057	1.89298e-05
ENSMUSG00000070780	Rbm47	up	0.714172	0.00240553
ENSMUSG00000056155	Nanos3	up	0.710166	0.00299971
ENSMUSG00000003849	Nqo1	up	0.71007	5.05798e-05
ENSMUSG00000028786	Tmem54	up	0.709584	0.00575171
ENSMUSG00000026473	Glul	up	0.709477	0.000318463
ENSMUSG00000074832	2410141K09Rik	up	0.706322	0.00692746
ENSMUSG00000037926	Ssh2	up	0.705583	1.39242e-14
ENSMUSG00000033685	Ucp2	up	0.704648	2.04209e-06
ENSMUSG00000039713	Plekhg5	up	0.704497	0.00252243
ENSMUSG00000024036	Slc37a1	up	0.702636	0.00718818
ENSMUSG00000069620	Gm5250	up	0.700215	7.58996e-06
ENSMUSG00000053559	Smagp	up	0.698746	1.62086e-06
ENSMUSG00000029920	Smarcad1	up	0.698224	6.72761e-05
ENSMUSG00000030693	Klk10	up	0.696822	0.0116903
ENSMUSG00000008153	Clstn3	up	0.696606	0.00174805
ENSMUSG00000026458	Ppfia4	up	0.696104	0.00766501
ENSMUSG00000030353	Tead4	up	0.694621	0.00636603
ENSMUSG00000060499	Rpl10l	up	0.694395	0.0103111
ENSMUSG00000032611	1700102P08Rik	up	0.693925	0.0113258
ENSMUSG00000057963	Itpk1	up	0.69114	5.6094e-05
ENSMUSG00000021557	Agtpbp1	up	0.690375	0.0042503
ENSMUSG00000029776	Hibadh	up	0.688429	4.87172e-07
ENSMUSG00000046341	Gm11223	up	0.688184	1.40725e-08
ENSMUSG00000078502	Gm13212	up	0.683641	0.00328989
ENSMUSG00000024989	Cep55	up	0.683481	4.12914e-05
ENSMUSG00000026380	Tfcp2l1	up	0.68304	0.000449204
ENSMUSG00000031827	Cotl1	up	0.682228	3.94299e-05
ENSMUSG00000023044	Csad	up	0.679713	0.00311315
ENSMUSG00000050917	Fgf4	up	0.678627	5.26964e-05
ENSMUSG00000018411	Mapt	up	0.677382	0.00900729
ENSMUSG00000026743	Mllt10	up	0.677172	3.94299e-05
ENSMUSG00000029993	Nfu1	up	0.675966	9.5501e-09
ENSMUSG00000050931	Sgms2	up	0.675784	0.0146709
ENSMUSG00000029922	Mkrn1	up	0.675166	5.84593e-07
ENSMUSG00000041782	Lad1	up	0.670722	0.00170283
ENSMUSG00000030279	C2cd5	up	0.668953	0.00372094
ENSMUSG00000082896	Gm5844	up	0.665765	3.22792e-07
ENSMUSG00000070605	Gm13251	up	0.665498	0.00792021
ENSMUSG00000018983	E2f2	up	0.663825	0.0137289
ENSMUSG00000091490	Triml2	up	0.659269	0.000293809
ENSMUSG00000027333	Smox	up	0.65853	0.00780135
ENSMUSG00000042293	Gm5617	up	0.658164	0.00323186
ENSMUSG00000040728	Esrp1	up	0.656384	0.00265281
ENSMUSG00000022900	Ildr1	up	0.65478	0.00681094
ENSMUSG00000025261	Huwe1	up	0.654654	1.20744e-07
ENSMUSG00000038569	Rad9b	up	0.653865	0.015728
ENSMUSG00000030672	Mylpf	up	0.653341	0.000406524
ENSMUSG00000020027	Socs2	up	0.652836	0.00023415
ENSMUSG00000021457	Syk	up	0.646239	0.00381532
ENSMUSG00000031073	Fgf15	up	0.644224	0.013426
ENSMUSG00000001687	Ubl3	up	0.642717	0.000300272
ENSMUSG00000075511	1700001L05Rik	up	0.64249	0.0226947
ENSMUSG00000015112	Slc25a13	up	0.642442	1.88804e-06
ENSMUSG00000072419	Dppa2	up	0.642426	0.000880508
ENSMUSG00000036390	Gadd45a	up	0.642409	0.00228659
ENSMUSG00000006219	Fblim1	up	0.642246	0.000393803
ENSMUSG00000078503	Gm13225	up	0.641926	0.000404626
ENSMUSG00000030825	Hsd17b14	up	0.641671	0.00666959
ENSMUSG00000037405	Icam1	up	0.641609	0.018356
ENSMUSG00000042099	Kank3	up	0.640883	0.00113725
ENSMUSG00000024503	Spink1	up	0.640689	0.0140458
ENSMUSG00000046687	Gm5424	up	0.640511	0.0110757
ENSMUSG00000000486	2019-09-01	up	0.637751	0.0112784
ENSMUSG00000056458	Mok	up	0.637593	0.00492179
ENSMUSG00000024462	Gabbr1	up	0.637296	0.0160975
ENSMUSG00000086147	Gm13150	up	0.635765	0.0241986
ENSMUSG00000040557	Wbscr27	up	0.633093	0.000849968
ENSMUSG00000063672	Nkx6-3	up	0.632215	0.0143903
ENSMUSG00000051457	Spn	up	0.63216	0.0257771
ENSMUSG00000006599	Gtf2h1	up	0.630099	2.80979e-06
ENSMUSG00000022847	Thpo	up	0.630025	0.0263529
ENSMUSG00000074218	Cox7a1	up	0.63001	0.00161247
ENSMUSG00000033318	Gstt2	up	0.629464	0.000221015
ENSMUSG00000078496	Gm13152	up	0.628441	0.00248898
ENSMUSG00000045100	Slc25a26	up	0.62813	0.0096668
ENSMUSG00000018727	Cpsf4l	up	0.62711	0.00494573
ENSMUSG00000025480	Syce1	up	0.626513	0.00753022
ENSMUSG00000040651	Fam208a	up	0.62455	0.00149019
ENSMUSG00000023990	Tfeb	up	0.624463	0.00611616
ENSMUSG00000025260	Hsd17b10	up	0.624034	6.70914e-16
ENSMUSG00000021270	Hsp90aa1	up	0.623641	1.26148e-10
ENSMUSG00000087135	Gm16096	up	0.623437	0.0100185
ENSMUSG00000078954	Arhgap8	up	0.622833	0.000122462
ENSMUSG00000032346	Ooep	up	0.622277	0.0121852
ENSMUSG00000022286	Grhl2	up	0.621985	0.0222956
ENSMUSG00000082157	Gm12038	up	0.621681	0.00259603
ENSMUSG00000027678	Ncoa3	up	0.621676	4.98781e-06
ENSMUSG00000028093	Acp6	up	0.620992	0.000133012
ENSMUSG00000011267	Zfp296	up	0.619724	4.91756e-05
ENSMUSG00000022940	Pigp	up	0.618494	4.97495e-06
ENSMUSG00000083311	Gm5643	up	0.61736	0.0293951
ENSMUSG00000050105	Grrp1	up	0.616509	0.0152852
ENSMUSG00000029007	Agtrap	up	0.616436	6.25066e-06
ENSMUSG00000032198	Dock6	up	0.616136	0.0014904
ENSMUSG00000062309	Rpp25	up	0.615197	0.0051138
ENSMUSG00000067860	Zic3	up	0.6149	1.26337e-05
ENSMUSG00000034845	Plvap	up	0.614838	0.0060545
ENSMUSG00000026843	Fubp3	up	0.611741	1.40743e-05
ENSMUSG00000003032	Klf4	up	0.611367	0.00337733
ENSMUSG00000060477	Irak2	up	0.61073	0.0179658
ENSMUSG00000097113	Gm19705	up	0.610396	0.00493296
ENSMUSG00000015468	Notch4	up	0.608114	0.0301454
ENSMUSG00000015354	Pcolce2	up	0.607352	0.000106416
ENSMUSG00000048402	Gli2	up	0.606683	0.0190348
ENSMUSG00000054065	Pkp3	up	0.606354	0.00798069
ENSMUSG00000034168	Irf2bpl	up	0.6057	0.00358578
ENSMUSG00000034744	Nagk	up	0.602586	0.000182364
ENSMUSG00000056413	Adap1	up	0.601825	0.0278943
ENSMUSG00000082100	Glns-ps1	up	0.60178	0.0132163
ENSMUSG00000049300	Prmt6	up	0.601613	0.00892972
ENSMUSG00000097122	Gm26624	up	0.600698	0.000412541
ENSMUSG00000059182	Skap2	up	0.59969	0.00100784
ENSMUSG00000036915	Kirrel2	up	0.599034	0.0319741
ENSMUSG00000036568	Gltscr1l	up	0.595449	0.0075819
ENSMUSG00000019558	Slc6a8	up	0.595192	0.0194285
ENSMUSG00000030584	Dpf1	up	0.593874	0.0171758
ENSMUSG00000038543	BC028528	up	0.593464	0.0211379
ENSMUSG00000006360	Crip1	up	0.593271	1.29698e-06
ENSMUSG00000055763	Gm6910	up	0.593009	0.00958985
ENSMUSG00000036223	Ska1	up	0.592732	2.03662e-05
ENSMUSG00000036036	Zfp57	up	0.592294	0.000683968
ENSMUSG00000082510	Gm11793	up	0.591585	0.00577193
ENSMUSG00000067919	Rex2	up	0.590899	0.0311148
ENSMUSG00000043155	Hpdl	up	0.590802	0.00933769
ENSMUSG00000030619	Eed	up	0.590539	4.08807e-07
ENSMUSG00000001827	Folr1	up	0.590077	0.0155964
ENSMUSG00000026074	Map4k4	up	0.58989	0.000477625
ENSMUSG00000064369	mt-Te	up	0.589363	0.041118
ENSMUSG00000002395	Use1	up	0.589177	2.2131e-06
ENSMUSG00000041351	Rap1gap	up	0.58801	0.00753022
ENSMUSG00000054474	Thnsl2	up	0.587935	0.0398536
ENSMUSG00000000730	Dnmt3l	up	0.587628	0.000540304
ENSMUSG00000048731	Ggnbp1	up	0.587542	0.0324041
ENSMUSG00000052180	Serpinb6c	up	0.587512	0.0358535
ENSMUSG00000021322	Aoah	up	0.587396	0.0391799
ENSMUSG00000040242	Fgfr1op2	up	0.587135	0.000173021
ENSMUSG00000026883	Dab2ip	up	0.586465	0.0086233
ENSMUSG00000068245	Phf11d	up	0.586382	0.00307902
ENSMUSG00000046949	Nqo2	up	0.585463	0.00121705
ENSMUSG00000065999	Gm13154	up	0.585412	0.0011957
ENSMUSG00000024619	Cdx1	up	0.583402	0.0365016
ENSMUSG00000064194	Zfp936	up	0.58204	0.0358535
ENSMUSG00000002396	Ocel1	up	0.581742	4.77953e-05
ENSMUSG00000070834	Gm13015	up	0.580549	0.00746416
ENSMUSG00000025481	Urah	up	0.579344	0.00387462
ENSMUSG00000012535	Tnpo3	up	0.579195	1.23782e-08
ENSMUSG00000023089	Ndufa5	up	0.578954	1.53182e-07
ENSMUSG00000040771	Oard1	up	0.578153	8.6155e-07
ENSMUSG00000032011	Thy1	up	0.575315	0.0235791
ENSMUSG00000029512	Ulk1	up	0.57431	0.0046854
ENSMUSG00000031310	Zmym3	up	0.573299	0.000965372
ENSMUSG00000046179	E2f8	up	0.572382	0.00681094
ENSMUSG00000028885	Smpdl3b	up	0.571824	0.00818543
ENSMUSG00000038803	Ost4	up	0.571242	0.00183932
ENSMUSG00000024114	Prss41	up	0.568994	0.0367305
ENSMUSG00000021952	Xpo4	up	0.568818	0.00604207
ENSMUSG00000046079	Lrrc8d	up	0.566074	0.0330659
ENSMUSG00000055560	Zfp459	up	0.565965	0.0147493
ENSMUSG00000025875	Tspan17	up	0.565238	0.0215315
ENSMUSG00000044005	Gls2	up	0.565178	0.0172978
ENSMUSG00000042439	Zfp532	up	0.563426	0.00130997
ENSMUSG00000034486	Gbx2	up	0.563124	0.0244846
ENSMUSG00000003352	Cacnb3	up	0.562084	0.00205507
ENSMUSG00000023830	Igf2r	up	0.561315	0.0196263
ENSMUSG00000030879	Mrpl17	up	0.559768	2.10546e-12
ENSMUSG00000007122	Casq1	unchanged	0.559678	0.055919
ENSMUSG00000040370	Lyrm5	up	0.55946	0.00259974
ENSMUSG00000036106	Prr5	up	0.559378	0.0195667
ENSMUSG00000022805	Maats1	unchanged	0.559172	0.0520613
ENSMUSG00000053175	Bcl3	up	0.558112	0.030601
ENSMUSG00000025726	Slc28a1	up	0.557698	0.0309801
ENSMUSG00000022223	Sdr39u1	up	0.557271	0.0323621
ENSMUSG00000022099	Dmtn	up	0.557114	0.00398028
ENSMUSG00000033963	Fancd2os	up	0.555914	0.0409099
ENSMUSG00000030117	Gdf3	up	0.554518	0.000304951
ENSMUSG00000028996	Rbp7	unchanged	0.554427	0.0509805
ENSMUSG00000022102	Dok2	up	0.553301	0.0152852
ENSMUSG00000057278	Snrpg	up	0.55327	1.59983e-08
ENSMUSG00000083341	Gm14238	unchanged	0.55322	0.0570269
ENSMUSG00000030335	Mrpl51	up	0.553144	2.2973e-06
ENSMUSG00000086229	Gm4887	unchanged	0.55303	0.0600879
ENSMUSG00000039131	Gipc2	unchanged	0.552852	0.0601392
ENSMUSG00000043051	Disc1	unchanged	0.552732	0.060141
ENSMUSG00000051735	Rinl	up	0.552515	0.0398536
ENSMUSG00000078648	Gm17546	up	0.551363	0.043001
ENSMUSG00000027931	Npr1	up	0.551184	0.0109812
ENSMUSG00000047466	8030462N17Rik	up	0.551098	0.0498001
ENSMUSG00000040972	Igsf21	unchanged	0.550193	0.0606264
ENSMUSG00000023942	Slc29a1	up	0.550077	0.000618982
ENSMUSG00000083219	Gm11410	unchanged	0.549552	0.0618923
ENSMUSG00000022346	Myc	up	0.549406	0.00309201
ENSMUSG00000002227	Mov10	up	0.549253	0.00397183
ENSMUSG00000040857	Erf	unchanged	0.549009	0.0598529
ENSMUSG00000097318	1700007L15Rik	up	0.548491	0.0434439
ENSMUSG00000025466	Fuom	up	0.548415	0.0181563
ENSMUSG00000001376	Ccdc132	up	0.54833	0.000726591
ENSMUSG00000097639	Platr4	unchanged	0.548288	0.0614437
ENSMUSG00000097958	Gm8492	unchanged	0.548246	0.0623676
ENSMUSG00000029364	Wsb2	up	0.548129	0.0130398
ENSMUSG00000036867	Smad6	unchanged	0.54754	0.0576306
ENSMUSG00000046897	Zfp740	up	0.547403	0.00895064
ENSMUSG00000030045	Mrpl19	up	0.54728	9.11161e-06
ENSMUSG00000056300	Gm13247	unchanged	0.54675	0.0572388
ENSMUSG00000060180	Myh13	unchanged	0.545861	0.0613102
ENSMUSG00000000184	Ccnd2	up	0.545672	0.00526934
ENSMUSG00000030008	Pradc1	up	0.544643	0.00403662
ENSMUSG00000020961	Ston2	up	0.54419	0.0212602
ENSMUSG00000030729	Pgm2l1	unchanged	0.543823	0.0539434
ENSMUSG00000036098	Myrf	unchanged	0.542277	0.0537896
ENSMUSG00000048930	Tada3	up	0.542127	0.000298694
ENSMUSG00000038388	Mpp6	up	0.541857	3.22546e-05
ENSMUSG00000001054	Rmnd5b	up	0.541809	0.000853522
ENSMUSG00000093445	Lrch4	up	0.541627	0.00359207
ENSMUSG00000029772	Ahcyl2	unchanged	0.540689	0.0619802
ENSMUSG00000032125	Robo4	unchanged	0.539368	0.068364
ENSMUSG00000030922	Lyrm1	unchanged	0.538901	0.0522542
ENSMUSG00000046679	C87436	up	0.538208	0.0444001
ENSMUSG00000049232	Tigd2	up	0.536884	0.0170711
ENSMUSG00000001053	N4bp3	up	0.536628	0.00120027
ENSMUSG00000024843	Chka	up	0.536305	0.00125501
ENSMUSG00000017724	Etv4	up	0.535899	0.00264594
ENSMUSG00000006345	Ggt1	unchanged	0.534045	0.0688074
ENSMUSG00000026219	Trip12	up	0.533243	0.000398023
ENSMUSG00000021741	Gm5457	up	0.532953	0.0498014
ENSMUSG00000049916	2610318N02Rik	up	0.532195	0.0141615
ENSMUSG00000072772	Grcc10	up	0.531617	7.80304e-06
ENSMUSG00000057685	Gm8526	up	0.5315	0.0481001
ENSMUSG00000028675	Pnrc2	up	0.53081	0.00435743
ENSMUSG00000044387	2410080I02Rik	unchanged	0.530704	0.05787
ENSMUSG00000071654	Uqcc3	up	0.530356	9.67991e-05
ENSMUSG00000035722	Abca7	unchanged	0.529185	0.0606876
ENSMUSG00000036672	Cenpt	up	0.529128	1.70745e-06
ENSMUSG00000063180	Gm10126	up	0.528942	0.000540304
ENSMUSG00000020363	Gfpt2	up	0.528556	0.00900729
ENSMUSG00000008734	Gprc5b	unchanged	0.528539	0.0746528
ENSMUSG00000031758	Cdyl2	up	0.528244	0.0151331
ENSMUSG00000030051	Aplf	up	0.528118	0.0357495
ENSMUSG00000031891	Hsd11b2	up	0.527517	0.0350835
ENSMUSG00000054452	Aes	up	0.526173	0.00827908
ENSMUSG00000045005	Fzd5	up	0.525493	0.0431206
ENSMUSG00000031665	Sall1	up	0.524707	0.00810761
ENSMUSG00000067916	Gm13139	up	0.524302	0.0307076
ENSMUSG00000021607	Mrpl36	up	0.523721	1.70926e-06
ENSMUSG00000034382	AI661453	up	0.523668	0.0498366
ENSMUSG00000025937	Lactb2	up	0.521766	2.68476e-05
ENSMUSG00000031950	Gabarapl2	up	0.521018	0.000795223
ENSMUSG00000019970	Sgk1	up	0.520691	0.000842236
ENSMUSG00000010122	Slc47a1	unchanged	0.520643	0.0710996
ENSMUSG00000075415	Fnbp1	up	0.520522	0.0125255
ENSMUSG00000022012	Enox1	unchanged	0.520186	0.058424
ENSMUSG00000050974	Gm9847	up	0.520038	0.040181
ENSMUSG00000048574	Gm5593	up	0.519354	0.00580793
ENSMUSG00000000085	Scmh1	up	0.519042	0.0365016
ENSMUSG00000024104	Fam21	up	0.518338	0.000197766
ENSMUSG00000036022	Fam122b	unchanged	0.518178	0.0597784
ENSMUSG00000072674	Plac9b	unchanged	0.518045	0.0778545
ENSMUSG00000024793	Tnfrsf25	unchanged	0.517738	0.0745986
ENSMUSG00000001630	Stk38l	up	0.517158	0.00686818
ENSMUSG00000032757	Bet1	up	0.516799	0.0045102
ENSMUSG00000029544	Cabp1	up	0.516715	0.0440152
ENSMUSG00000038400	Pmepa1	unchanged	0.515103	0.0667779
ENSMUSG00000027244	Atg13	up	0.5151	0.000775591
ENSMUSG00000098158	Gm4804	up	0.514884	0.032971
ENSMUSG00000040234	Tm7sf3	up	0.513067	0.00215257
ENSMUSG00000078938	Syce3	unchanged	0.512603	0.0873789
ENSMUSG00000098275	Gm18014	unchanged	0.512115	0.0792342
ENSMUSG00000064284	Cdpf1	up	0.511664	0.00493296
ENSMUSG00000031951	Tmem231	up	0.51135	0.0388863
ENSMUSG00000041769	Ppp2r2d	up	0.509984	0.000116788
ENSMUSG00000028064	Sema4a	unchanged	0.509331	0.051587
ENSMUSG00000097039	Pvt1	up	0.508968	0.0471779
ENSMUSG00000082524	Gm6272	up	0.508607	0.0046854
ENSMUSG00000040488	Ltbp4	up	0.508261	0.000922144
ENSMUSG00000022432	Smc1b	unchanged	0.508065	0.0865061
ENSMUSG00000057265	Ccdc176	up	0.507609	0.000908593
ENSMUSG00000030352	Tspan9	up	0.506317	0.0222958
ENSMUSG00000006587	Snai3	unchanged	0.506019	0.0759252
ENSMUSG00000031169	Porcn	up	0.505903	0.0106632
ENSMUSG00000029910	Mad2l1	up	0.505735	1.80783e-06
ENSMUSG00000083078	Gm13172	unchanged	0.505559	0.0795406
ENSMUSG00000035158	Mitf	unchanged	0.505463	0.0923586
ENSMUSG00000022507	1810013L24Rik	up	0.505334	0.0342737
ENSMUSG00000026134	Prim2	up	0.50441	0.00195464
ENSMUSG00000083714	Gm14499	unchanged	0.504031	0.0770224
ENSMUSG00000059883	Irak4	unchanged	0.503929	0.0934562
ENSMUSG00000027254	Map1a	up	0.503546	0.0328466
ENSMUSG00000029632	Ndufa4	up	0.503044	8.97735e-06
ENSMUSG00000002870	Mcm2	up	0.502264	1.53803e-06
ENSMUSG00000064368	mt-Nd6	up	0.502161	1.05407e-05
ENSMUSG00000057691	Zfp746	unchanged	0.501928	0.0602214
ENSMUSG00000068101	Cenpm	up	0.501849	0.000129944
ENSMUSG00000028766	Alpl	up	0.501662	0.000358458
ENSMUSG00000064308	2410137M14Rik	unchanged	0.501096	0.0916138
ENSMUSG00000001082	Mfsd10	up	0.500875	0.000312876
ENSMUSG00000063952	Brpf3	up	0.500799	0.00566328
ENSMUSG00000021290	2010107E04Rik	up	0.498988	0.000335523
ENSMUSG00000096401	Gm21811	unchanged	0.498872	0.0698386
ENSMUSG00000031837	Necab2	unchanged	0.498812	0.0899847
ENSMUSG00000068860	Gm128	up	0.498291	0.0265978
ENSMUSG00000022487	Gtsf1	unchanged	0.498272	0.0980739
ENSMUSG00000029571	Tmem106b	unchanged	0.498114	0.0534007
ENSMUSG00000032495	Lrrc2	up	0.497608	0.0134935
ENSMUSG00000030079	Ruvbl1	up	0.497582	1.60361e-07
ENSMUSG00000087307	Gm12925	unchanged	0.497324	0.0899333
ENSMUSG00000086420	Gm8865	unchanged	0.496632	0.0924754
ENSMUSG00000000628	Hk2	up	0.496446	0.00294631
ENSMUSG00000089804	Gm16136	unchanged	0.495882	0.100503
ENSMUSG00000022237	Ankrd33b	unchanged	0.495569	0.0535006
ENSMUSG00000035064	Eef2k	up	0.495276	0.0352053
ENSMUSG00000053119	Chmp3	up	0.495062	0.000133654
ENSMUSG00000020173	Cobl	up	0.494263	0.0297668
ENSMUSG00000062226	Gm10112	unchanged	0.494169	0.0895614
ENSMUSG00000040564	Apoc1	up	0.492769	0.0382745
ENSMUSG00000039145	Camk1d	unchanged	0.492706	0.101079
ENSMUSG00000030722	Nfatc2ip	up	0.491525	0.00716732
ENSMUSG00000030880	Polr3e	up	0.491228	0.00120812
ENSMUSG00000023333	Gcm1	up	0.490746	0.0412932
ENSMUSG00000030042	Pole4	up	0.490205	3.45959e-05
ENSMUSG00000029651	Mtus2	unchanged	0.490169	0.0562662
ENSMUSG00000029670	Ing3	up	0.490118	0.00578713
ENSMUSG00000045316	Fahd1	unchanged	0.48931	0.075521
ENSMUSG00000003309	Ap1m2	up	0.4891	0.0282532
ENSMUSG00000004996	Mri1	up	0.488873	9.69261e-05
ENSMUSG00000043991	Pura	up	0.48886	0.00958985
ENSMUSG00000037171	Nodal	up	0.487541	0.00022814
ENSMUSG00000026958	Dpp7	up	0.485583	0.0365893
ENSMUSG00000009092	Derl3	unchanged	0.485419	0.0895614
ENSMUSG00000029840	Mtpn	up	0.485013	0.000583585
ENSMUSG00000054676	1600014C10Rik	unchanged	0.484502	0.107767
ENSMUSG00000021415	4933417A18Rik	unchanged	0.483894	0.0912162
ENSMUSG00000025856	Pdgfa	up	0.483882	0.00171612
ENSMUSG00000049124	Gm8186	up	0.483213	2.92202e-06
ENSMUSG00000078495	Gm13157	up	0.482829	0.0219784
ENSMUSG00000030056	Isy1	up	0.482742	8.57555e-05
ENSMUSG00000006423	C330007P06Rik	up	0.481609	0.0118667
ENSMUSG00000040247	Tbc1d10c	unchanged	0.481565	0.109605
ENSMUSG00000034758	Tle6	unchanged	0.480443	0.098692
ENSMUSG00000021767	Kat6b	up	0.478299	0.0181563
ENSMUSG00000064354	mt-Co2	unchanged	0.477918	0.0942527
ENSMUSG00000040209	Zfp704	unchanged	0.477797	0.0835952
ENSMUSG00000096917	2500002B13Rik	up	0.477517	0.0299061
ENSMUSG00000053604	Rpia	unchanged	0.477436	0.118011
ENSMUSG00000018076	Med13l	up	0.477227	0.0100824
ENSMUSG00000023982	Guca1a	unchanged	0.476805	0.101419
ENSMUSG00000018752	Tnfsfm13	unchanged	0.476247	0.0912162
ENSMUSG00000049553	Polr1a	up	0.476219	0.00191617
ENSMUSG00000036368	Rmdn2	unchanged	0.475756	0.119945
ENSMUSG00000002985	Apoe	up	0.475723	6.14682e-05
ENSMUSG00000025223	Ldb1	up	0.474871	0.00283357
ENSMUSG00000027860	Vangl1	up	0.47441	0.00322433
ENSMUSG00000061286	Exosc5	up	0.474394	3.44552e-07
ENSMUSG00000060950	Trmt61a	up	0.474211	0.0127344
ENSMUSG00000059659	Gm10069	up	0.474134	0.0433476
ENSMUSG00000039382	Wdr45	up	0.473763	0.0180958
ENSMUSG00000040631	Dok4	unchanged	0.473759	0.121646
ENSMUSG00000046440	Gm5564	unchanged	0.473026	0.122467
ENSMUSG00000018774	Cd68	unchanged	0.472458	0.0524893
ENSMUSG00000043895	S1pr2	up	0.470612	0.0179828
ENSMUSG00000058325	Dock1	up	0.470611	0.0380034
ENSMUSG00000031150	Ccdc120	unchanged	0.470322	0.0970654
ENSMUSG00000029629	Phf14	up	0.470311	0.00598853
ENSMUSG00000022849	Hspbap1	up	0.470161	0.000137341
ENSMUSG00000029313	Aff1	unchanged	0.469825	0.119523
ENSMUSG00000030122	Ptms	up	0.469741	0.034348
ENSMUSG00000067567	Hdac8	unchanged	0.469646	0.126036
ENSMUSG00000026922	Agpat2	up	0.469248	0.00648905
ENSMUSG00000030086	Chchd6	up	0.469149	0.00014633
ENSMUSG00000026976	Pax8	unchanged	0.468517	0.120309
ENSMUSG00000053012	Krcc1	up	0.468385	0.0121852
ENSMUSG00000045107	Saysd1	up	0.466571	0.0300764
ENSMUSG00000024422	Dhx16	up	0.466502	0.000358458
ENSMUSG00000049872	Fam26e	unchanged	0.465934	0.123117
ENSMUSG00000024180	Tmem8	up	0.465661	0.0348146
ENSMUSG00000074217	2210011C24Rik	up	0.465534	0.0398536
ENSMUSG00000079511	Ccdc142	up	0.46511	0.000608934
ENSMUSG00000079501	Gm5138	unchanged	0.46299	0.103442
ENSMUSG00000036114	Rpp25l	up	0.462342	0.000101125
ENSMUSG00000017765	Slc12a4	up	0.461969	0.0143716
ENSMUSG00000030589	Rasgrp4	unchanged	0.461452	0.135343
ENSMUSG00000042079	Hnrnpf	up	0.461178	1.11487e-05
ENSMUSG00000032517	Mobp	unchanged	0.461086	0.122772
ENSMUSG00000037904	Ankrd9	up	0.461016	0.0315704
ENSMUSG00000030539	Sema4b	up	0.460839	0.0151483
ENSMUSG00000081967	Gm14017	unchanged	0.460534	0.0697185
ENSMUSG00000017843	Ppp2r5c	up	0.460525	0.00236445
ENSMUSG00000094989	Rpl9-ps4	unchanged	0.460293	0.120012
ENSMUSG00000029136	Rbks	unchanged	0.459888	0.134291
ENSMUSG00000036792	Mbd5	unchanged	0.459072	0.0853523
ENSMUSG00000007411	Mark3	up	0.458321	0.000618982
ENSMUSG00000021906	Oxnad1	up	0.458139	0.0169639
ENSMUSG00000080832	M6pr-ps	unchanged	0.457691	0.096454
ENSMUSG00000025494	Sigirr	up	0.457652	0.0265978
ENSMUSG00000078931	Pdf	up	0.457544	0.00463976
ENSMUSG00000053560	Ier2	up	0.457466	3.11296e-05
ENSMUSG00000083887	Gm11930	up	0.456537	9.67991e-05
ENSMUSG00000028019	Pdgfc	unchanged	0.456085	0.068499
ENSMUSG00000061436	Hipk2	unchanged	0.455968	0.131975
ENSMUSG00000047751	Utf1	up	0.455746	5.35257e-05
ENSMUSG00000063888	Rpl7l1	up	0.455746	1.276e-08
ENSMUSG00000081631	Gm12005	unchanged	0.455471	0.12949
ENSMUSG00000022544	Eef2kmt	up	0.455326	0.0358535
ENSMUSG00000041775	Mapk1ip1	unchanged	0.455238	0.05787
ENSMUSG00000001123	Lgals9	up	0.455106	0.0394033
ENSMUSG00000055401	Fbxo6	up	0.455063	0.00134645
ENSMUSG00000098428	Gm2260	unchanged	0.454877	0.0985905
ENSMUSG00000002885	Adgre5	unchanged	0.453794	0.0885646
ENSMUSG00000040420	Cdh18	unchanged	0.453605	0.127749
ENSMUSG00000033940	Brk1	up	0.453301	2.8528e-05
ENSMUSG00000052962	Mrpl35	up	0.453097	6.33898e-05
ENSMUSG00000030291	Med21	up	0.453001	0.000770835
ENSMUSG00000076441	Ass1	unchanged	0.45292	0.05477
ENSMUSG00000021466	Ptch1	unchanged	0.452876	0.134783
ENSMUSG00000058806	Col13a1	unchanged	0.452251	0.119564
ENSMUSG00000007827	Ankrd26	up	0.452171	0.000618982
ENSMUSG00000030346	Rad51ap1	up	0.451917	0.00410945
ENSMUSG00000091625	Lsm5	up	0.4519	0.00139165
ENSMUSG00000085711	Gm15163	up	0.451354	0.0088402
ENSMUSG00000021278	Amn	unchanged	0.450755	0.127359
ENSMUSG00000019996	Map7	up	0.450519	0.0232621
ENSMUSG00000005893	Nr2c2	unchanged	0.450513	0.145219
ENSMUSG00000025880	Smad7	up	0.450445	0.017891
ENSMUSG00000031916	Cog8	unchanged	0.45043	0.060072
ENSMUSG00000006589	Aprt	up	0.450284	4.87172e-07
ENSMUSG00000022822	Abcc5	up	0.450147	0.0121816
ENSMUSG00000085152	Gm11496	unchanged	0.449953	0.137196
ENSMUSG00000004446	Bid	up	0.44971	0.00308457
ENSMUSG00000038456	Dennd2a	up	0.449511	0.0415202
ENSMUSG00000083547	Gm13321	up	0.449108	0.000592258
ENSMUSG00000055850	Rnf181	up	0.448647	0.000203041
ENSMUSG00000023266	Frs3	unchanged	0.448153	0.133497
ENSMUSG00000005069	Pex5	up	0.448147	0.0190348
ENSMUSG00000025464	Paox	up	0.447994	0.0498014
ENSMUSG00000017831	Rab5a	unchanged	0.447972	0.125209
ENSMUSG00000073155	1810058I24Rik	up	0.44738	2.04209e-06
ENSMUSG00000039458	Mtmr12	unchanged	0.447278	0.0581021
ENSMUSG00000035983	Gm7008	unchanged	0.447017	0.110566
ENSMUSG00000046994	Mars2	unchanged	0.446258	0.0754658
ENSMUSG00000025056	Nr0b1	unchanged	0.4461	0.0870816
ENSMUSG00000062031	Athl1	unchanged	0.445526	0.0729477
ENSMUSG00000021255	Esrrb	up	0.445032	0.0398536
ENSMUSG00000002076	Hsf2bp	up	0.444438	0.0489681
ENSMUSG00000039395	Mreg	up	0.444359	0.0420307
ENSMUSG00000098029	Gm7745	unchanged	0.44412	0.15099
ENSMUSG00000041774	Ydjc	up	0.443405	0.00424759
ENSMUSG00000003178	Mical3	unchanged	0.443349	0.094582
ENSMUSG00000070284	Gmppb	unchanged	0.442953	0.0692312
ENSMUSG00000015766	Eps8	unchanged	0.442799	0.0709896
ENSMUSG00000022024	Sugt1	up	0.442053	3.9221e-08
ENSMUSG00000072492	Gm10364	unchanged	0.441686	0.15784
ENSMUSG00000025190	Got1	up	0.441629	5.70215e-07
ENSMUSG00000070705	Eid2b	unchanged	0.441571	0.119271
ENSMUSG00000029684	Wasl	up	0.440887	0.00215257
ENSMUSG00000082884	Gm13339	unchanged	0.44088	0.159605
ENSMUSG00000060121	Gemin2	up	0.440845	0.00244269
ENSMUSG00000020773	Trim47	unchanged	0.440143	0.123117
ENSMUSG00000035139	Secisbp2	up	0.439766	0.00900729
ENSMUSG00000056305	Usp39	up	0.439735	0.000483309
ENSMUSG00000095280	Gm21738	unchanged	0.439047	0.151192
ENSMUSG00000051169	Rpusd3	up	0.438829	0.00240208
ENSMUSG00000030275	Etnk1	unchanged	0.438033	0.0975877
ENSMUSG00000029911	Ssbp1	up	0.438021	0.000979361
ENSMUSG00000021189	Atxn3	up	0.437384	0.0176338
ENSMUSG00000030518	Fam189a1	unchanged	0.436877	0.0913476
ENSMUSG00000034656	Cacna1a	unchanged	0.436399	0.0912162
ENSMUSG00000041309	Nkx6-2	unchanged	0.43632	0.15805
ENSMUSG00000087193	Gm14820	unchanged	0.436261	0.164542
ENSMUSG00000027702	Lrrc34	unchanged	0.435971	0.0694337
ENSMUSG00000052102	Gnpda1	up	0.435875	0.0217303
ENSMUSG00000063810	Alms1	unchanged	0.435386	0.166013
ENSMUSG00000080962	Gm11453	unchanged	0.433963	0.15588
ENSMUSG00000092118	Fancf	unchanged	0.433773	0.165395
ENSMUSG00000020782	Llgl2	up	0.433476	0.014346
ENSMUSG00000062110	Scfd2	unchanged	0.433284	0.100128
ENSMUSG00000029837	1700111E14Rik	unchanged	0.432071	0.156282
ENSMUSG00000034429	Zfp707	unchanged	0.431943	0.07503
ENSMUSG00000066491	Gm6265	up	0.431605	0.00883093
ENSMUSG00000040649	Rimklb	unchanged	0.43141	0.065491
ENSMUSG00000033706	Smyd5	up	0.431378	0.00033477
ENSMUSG00000030270	Cpne9	unchanged	0.431167	0.170434
ENSMUSG00000078300	Gm2606	unchanged	0.430812	0.145934
ENSMUSG00000030096	Slc6a6	up	0.430671	0.00233307
ENSMUSG00000081099	Gm5270	unchanged	0.429982	0.168999
ENSMUSG00000097709	2810429I04Rik	unchanged	0.429331	0.152562
ENSMUSG00000001844	Zdhhc4	up	0.429269	0.00753022
ENSMUSG00000072249	Gm5635	unchanged	0.428841	0.13232
ENSMUSG00000020226	Slc5a4b	unchanged	0.428799	0.171092
ENSMUSG00000032577	Mapkapk3	up	0.428493	0.00125899
ENSMUSG00000041134	Cyyr1	unchanged	0.42849	0.171601
ENSMUSG00000028874	Fgr	unchanged	0.427966	0.135483
ENSMUSG00000027387	Zc3h8	up	0.427896	0.0357913
ENSMUSG00000021276	Cinp	up	0.427884	0.000791651
ENSMUSG00000030811	Fbxl19	unchanged	0.427679	0.0532829
ENSMUSG00000071553	Cpa2	unchanged	0.427679	0.163416
ENSMUSG00000037787	Apopt1	up	0.427488	0.00233307
ENSMUSG00000094686	Ccl21a	unchanged	0.427227	0.171155
ENSMUSG00000038489	Polr2l	up	0.426705	0.0273873
ENSMUSG00000050240	Hic2	unchanged	0.426531	0.0580056
ENSMUSG00000024942	Capn1	unchanged	0.4263	0.162948
ENSMUSG00000044647	Csrnp3	unchanged	0.425936	0.169408
ENSMUSG00000084350	Znf41-ps	up	0.425426	0.0398065
ENSMUSG00000015932	Dstn	up	0.425408	0.00241979
ENSMUSG00000048439	Nupl2	unchanged	0.424686	0.0880274
ENSMUSG00000021277	Traf3	unchanged	0.424633	0.172738
ENSMUSG00000025500	Lmntd2	unchanged	0.424288	0.1722
ENSMUSG00000024007	Ppil1	up	0.424135	1.62327e-06
ENSMUSG00000027573	Gid8	up	0.424081	0.00588317
ENSMUSG00000031482	Slc25a15	up	0.424079	0.0224222
ENSMUSG00000034786	Gpsm3	unchanged	0.423574	0.0937157
ENSMUSG00000074071	Fam169b	unchanged	0.423431	0.15588
ENSMUSG00000004268	Emg1	up	0.423362	0.000238239
ENSMUSG00000046062	Ppp1r15b	up	0.423028	0.032776
ENSMUSG00000020235	Fzr1	up	0.423012	0.00141845
ENSMUSG00000005397	Nid1	unchanged	0.422851	0.100702
ENSMUSG00000034216	Vps18	unchanged	0.422473	0.112761
ENSMUSG00000081044	AU015836	unchanged	0.422189	0.156977
ENSMUSG00000024873	Cnih2	unchanged	0.422032	0.183356
ENSMUSG00000030177	Ccdc77	up	0.421631	0.00723156
ENSMUSG00000005148	Klf5	up	0.420341	0.014537
ENSMUSG00000067261	Foxd3	unchanged	0.420254	0.185765
ENSMUSG00000082260	Gm7429	up	0.419293	0.000775591
ENSMUSG00000051695	Pcbp1	up	0.419182	0.00024496
ENSMUSG00000012396	Nanog	up	0.419071	4.4561e-06
ENSMUSG00000079110	Capn3	unchanged	0.418518	0.166644
ENSMUSG00000079297	Gm2223	unchanged	0.418429	0.0981739
ENSMUSG00000077886	Mir295	unchanged	0.418205	0.185639
ENSMUSG00000032607	Amt	unchanged	0.417977	0.183606
ENSMUSG00000061118	Dnajc30	up	0.417848	0.020807
ENSMUSG00000026979	Psd4	unchanged	0.417793	0.185024
ENSMUSG00000028517	Ppap2b	unchanged	0.417302	0.100503
ENSMUSG00000027624	Epb4.1l1	unchanged	0.417258	0.159605
ENSMUSG00000063442	Gm7117	unchanged	0.417196	0.0708723
ENSMUSG00000097076	Platr7	unchanged	0.416454	0.189623
ENSMUSG00000029735	Tpk1	unchanged	0.416292	0.178114
ENSMUSG00000025427	Rnf165	unchanged	0.416087	0.156162
ENSMUSG00000019826	Zbtb24	unchanged	0.415814	0.0511486
ENSMUSG00000000325	Arvcf	unchanged	0.415804	0.0870235
ENSMUSG00000014444	Piezo1	unchanged	0.415729	0.166359
ENSMUSG00000041298	Katnal1	unchanged	0.414935	0.164642
ENSMUSG00000091649	Phf11b	unchanged	0.414686	0.15278
ENSMUSG00000034538	Zfp418	unchanged	0.414599	0.193159
ENSMUSG00000075390	Rpl36-ps8	unchanged	0.41422	0.193174
ENSMUSG00000030269	Mtmr14	up	0.414138	0.00451189
ENSMUSG00000064360	mt-Nd3	unchanged	0.414123	0.146983
ENSMUSG00000085355	3010003L21Rik	unchanged	0.414026	0.192438
ENSMUSG00000050347	Gm9844	up	0.413829	0.00435743
ENSMUSG00000002222	Rmnd5a	unchanged	0.413173	0.13366
ENSMUSG00000030264	Thumpd3	up	0.412849	0.000928963
ENSMUSG00000032383	Ppib	unchanged	0.412693	0.18821
ENSMUSG00000030224	Strap	up	0.41199	0.0011603
ENSMUSG00000087687	Pet100	up	0.411659	0.0110605
ENSMUSG00000027574	Nkain4	unchanged	0.411639	0.177481
ENSMUSG00000026159	Agfg1	up	0.411199	0.0484266
ENSMUSG00000045193	Cirbp	up	0.411154	0.0342737
ENSMUSG00000034192	Lsm3	up	0.410918	5.28684e-05
ENSMUSG00000044037	Als2cl	unchanged	0.410748	0.199085
ENSMUSG00000038346	Zfp384	unchanged	0.410731	0.0931169
ENSMUSG00000055305	Zfp93	unchanged	0.410362	0.183038
ENSMUSG00000020649	Rrm2	up	0.410297	0.00310944
ENSMUSG00000034101	Ctnnd1	up	0.410295	0.0135957
ENSMUSG00000061863	Gm6822	up	0.410248	0.0115872
ENSMUSG00000044703	Phf11a	unchanged	0.409988	0.183693
ENSMUSG00000027133	Nop10	up	0.409743	0.000101454
ENSMUSG00000034165	Ccnd3	up	0.409105	0.0383207
ENSMUSG00000070729	Gm12966	unchanged	0.40898	0.131975
ENSMUSG00000021550	2210016F16Rik	up	0.408598	0.00310944
ENSMUSG00000015843	Rxrg	unchanged	0.408292	0.159603
ENSMUSG00000021711	Trappc13	up	0.408127	0.0016072
ENSMUSG00000015337	Endog	unchanged	0.408004	0.180349
ENSMUSG00000071653	1810009A15Rik	up	0.407825	2.82451e-05
ENSMUSG00000030327	Necap1	up	0.407794	0.0263529
ENSMUSG00000046947	Adck2	up	0.407284	0.00644276
ENSMUSG00000021294	Kif26a	unchanged	0.406974	0.196389
ENSMUSG00000075014	Gm10800	unchanged	0.406486	0.20266
ENSMUSG00000039678	Tbc1d13	unchanged	0.405951	0.0865061
ENSMUSG00000049422	Chchd10	up	0.405728	0.00287904
ENSMUSG00000051855	Mest	unchanged	0.404942	0.0618923
ENSMUSG00000058979	Cecr5	unchanged	0.404359	0.107315
ENSMUSG00000086810	Gm13110	unchanged	0.404299	0.168744
ENSMUSG00000024978	Gpam	unchanged	0.404275	0.209206
ENSMUSG00000037366	Pafah2	unchanged	0.404101	0.175349
ENSMUSG00000030061	Uba3	up	0.404098	0.00140774
ENSMUSG00000036639	Nudt1	up	0.403866	0.00271115
ENSMUSG00000040943	Tet2	unchanged	0.403581	0.137118
ENSMUSG00000027456	Sdcbp2	unchanged	0.403368	0.192786
ENSMUSG00000024140	Epas1	unchanged	0.403228	0.190144
ENSMUSG00000038347	Tcte2	unchanged	0.403076	0.210769
ENSMUSG00000072872	Rybp	unchanged	0.403064	0.0681205
ENSMUSG00000058351	Smim4	unchanged	0.402886	0.0512479
ENSMUSG00000096810	Gm10481	unchanged	0.4027	0.205998
ENSMUSG00000027364	Usp50	up	0.402323	1.99006e-05
ENSMUSG00000098176	Ccdc166	unchanged	0.402188	0.1695
ENSMUSG00000026202	Tuba4a	up	0.40175	5.3786e-05
ENSMUSG00000022101	Fgf17	unchanged	0.400608	0.0917417
ENSMUSG00000036371	Serbp1	up	0.400438	2.2973e-06
ENSMUSG00000061838	Suclg2	up	0.399957	0.00915267
ENSMUSG00000038065	Mturn	unchanged	0.399723	0.163402
ENSMUSG00000038685	Rtel1	up	0.399472	0.049548
ENSMUSG00000041287	Sox15	unchanged	0.399376	0.0581421
ENSMUSG00000003420	Fcgrt	unchanged	0.39899	0.0938831
ENSMUSG00000042644	Itpr3	unchanged	0.398983	0.144999
ENSMUSG00000042606	Hirip3	up	0.398555	0.00437076
ENSMUSG00000002204	Napsa	unchanged	0.398523	0.215968
ENSMUSG00000054051	Ercc6	unchanged	0.398168	0.168744
ENSMUSG00000040389	Wdr47	unchanged	0.398081	0.206
ENSMUSG00000031023	Akip1	up	0.397953	0.00802489
ENSMUSG00000031762	Mt2	unchanged	0.397893	0.101637
ENSMUSG00000037487	Ubr5	up	0.397697	0.00147195
ENSMUSG00000028179	Cth	unchanged	0.397631	0.0989645
ENSMUSG00000026196	Bard1	unchanged	0.396599	0.0851779
ENSMUSG00000025154	Arhgap19	up	0.396518	0.0442345
ENSMUSG00000087270	Gm12983	unchanged	0.39615	0.122911
ENSMUSG00000028833	Ncdn	unchanged	0.395847	0.135514
ENSMUSG00000060032	H2afj	up	0.395826	0.0002578
ENSMUSG00000026712	Mrc1	unchanged	0.395686	0.19511
ENSMUSG00000016319	Slc25a5	up	0.395464	5.58478e-10
ENSMUSG00000026921	Egfl7	up	0.395157	0.0106721
ENSMUSG00000045165	AI467606	unchanged	0.394604	0.0996744
ENSMUSG00000083610	Oaz2-ps	unchanged	0.394502	0.213712
ENSMUSG00000021282	Eif5	up	0.393364	7.61892e-06
ENSMUSG00000038619	Ensa	up	0.393338	0.0023289
ENSMUSG00000051723	Rpl31-ps13	unchanged	0.393177	0.216233
ENSMUSG00000012483	Rpa3	up	0.392322	0.00958985
ENSMUSG00000005225	Plekha8	unchanged	0.392213	0.200481
ENSMUSG00000030180	Kdm5a	up	0.392012	0.0343404
ENSMUSG00000032849	Abcc4	unchanged	0.391926	0.051543
ENSMUSG00000032598	Nckipsd	unchanged	0.391731	0.17137
ENSMUSG00000010830	Kdelr3	up	0.391534	0.0268164
ENSMUSG00000029821	Dfna5	unchanged	0.390597	0.162253
ENSMUSG00000020092	Pald1	up	0.390521	0.012891
ENSMUSG00000026817	Ak1	up	0.390237	0.0298774
ENSMUSG00000038717	Atp5l	up	0.390085	0.047427
ENSMUSG00000045826	Ptprcap	unchanged	0.389796	0.230206
ENSMUSG00000001435	Col18a1	up	0.389631	0.00646609
ENSMUSG00000091775	Gm16494	unchanged	0.389591	0.230879
ENSMUSG00000006471	Ndor1	unchanged	0.389545	0.0973183
ENSMUSG00000037279	Ovol2	unchanged	0.38944	0.211316
ENSMUSG00000031521	Aga	unchanged	0.388714	0.123197
ENSMUSG00000028042	Zbtb7b	unchanged	0.388714	0.227032
ENSMUSG00000092564	BC051226	unchanged	0.388323	0.212438
ENSMUSG00000074807	Gm10762	unchanged	0.388204	0.232337
ENSMUSG00000070003	Ssbp4	up	0.388138	0.0198326
ENSMUSG00000090150	Acad11	unchanged	0.388084	0.140246
ENSMUSG00000023902	Zscan10	up	0.38806	0.00241086
ENSMUSG00000048012	Zfp473	unchanged	0.387861	0.088499
ENSMUSG00000001552	Jup	up	0.38782	0.0141381
ENSMUSG00000035378	Shq1	up	0.387609	0.011802
ENSMUSG00000074887	EU599041	unchanged	0.387273	0.222002
ENSMUSG00000048992	Prss32	unchanged	0.387208	0.234653
ENSMUSG00000035011	Zbtb7a	up	0.386599	0.039142
ENSMUSG00000032062	2310030G06Rik	unchanged	0.38621	0.205998
ENSMUSG00000060377	Rpl36a-ps1	up	0.386086	0.0155978
ENSMUSG00000068079	Tcf15	unchanged	0.386003	0.159743
ENSMUSG00000083283	Gm15361	unchanged	0.385903	0.166564
ENSMUSG00000037736	Limch1	up	0.385729	0.00737779
ENSMUSG00000075410	Gm11744	unchanged	0.385695	0.182364
ENSMUSG00000040029	Ipo8	unchanged	0.38522	0.0865904
ENSMUSG00000030342	Cd9	up	0.38468	0.0254278
ENSMUSG00000048040	Arxes2	up	0.384216	0.0315704
ENSMUSG00000019791	Hint3	unchanged	0.384203	0.129937
ENSMUSG00000036501	Fam13b	unchanged	0.384163	0.235329
ENSMUSG00000078867	Gm14418	unchanged	0.384052	0.15099
ENSMUSG00000037692	Ahdc1	unchanged	0.383958	0.111399
ENSMUSG00000028840	Zfp593	unchanged	0.383701	0.188831
ENSMUSG00000044308	Ubr3	unchanged	0.383519	0.184774
ENSMUSG00000017861	Mybl2	up	0.3835	0.0148411
ENSMUSG00000081093	Gm12565	unchanged	0.383496	0.237806
ENSMUSG00000038515	Grtp1	unchanged	0.383399	0.0774931
ENSMUSG00000067161	Gm5560	up	0.38323	2.74062e-06
ENSMUSG00000082099	Gm12013	unchanged	0.383179	0.145416
ENSMUSG00000098019	Gm2546	unchanged	0.383122	0.173961
ENSMUSG00000024251	Thada	unchanged	0.383082	0.162611
ENSMUSG00000009585	Apobec3	up	0.382889	0.000163247
ENSMUSG00000019433	Gipc1	up	0.382642	0.0112975
ENSMUSG00000038010	Ccdc138	unchanged	0.382444	0.198658
ENSMUSG00000001632	Brpf1	unchanged	0.381818	0.0586852
ENSMUSG00000015711	Prune	unchanged	0.381637	0.135338
ENSMUSG00000005362	Crbn	up	0.381548	0.0134694
ENSMUSG00000050555	Hyls1	unchanged	0.381194	0.2384
ENSMUSG00000062582	Rpl30-ps8	up	0.381096	0.0264908
ENSMUSG00000025823	Pdia4	unchanged	0.380454	0.060141
ENSMUSG00000058550	Dppa4	up	0.380266	0.0244846
ENSMUSG00000002104	Rapsn	unchanged	0.380154	0.174027
ENSMUSG00000048100	Taf13	up	0.38014	0.0301041
ENSMUSG00000050335	Lgals3	unchanged	0.380122	0.161584
ENSMUSG00000034203	Chchd4	up	0.380025	0.00044241
ENSMUSG00000002289	Angptl4	up	0.379868	0.0218937
ENSMUSG00000066042	Med18	unchanged	0.379502	0.16111
ENSMUSG00000096435	Gm9049	unchanged	0.378448	0.175539
ENSMUSG00000034781	Gna11	unchanged	0.378058	0.0599535
ENSMUSG00000026274	Pask	unchanged	0.377637	0.149869
ENSMUSG00000071217	Gm2022	unchanged	0.377558	0.227688
ENSMUSG00000038806	Sde2	up	0.377536	0.00174403
ENSMUSG00000052133	Sema5b	unchanged	0.377346	0.248685
ENSMUSG00000079034	Gm8300	unchanged	0.377163	0.242471
ENSMUSG00000027357	Crls1	unchanged	0.376708	0.119271
ENSMUSG00000038518	Jarid2	up	0.376568	0.048672
ENSMUSG00000045757	Zfp764	unchanged	0.376278	0.175539
ENSMUSG00000098190	Gm5210	unchanged	0.376222	0.23526
ENSMUSG00000028159	Dapp1	unchanged	0.376002	0.135483
ENSMUSG00000058704	Memo1	unchanged	0.375708	0.0660956
ENSMUSG00000036430	Tbcc	up	0.375699	0.0198953
ENSMUSG00000000159	Igsf5	unchanged	0.375672	0.250612
ENSMUSG00000000561	Wdr77	up	0.375575	1.31642e-05
ENSMUSG00000079008	Gm14124	unchanged	0.375379	0.207748
ENSMUSG00000081897	Gm15067	unchanged	0.375146	0.121283
ENSMUSG00000022756	Slc7a4	unchanged	0.374387	0.249722
ENSMUSG00000072640	Lyrm9	unchanged	0.374384	0.11756
ENSMUSG00000064120	Mocs1	unchanged	0.373764	0.230859
ENSMUSG00000048865	Arhgap30	unchanged	0.373759	0.213998
ENSMUSG00000074274	D930028M14Rik	unchanged	0.373479	0.256555
ENSMUSG00000020131	Pcsk4	unchanged	0.373284	0.18827
ENSMUSG00000029047	Pex10	unchanged	0.373092	0.0934342
ENSMUSG00000052337	Immt	up	0.373065	0.000331723
ENSMUSG00000014932	Yes1	unchanged	0.372752	0.0873789
ENSMUSG00000031851	Ntpcr	up	0.372646	0.0379652
ENSMUSG00000054226	Tprkb	up	0.372602	0.0319464
ENSMUSG00000035673	Sbno2	unchanged	0.372432	0.243436
ENSMUSG00000036315	Znrd1	up	0.372397	0.00440714
ENSMUSG00000066900	Suds3	unchanged	0.371795	0.050016
ENSMUSG00000030271	Ogg1	unchanged	0.371472	0.259434
ENSMUSG00000015980	Lrrc27	unchanged	0.37138	0.239918
ENSMUSG00000036104	Rab3gap1	unchanged	0.371189	0.0811466
ENSMUSG00000002908	Kcnn1	unchanged	0.371126	0.261092
ENSMUSG00000097304	Rpl31-ps15	up	0.370962	0.0373045
ENSMUSG00000073771	Btbd19	unchanged	0.370771	0.103485
ENSMUSG00000020660	Pomc	unchanged	0.370423	0.256291
ENSMUSG00000033386	Frrs1	unchanged	0.37015	0.0996744
ENSMUSG00000092554	Gm18128	unchanged	0.370037	0.254417
ENSMUSG00000036875	Dna2	unchanged	0.369797	0.0956675
ENSMUSG00000098092	Gm2076	unchanged	0.369564	0.207834
ENSMUSG00000054942	Fam73a	unchanged	0.369504	0.234781
ENSMUSG00000024590	Lmnb1	up	0.369078	0.027524
ENSMUSG00000029718	Pcolce	up	0.368815	0.00231974
ENSMUSG00000079523	Tmsb10	up	0.368663	0.0321883
ENSMUSG00000014313	Cox6c	up	0.368585	0.00321601
ENSMUSG00000082746	Rps12-ps1	unchanged	0.368263	0.10966
ENSMUSG00000041605	5730559C18Rik	unchanged	0.368248	0.249722
ENSMUSG00000039126	Prune2	unchanged	0.368069	0.112006
ENSMUSG00000003051	Elf3	up	0.367597	0.0373045
ENSMUSG00000048261	Gm4879	unchanged	0.367385	0.0775651
ENSMUSG00000096362	Rps12-ps21	unchanged	0.367223	0.252785
ENSMUSG00000030282	Cmas	up	0.36708	0.0489731
ENSMUSG00000002068	Ccne1	up	0.366936	9.67991e-05
ENSMUSG00000002413	Braf	unchanged	0.366832	0.205843
ENSMUSG00000014496	Ankrd28	unchanged	0.366758	0.222628
ENSMUSG00000062908	Acadm	up	0.366536	0.0120773
ENSMUSG00000042541	Shfm1	up	0.366407	0.0021822
ENSMUSG00000044155	Lsm8	up	0.36609	0.00345997
ENSMUSG00000042810	Krba1	unchanged	0.366039	0.180003
ENSMUSG00000073650	Catip	unchanged	0.365961	0.170194
ENSMUSG00000061272	Gm14173	unchanged	0.365575	0.134851
ENSMUSG00000052563	D930048N14Rik	unchanged	0.365528	0.247391
ENSMUSG00000038612	Mcl1	up	0.36534	0.00883093
ENSMUSG00000034460	Six4	unchanged	0.365294	0.260392
ENSMUSG00000028690	Mmachc	unchanged	0.364356	0.0839857
ENSMUSG00000024726	2410127L17Rik	up	0.364333	0.0176615
ENSMUSG00000050978	Gm5215	unchanged	0.364216	0.267336
ENSMUSG00000004610	Etfb	up	0.364078	0.000636427
ENSMUSG00000098030	Gm6771	unchanged	0.363887	0.264021
ENSMUSG00000030347	D6Wsu163e	unchanged	0.363859	0.217322
ENSMUSG00000038007	Acer2	unchanged	0.363769	0.160086
ENSMUSG00000084168	Atp5l2-ps	unchanged	0.363726	0.099255
ENSMUSG00000066643	Wdr35	unchanged	0.363683	0.114899
ENSMUSG00000003410	Elavl3	unchanged	0.363552	0.266346
ENSMUSG00000032232	Cgnl1	unchanged	0.362617	0.160631
ENSMUSG00000068966	Zbtb34	unchanged	0.362471	0.269386
ENSMUSG00000030513	Pcsk6	unchanged	0.362351	0.267075
ENSMUSG00000041671	Pyroxd1	unchanged	0.362216	0.248639
ENSMUSG00000044065	Gm9788	unchanged	0.362045	0.144424
ENSMUSG00000052192	Gm5963	up	0.361959	0.0216918
ENSMUSG00000074748	Atxn7l3b	up	0.36173	0.0190197
ENSMUSG00000030301	Ccdc91	unchanged	0.361635	0.0997503
ENSMUSG00000029361	Nos1	unchanged	0.361483	0.276989
ENSMUSG00000081049	Rps24-ps3	up	0.361452	0.0126352
ENSMUSG00000028538	St3gal3	unchanged	0.361356	0.237778
ENSMUSG00000089656	Gm16271	unchanged	0.36067	0.273598
ENSMUSG00000044757	Gm6430	unchanged	0.360384	0.161041
ENSMUSG00000063694	Cycs	up	0.360312	0.00184085
ENSMUSG00000034639	Setmar	unchanged	0.360173	0.266346
ENSMUSG00000034892	Rps29	up	0.36009	0.0012197
ENSMUSG00000055900	Tmem69	unchanged	0.360028	0.152995
ENSMUSG00000097971	Gm26917	up	0.359922	0.0475755
ENSMUSG00000097989	Gm4335	up	0.359891	0.0355215
ENSMUSG00000081126	Gm15784	unchanged	0.359856	0.259637
ENSMUSG00000029001	Fbxo44	unchanged	0.359377	0.267013
ENSMUSG00000029053	Prkcz	unchanged	0.359343	0.165237
ENSMUSG00000072460	Atp5l-ps1	unchanged	0.359294	0.25403
ENSMUSG00000083700	Gm2986	unchanged	0.359008	0.230889
ENSMUSG00000032812	Arap1	unchanged	0.358923	0.182644
ENSMUSG00000024042	Sik1	unchanged	0.35876	0.261152
ENSMUSG00000063320	1190007I07Rik	unchanged	0.358641	0.156821
ENSMUSG00000037221	Mospd3	up	0.35858	0.0461291
ENSMUSG00000092225	Gm2381	unchanged	0.358543	0.279673
ENSMUSG00000069972	Rps13-ps2	up	0.358337	0.000618982
ENSMUSG00000048164	Gm7204	up	0.358148	0.0194551
ENSMUSG00000039477	Tnrc18	unchanged	0.357959	0.273032
ENSMUSG00000063884	Ptcd3	unchanged	0.357806	0.0873864
ENSMUSG00000038759	Nup205	up	0.357741	0.0122466
ENSMUSG00000038301	Snx10	unchanged	0.357638	0.0538524
ENSMUSG00000044250	Pced1b	unchanged	0.3576	0.277325
ENSMUSG00000068969	Rpl32-ps	up	0.357104	0.000194968
ENSMUSG00000061132	Blnk	unchanged	0.356925	0.218353
ENSMUSG00000049295	Zfp219	unchanged	0.356757	0.130259
ENSMUSG00000003809	Gcdh	unchanged	0.356686	0.0709511
ENSMUSG00000028383	Hsdl2	unchanged	0.356634	0.20266
ENSMUSG00000019428	Fkbp8	up	0.356418	1.20255e-05
ENSMUSG00000080839	Gm11625	up	0.356269	0.00645902
ENSMUSG00000032802	Srxn1	unchanged	0.356158	0.14472
ENSMUSG00000037257	Aagab	unchanged	0.355904	0.062191
ENSMUSG00000080994	Gm13464	unchanged	0.355695	0.161702
ENSMUSG00000038876	Rnf146	unchanged	0.355522	0.287472
ENSMUSG00000031765	Mt1	unchanged	0.355162	0.0525949
ENSMUSG00000083875	Gm13831	unchanged	0.35444	0.0614437
ENSMUSG00000070572	Trmt112-ps2	unchanged	0.354362	0.145416
ENSMUSG00000043629	1700019D03Rik	unchanged	0.353984	0.0630109
ENSMUSG00000049091	Sephs2	unchanged	0.353938	0.240553
ENSMUSG00000041477	Dcp1b	unchanged	0.353674	0.222316
ENSMUSG00000045010	Gm4779	unchanged	0.353621	0.27575
ENSMUSG00000029672	Fam3c	unchanged	0.353618	0.144655
ENSMUSG00000071658	Gng3	unchanged	0.353535	0.0839857
ENSMUSG00000031072	Oraov1	unchanged	0.353431	0.224698
ENSMUSG00000032215	Rsl24d1	up	0.35331	0.0206258
ENSMUSG00000029687	Ezh2	up	0.353302	0.000799979
ENSMUSG00000031917	Nip7	up	0.352935	7.22095e-05
ENSMUSG00000027610	Gss	up	0.352906	0.039142
ENSMUSG00000058298	Mcm9	unchanged	0.352549	0.290098
ENSMUSG00000042502	Cd2bp2	up	0.352475	0.00706535
ENSMUSG00000030739	Myh14	unchanged	0.35217	0.192438
ENSMUSG00000030725	Lipt2	unchanged	0.352036	0.134701
ENSMUSG00000081761	Gm6298	unchanged	0.351647	0.27776
ENSMUSG00000039048	Foxred1	unchanged	0.351434	0.109841
ENSMUSG00000067608	Pcna-ps2	up	0.351409	0.00320174
ENSMUSG00000081721	Gm13882	unchanged	0.351186	0.282885
ENSMUSG00000080823	Atp5l-ps2	unchanged	0.351157	0.253156
ENSMUSG00000043411	Usp48	up	0.351015	0.00261823
ENSMUSG00000035104	Eva1a	unchanged	0.351002	0.278691
ENSMUSG00000054808	Actn4	up	0.350545	0.00603715
ENSMUSG00000028391	Wdr31	unchanged	0.350348	0.143423
ENSMUSG00000056531	Ccdc18	unchanged	0.350166	0.119523
ENSMUSG00000048078	Tenm4	unchanged	0.350001	0.292533
ENSMUSG00000041712	Ubr7	up	0.3499	0.0216736
ENSMUSG00000030443	Zfp583	unchanged	0.349891	0.296166
ENSMUSG00000098318	1190002F15Rik	unchanged	0.349798	0.198728
ENSMUSG00000055320	Tead1	unchanged	0.349616	0.159256
ENSMUSG00000029130	Rnf32	unchanged	0.349538	0.29481
ENSMUSG00000059585	Ube2nl	unchanged	0.349032	0.290098
ENSMUSG00000081344	Gm14303	up	0.348962	0.000469376
ENSMUSG00000000441	Raf1	up	0.3489	0.00604207
ENSMUSG00000036305	Rpl39-ps	up	0.348688	0.000926613
ENSMUSG00000021488	Nsd1	up	0.348503	0.0186143
ENSMUSG00000024530	Slmo1	unchanged	0.34846	0.280621
ENSMUSG00000002416	Ndufb2	up	0.348309	0.000461821
ENSMUSG00000026796	Fam129b	unchanged	0.348121	0.0746528
ENSMUSG00000025964	Adam23	unchanged	0.348063	0.185903
ENSMUSG00000070960	Gm19680	unchanged	0.347613	0.149869
ENSMUSG00000081641	Gm9439	unchanged	0.347605	0.301663
ENSMUSG00000098111	Gm4654	unchanged	0.347595	0.250398
ENSMUSG00000080798	Gm5135	unchanged	0.347222	0.301311
ENSMUSG00000038668	Lpar1	unchanged	0.347157	0.197585
ENSMUSG00000039738	Slx4	unchanged	0.346753	0.17369
ENSMUSG00000081797	Gm8662	unchanged	0.346716	0.0682436
ENSMUSG00000002781	Tmem143	unchanged	0.346193	0.156821
ENSMUSG00000035686	Thrsp	unchanged	0.346159	0.292087
ENSMUSG00000095288	Gm7618	up	0.345988	0.00559257
ENSMUSG00000083502	Gm14861	unchanged	0.345873	0.215692
ENSMUSG00000049932	H2afx	up	0.34569	0.000979361
ENSMUSG00000097651	4930461G14Rik	unchanged	0.345628	0.15304
ENSMUSG00000079641	Rpl39	up	0.345151	0.0145084
ENSMUSG00000038215	Cep44	unchanged	0.345148	0.0718937
ENSMUSG00000051853	Arf3	unchanged	0.345006	0.121299
ENSMUSG00000050619	Zscan29	unchanged	0.344824	0.304949
ENSMUSG00000078917	Gm11281	unchanged	0.344706	0.151192
ENSMUSG00000085385	Snhg17	unchanged	0.34453	0.117664
ENSMUSG00000022464	Slc38a4	up	0.344329	0.012105
ENSMUSG00000079003	Samd1	unchanged	0.344098	0.175828
ENSMUSG00000039615	Stub1	unchanged	0.344019	0.299605
ENSMUSG00000049643	2310022A10Rik	up	0.34396	0.0489681
ENSMUSG00000026956	Uap1l1	unchanged	0.343831	0.189564
ENSMUSG00000029833	Trim24	unchanged	0.343606	0.0630877
ENSMUSG00000002797	Ggct	up	0.343484	0.0482723
ENSMUSG00000036864	Proser3	unchanged	0.343421	0.279068
ENSMUSG00000038368	Focad	unchanged	0.342647	0.309705
ENSMUSG00000020955	Ap4s1	unchanged	0.342546	0.161853
ENSMUSG00000098080	Gm5732	unchanged	0.342363	0.246182
ENSMUSG00000030127	Cops7a	up	0.342283	0.00209089
ENSMUSG00000061619	Vma21-ps	unchanged	0.342078	0.305048
ENSMUSG00000078784	1810022K09Rik	up	0.342006	0.0474897
ENSMUSG00000024177	Nme4	up	0.341814	0.0304695
ENSMUSG00000064372	mt-Tp	unchanged	0.341706	0.310842
ENSMUSG00000030793	Pycard	unchanged	0.341662	0.0976563
ENSMUSG00000037525	Bcdin3d	unchanged	0.341388	0.100503
ENSMUSG00000082204	Gm7722	unchanged	0.341231	0.199667
ENSMUSG00000039200	Atf7ip2	unchanged	0.341142	0.231341
ENSMUSG00000021287	Xrcc3	unchanged	0.341044	0.205998
ENSMUSG00000071470	Ccnb1ip1	unchanged	0.341041	0.19511
ENSMUSG00000031024	St5	unchanged	0.34097	0.296166
ENSMUSG00000022683	Pla2g10	unchanged	0.340895	0.217982
ENSMUSG00000036188	Ankmy2	unchanged	0.340624	0.123117
ENSMUSG00000038145	Snrk	unchanged	0.340616	0.313212
ENSMUSG00000028680	Plk3	unchanged	0.340568	0.285372
ENSMUSG00000017778	Cox7c	up	0.340518	0.00207354
ENSMUSG00000038429	Usp5	up	0.340485	0.0319464
ENSMUSG00000046402	Rbp1	unchanged	0.340419	0.0556897
ENSMUSG00000052031	Tagap1	unchanged	0.340367	0.186049
ENSMUSG00000044763	Trmt10c	up	0.340123	0.0395381
ENSMUSG00000033752	Mnd1	up	0.339855	0.0356227
ENSMUSG00000029863	Casp2	unchanged	0.339779	0.259434
ENSMUSG00000057841	Rpl32	up	0.339605	0.000927326
ENSMUSG00000072919	Noxred1	unchanged	0.339399	0.276878
ENSMUSG00000028677	Rnf220	up	0.339008	0.0358535
ENSMUSG00000083826	Gm13039	unchanged	0.338773	0.253985
ENSMUSG00000083902	Gm15975	unchanged	0.338596	0.185903
ENSMUSG00000005566	Trim28	up	0.338558	0.000343713
ENSMUSG00000038970	Lmtk2	unchanged	0.338404	0.206
ENSMUSG00000071226	Cecr2	unchanged	0.338204	0.121058
ENSMUSG00000042138	Msantd2	unchanged	0.338137	0.21935
ENSMUSG00000002190	Clgn	unchanged	0.338096	0.210885
ENSMUSG00000027378	Nphp1	unchanged	0.337967	0.216233
ENSMUSG00000020079	Supv3l1	up	0.33759	0.0183337
ENSMUSG00000034083	Ccdc174	up	0.337543	0.0383207
ENSMUSG00000084079	Gm11631	unchanged	0.337481	0.316862
ENSMUSG00000023991	Foxp4	unchanged	0.337446	0.28957
ENSMUSG00000019738	Polr2i	up	0.337089	8.75788e-05
ENSMUSG00000032872	Cyb5r4	unchanged	0.336932	0.060348
ENSMUSG00000097648	9330185C12Rik	unchanged	0.336759	0.312263
ENSMUSG00000025911	Adhfe1	unchanged	0.336488	0.316862
ENSMUSG00000021806	Nid2	unchanged	0.336242	0.091222
ENSMUSG00000033382	Trappc8	unchanged	0.334916	0.309445
ENSMUSG00000026281	Dtymk	up	0.33485	0.000265849
ENSMUSG00000044627	Swi5	up	0.334767	0.00172868
ENSMUSG00000020063	Sirt1	unchanged	0.334518	0.201909
ENSMUSG00000078125	Gm10916	unchanged	0.334301	0.226604
ENSMUSG00000021360	Gcnt2	unchanged	0.334267	0.191914
ENSMUSG00000022095	Fam160b2	unchanged	0.33406	0.276963
ENSMUSG00000002257	Def6	unchanged	0.333893	0.12949
ENSMUSG00000074731	Zfp345	unchanged	0.333868	0.266568
ENSMUSG00000050796	B3galt6	unchanged	0.333316	0.216984
ENSMUSG00000038976	Ppp1r9b	unchanged	0.333077	0.293226
ENSMUSG00000039515	Ppp2r4	up	0.33268	0.00790111
ENSMUSG00000091639	Gm3756	unchanged	0.332534	0.280105
ENSMUSG00000030067	Foxp1	unchanged	0.332371	0.204915
ENSMUSG00000030002	Dusp11	unchanged	0.33211	0.0710569
ENSMUSG00000053192	Mllt11	unchanged	0.331937	0.127629
ENSMUSG00000023277	Twf2	up	0.331838	0.0467777
ENSMUSG00000062691	Cebpzos	up	0.331819	0.0364829
ENSMUSG00000081429	Rps27-ps1	unchanged	0.331794	0.323391
ENSMUSG00000034485	Uaca	unchanged	0.331547	0.0913399
ENSMUSG00000036820	Amdhd2	unchanged	0.331481	0.137196
ENSMUSG00000066438	Plekhd1	unchanged	0.331151	0.301043
ENSMUSG00000035958	Tdp2	unchanged	0.330937	0.0566931
ENSMUSG00000024999	Noc3l	unchanged	0.3309	0.0815246
ENSMUSG00000025001	Hells	up	0.330773	0.00337838
ENSMUSG00000021098	4930447C04Rik	unchanged	0.330653	0.265747
ENSMUSG00000023243	Kcnk5	unchanged	0.330621	0.216233
ENSMUSG00000031168	Ebp	up	0.330203	0.0189806
ENSMUSG00000027500	Stmn2	unchanged	0.330145	0.062191
ENSMUSG00000020891	Alox8	unchanged	0.329801	0.31227
ENSMUSG00000040446	Rprd1a	unchanged	0.329471	0.2833
ENSMUSG00000030204	Ddx47	up	0.32918	0.0382745
ENSMUSG00000030309	Caprin2	unchanged	0.329161	0.165939
ENSMUSG00000030031	Kbtbd8	unchanged	0.329123	0.191307
ENSMUSG00000060376	Bckdha	unchanged	0.328979	0.0908868
ENSMUSG00000001228	Uhrf1	up	0.328671	0.00145888
ENSMUSG00000052336	Cx3cr1	unchanged	0.328377	0.118192
ENSMUSG00000023911	Flywch2	unchanged	0.32811	0.234653
ENSMUSG00000030057	Cnbp	up	0.328022	0.000647069
ENSMUSG00000039001	Rps21	up	0.327911	0.0010861
ENSMUSG00000042626	Shc1	unchanged	0.327875	0.102049
ENSMUSG00000071477	Zfp777	unchanged	0.32787	0.305605
ENSMUSG00000083049	Gm14822	unchanged	0.327701	0.333142
ENSMUSG00000066443	Gm10163	up	0.327698	0.0463592
ENSMUSG00000096647	Gm6223	unchanged	0.327631	0.123197
ENSMUSG00000086225	Gm8661	unchanged	0.327523	0.322396
ENSMUSG00000032641	Gpr19	unchanged	0.327273	0.145409
ENSMUSG00000026694	Mettl13	unchanged	0.327151	0.156821
ENSMUSG00000024376	Epb4.1l4a	unchanged	0.327138	0.119298
ENSMUSG00000083064	Gm7785	unchanged	0.327057	0.311495
ENSMUSG00000080006	Rps19-ps7	unchanged	0.327051	0.0829693
ENSMUSG00000027076	Timm10	up	0.326516	0.0159097
ENSMUSG00000000275	Trim25	unchanged	0.32651	0.1135
ENSMUSG00000029097	Trmt44	unchanged	0.326493	0.268842
ENSMUSG00000040688	Tbl3	up	0.326445	0.0030131
ENSMUSG00000041308	Sntb2	unchanged	0.326255	0.0523239
ENSMUSG00000024241	Sos1	unchanged	0.32623	0.307032
ENSMUSG00000038056	Kmt2c	unchanged	0.325819	0.296281
ENSMUSG00000021514	Zfp369	unchanged	0.325424	0.297455
ENSMUSG00000040749	Siah1b	up	0.324978	0.0300764
ENSMUSG00000049950	Rpp38	unchanged	0.324839	0.0528359
ENSMUSG00000083937	Cct3-ps1	unchanged	0.324787	0.333526
ENSMUSG00000038508	Gdf15	unchanged	0.324769	0.334391
ENSMUSG00000031163	Glod5	unchanged	0.324692	0.259265
ENSMUSG00000041199	Rpusd1	unchanged	0.324534	0.259736
ENSMUSG00000090467	Gm4613	up	0.32447	0.00093363
ENSMUSG00000067351	Rps15a-ps2	unchanged	0.324316	0.343074
ENSMUSG00000001794	Capns1	up	0.324181	0.00494573
ENSMUSG00000067150	Xpo5	unchanged	0.324102	0.103199
ENSMUSG00000020634	Ubxn2a	unchanged	0.323929	0.15278
ENSMUSG00000079071	Gm14085	up	0.323804	0.0415202
ENSMUSG00000015461	Atf6b	unchanged	0.323421	0.135527
ENSMUSG00000058600	Rpl30	up	0.323185	2.48344e-06
ENSMUSG00000034336	Ina	unchanged	0.322908	0.0640844
ENSMUSG00000007888	Crlf1	unchanged	0.322481	0.306311
ENSMUSG00000079915	Gm16073	unchanged	0.322404	0.227694
ENSMUSG00000061186	Sfmbt2	unchanged	0.322378	0.273503
ENSMUSG00000074890	Lcmt2	unchanged	0.322192	0.306175
ENSMUSG00000023068	Nus1	unchanged	0.322017	0.062191
ENSMUSG00000029775	Klhdc10	unchanged	0.321924	0.145109
ENSMUSG00000024406	Pou5f1	up	0.321785	0.00191617
ENSMUSG00000074682	Zcchc3	unchanged	0.321779	0.100734
ENSMUSG00000039191	Rbpj	unchanged	0.321597	0.063987
ENSMUSG00000029777	Gars	up	0.321543	0.0439615
ENSMUSG00000031534	Smim19	unchanged	0.321204	0.240537
ENSMUSG00000008976	Gabpa	unchanged	0.321179	0.0731007
ENSMUSG00000082561	Gm15580	up	0.320792	0.00168268
ENSMUSG00000023403	Stk31	unchanged	0.320755	0.348683
ENSMUSG00000098142	Gm7507	unchanged	0.320683	0.258792
ENSMUSG00000019518	Ap4m1	unchanged	0.320353	0.289603
ENSMUSG00000035969	Rusc2	unchanged	0.320278	0.350199
ENSMUSG00000019080	Mfsd3	unchanged	0.319754	0.250134
ENSMUSG00000035266	Helq	unchanged	0.319627	0.179762
ENSMUSG00000054715	Zscan22	unchanged	0.319568	0.250262
ENSMUSG00000031714	Gab1	unchanged	0.319482	0.0519866
ENSMUSG00000098179	Gm8709	unchanged	0.319452	0.353597
ENSMUSG00000021967	Mrpl57	up	0.31934	0.037586
ENSMUSG00000039194	Rlbp1	unchanged	0.319325	0.333185
ENSMUSG00000096006	Gm21596	unchanged	0.319183	0.343676
ENSMUSG00000022385	Gtse1	up	0.319098	0.00883027
ENSMUSG00000058869	Gm4832	unchanged	0.319089	0.265193
ENSMUSG00000031523	Dlc1	unchanged	0.319033	0.224698
ENSMUSG00000097023	AI854517	unchanged	0.318732	0.348329
ENSMUSG00000013653	1810065E05Rik	unchanged	0.318684	0.294226
ENSMUSG00000026816	Gtf3c5	unchanged	0.318645	0.0817921
ENSMUSG00000087679	C330006A16Rik	unchanged	0.318551	0.194768
ENSMUSG00000097993	Ptprv	unchanged	0.318443	0.354644
ENSMUSG00000017307	Acot8	unchanged	0.318316	0.339293
ENSMUSG00000028836	Slc30a2	unchanged	0.31803	0.182185
ENSMUSG00000039166	Akap7	unchanged	0.317974	0.291756
ENSMUSG00000092335	Gm7221	unchanged	0.317971	0.356275
ENSMUSG00000040652	Oaz2	up	0.317766	0.0267306
ENSMUSG00000026254	Eif4e2	up	0.317572	0.00410945
ENSMUSG00000014873	Surf2	unchanged	0.31749	0.0956144
ENSMUSG00000058927	Gm10053	up	0.31742	0.00958985
ENSMUSG00000046668	Cxxc5	unchanged	0.31742	0.0568418
ENSMUSG00000079988	Gm11970	unchanged	0.31734	0.161041
ENSMUSG00000094830	n-R5s194	unchanged	0.317264	0.357607
ENSMUSG00000033255	Gm5134	unchanged	0.317112	0.313212
ENSMUSG00000026649	Cfap126	unchanged	0.31707	0.357073
ENSMUSG00000083481	Rps8-ps2	unchanged	0.316965	0.273507
ENSMUSG00000082641	Rpl30-ps5	unchanged	0.316924	0.303957
ENSMUSG00000021671	Poc5	unchanged	0.316823	0.116434
ENSMUSG00000030469	Zfp719	unchanged	0.316708	0.318228
ENSMUSG00000006398	Cdc20	up	0.316602	0.00367445
ENSMUSG00000081376	Gm11694	unchanged	0.316537	0.125565
ENSMUSG00000079942	Rpl28-ps3	up	0.3165	1.57108e-05
ENSMUSG00000083890	Gm15703	unchanged	0.316332	0.0709511
ENSMUSG00000028681	Ptch2	unchanged	0.316252	0.172738
ENSMUSG00000081461	Rpl30-ps11	up	0.316068	0.00718955
ENSMUSG00000059895	Ptp4a3	unchanged	0.316053	0.0888178
ENSMUSG00000021932	Rnaseh2b	up	0.315641	0.0207143
ENSMUSG00000030166	Rad52	unchanged	0.315626	0.191143
ENSMUSG00000086240	Gm7846	unchanged	0.3155	0.0847765
ENSMUSG00000001943	Vsig2	unchanged	0.315458	0.339578
ENSMUSG00000026127	Imp4	up	0.315283	0.00222875
ENSMUSG00000024830	Rps6kb2	unchanged	0.314955	0.252633
ENSMUSG00000001157	Gmcl1	unchanged	0.314793	0.320647
ENSMUSG00000016253	Nelfcd	up	0.314233	0.0160526
ENSMUSG00000074794	Arrdc3	unchanged	0.314208	0.27776
ENSMUSG00000078706	Gm53	unchanged	0.314144	0.345673
ENSMUSG00000046223	Plaur	unchanged	0.314082	0.216886
ENSMUSG00000036298	Slc2a13	unchanged	0.313671	0.338872
ENSMUSG00000023031	Cela1	unchanged	0.313498	0.362272
ENSMUSG00000038784	Cnot4	unchanged	0.313475	0.0552506
ENSMUSG00000035150	Eif2s3x	up	0.31346	0.0217303
ENSMUSG00000030769	Slc5a11	unchanged	0.313314	0.366012
ENSMUSG00000021311	Mtr	unchanged	0.313298	0.332668
ENSMUSG00000008384	Sertad1	up	0.313147	0.0276799
ENSMUSG00000032397	Tipin	up	0.313139	2.41534e-05
ENSMUSG00000082662	Gm15516	unchanged	0.313033	0.10218
ENSMUSG00000098232	Gm3671	unchanged	0.312976	0.316229
ENSMUSG00000024014	Pim1	unchanged	0.312974	0.266767
ENSMUSG00000083044	Gm12416	unchanged	0.31294	0.316581
ENSMUSG00000032280	Tle3	up	0.312795	0.0413724
ENSMUSG00000039648	Ccbl1	unchanged	0.312698	0.315329
ENSMUSG00000020902	Ntn1	unchanged	0.31254	0.349012
ENSMUSG00000022540	Rogdi	unchanged	0.312489	0.13063
ENSMUSG00000029386	Tctn2	unchanged	0.312463	0.24603
ENSMUSG00000040820	Hlcs	unchanged	0.312346	0.330424
ENSMUSG00000038880	Mrps34	unchanged	0.312293	0.142502
ENSMUSG00000038538	Ubn2	unchanged	0.312084	0.095216
ENSMUSG00000041245	Wnk3	unchanged	0.312023	0.305605
ENSMUSG00000018678	Sp2	unchanged	0.311587	0.129937
ENSMUSG00000039463	Slc9a8	unchanged	0.311355	0.319939
ENSMUSG00000052407	Ccdc171	unchanged	0.311242	0.33722
ENSMUSG00000052419	2610001J05Rik	unchanged	0.310994	0.118545
ENSMUSG00000031379	Pir	unchanged	0.310939	0.0816646
ENSMUSG00000019947	Arid5b	unchanged	0.310873	0.0823924
ENSMUSG00000079225	Gm9531	up	0.310699	0.00123392
ENSMUSG00000037627	Rgs22	unchanged	0.310658	0.343676
ENSMUSG00000031146	Plp2	unchanged	0.310599	0.322396
ENSMUSG00000027890	Gstm4	unchanged	0.310594	0.278959
ENSMUSG00000046295	Ankle1	unchanged	0.310534	0.35252
ENSMUSG00000074211	Sdhaf1	unchanged	0.310069	0.209899
ENSMUSG00000019837	Gtf3c6	unchanged	0.309834	0.0622726
ENSMUSG00000003604	Aven	unchanged	0.309731	0.0738183
ENSMUSG00000032834	Pwp2	unchanged	0.308812	0.0632451
ENSMUSG00000018169	Mfng	unchanged	0.308744	0.293226
ENSMUSG00000070828	Zscan4f	unchanged	0.308676	0.358906
ENSMUSG00000007880	Arid1a	unchanged	0.308397	0.0835056
ENSMUSG00000001910	Nacc1	up	0.308299	0.0315704
ENSMUSG00000033216	Eefsec	up	0.308067	0.0339015
ENSMUSG00000056952	Tatdn2	unchanged	0.307869	0.343676
ENSMUSG00000075391	Gm13443	up	0.307728	0.00424332
ENSMUSG00000057886	Gm6984	up	0.307629	0.0135115
ENSMUSG00000020547	Bzw2	up	0.307342	0.000394017
ENSMUSG00000055240	Zfp101	unchanged	0.307283	0.362832
ENSMUSG00000056234	Ncoa4	unchanged	0.307256	0.331848
ENSMUSG00000050786	Ccdc126	unchanged	0.307124	0.375308
ENSMUSG00000090779	Gm17110	unchanged	0.307064	0.373702
ENSMUSG00000034235	Usp54	unchanged	0.30706	0.353597
ENSMUSG00000042628	Zfyve1	unchanged	0.306938	0.317193
ENSMUSG00000036450	Hif1an	unchanged	0.306807	0.157694
ENSMUSG00000053907	Mat2a	unchanged	0.306717	0.0545898
ENSMUSG00000024301	Kifc5b	unchanged	0.306644	0.258024
ENSMUSG00000019951	Uhrf1bp1l	unchanged	0.306472	0.15099
ENSMUSG00000050410	Tcf19	unchanged	0.306449	0.303604
ENSMUSG00000037628	Cdkn3	unchanged	0.306334	0.211012
ENSMUSG00000067722	BC003965	up	0.306213	0.0160289
ENSMUSG00000055065	Ddx17	unchanged	0.306175	0.0875907
ENSMUSG00000031931	Ankrd49	unchanged	0.306134	0.237571
ENSMUSG00000021192	Golga5	unchanged	0.306111	0.14208
ENSMUSG00000055053	Nfic	unchanged	0.306063	0.205762
ENSMUSG00000050243	Gm5446	unchanged	0.305937	0.311719
ENSMUSG00000031930	Wwp2	up	0.305858	0.0223492
ENSMUSG00000004535	Tax1bp1	up	0.305625	0.0164057
ENSMUSG00000030543	Mesp2	unchanged	0.305611	0.380727
ENSMUSG00000009418	Nav1	unchanged	0.305566	0.275967
ENSMUSG00000055676	Gm5069	unchanged	0.305357	0.0893474
ENSMUSG00000076371	Gm22368	unchanged	0.305332	0.366011
ENSMUSG00000015943	Bola1	up	0.305301	0.00123092
ENSMUSG00000078348	Sf3b5	up	0.305064	0.000984731
ENSMUSG00000079435	Rpl36a	up	0.304896	0.000656998
ENSMUSG00000004667	Polr2e	up	0.304689	0.00120027
ENSMUSG00000085698	Gm16022	unchanged	0.304552	0.382206
ENSMUSG00000047146	Tet1	unchanged	0.304533	0.088499
ENSMUSG00000042505	Sdhaf3	unchanged	0.304435	0.212438
ENSMUSG00000000308	Ckmt1	unchanged	0.304403	0.315309
ENSMUSG00000024773	Atg2a	unchanged	0.304289	0.261435
ENSMUSG00000068917	Clk2	unchanged	0.303928	0.112615
ENSMUSG00000071497	Nutf2-ps1	up	0.30381	0.00332623
ENSMUSG00000025607	Copg2	unchanged	0.3037	0.310525
ENSMUSG00000068243	Gm7079	unchanged	0.303576	0.3716
ENSMUSG00000097945	Gm17799	up	0.30335	0.018356
ENSMUSG00000086167	Gm13827	unchanged	0.30324	0.21844
ENSMUSG00000020758	Itgb4	unchanged	0.30317	0.353512
ENSMUSG00000026788	Zbtb43	unchanged	0.303098	0.256555
ENSMUSG00000026213	Stk11ip	unchanged	0.302907	0.296633
ENSMUSG00000052299	Ltn1	unchanged	0.302887	0.221722
ENSMUSG00000038721	Hoxb7	unchanged	0.302596	0.370023
ENSMUSG00000024436	Mrps18b	unchanged	0.302561	0.388885
ENSMUSG00000061242	Gm9104	up	0.30247	0.0190153
ENSMUSG00000055817	Mta3	up	0.302361	0.0387648
ENSMUSG00000032348	Gsta4	up	0.302258	0.0234033
ENSMUSG00000083258	Gm5939	unchanged	0.302056	0.390435
ENSMUSG00000024571	Gm16286	up	0.301841	0.0169772
ENSMUSG00000022668	Gtpbp8	unchanged	0.301835	0.237725
ENSMUSG00000029701	Rbm28	up	0.3017	0.0181563
ENSMUSG00000024841	Eif1ad	up	0.301625	0.0345445
ENSMUSG00000083943	Gm11483	unchanged	0.301575	0.229792
ENSMUSG00000045273	Cenph	up	0.301462	0.00906417
ENSMUSG00000000399	Ndufa9	up	0.301394	0.000993254
ENSMUSG00000024132	Eci1	up	0.301114	0.0188959
ENSMUSG00000063334	Krr1	unchanged	0.301072	0.0564869
ENSMUSG00000052566	Hook2	up	0.300371	0.0254906
ENSMUSG00000004263	Atn1	unchanged	0.299848	0.381456
ENSMUSG00000022982	Sod1	up	0.299624	0.0010569
ENSMUSG00000020064	Herc4	unchanged	0.299444	0.134783
ENSMUSG00000022057	Adamdec1	unchanged	0.299114	0.374315
ENSMUSG00000039623	Ap5z1	unchanged	0.298654	0.306541
ENSMUSG00000066180	Gm10155	unchanged	0.298577	0.0576306
ENSMUSG00000037994	Slc9b2	unchanged	0.298482	0.394619
ENSMUSG00000062038	Gm10108	unchanged	0.298375	0.216984
ENSMUSG00000023048	Prr13	unchanged	0.29791	0.0853523
ENSMUSG00000069020	Urm1	unchanged	0.297432	0.121969
ENSMUSG00000063816	Gm4987	unchanged	0.297207	0.0936867
ENSMUSG00000019235	Rps6kl1	unchanged	0.297123	0.304732
ENSMUSG00000095042	Gm12537	up	0.296844	0.0194652
ENSMUSG00000046138	9930021J03Rik	unchanged	0.296629	0.334285
ENSMUSG00000046324	Ermp1	unchanged	0.296049	0.32614
ENSMUSG00000035834	Polr3g	up	0.296017	0.0216918
ENSMUSG00000029238	Clock	unchanged	0.295777	0.40289
ENSMUSG00000030200	Bcl2l14	unchanged	0.29571	0.397843
ENSMUSG00000054662	Ano9	unchanged	0.295404	0.346111
ENSMUSG00000058392	Rrp1b	up	0.295064	0.0190259
ENSMUSG00000059461	Gm7331	up	0.294979	0.0002578
ENSMUSG00000024875	Yif1a	unchanged	0.294911	0.0924854
ENSMUSG00000023118	Sympk	unchanged	0.294911	0.320324
ENSMUSG00000030321	Efcab12	unchanged	0.29445	0.404393
ENSMUSG00000061374	Fiz1	up	0.294393	0.0398536
ENSMUSG00000067889	Sptbn2	unchanged	0.294207	0.393191
ENSMUSG00000020630	Rnaseh1	unchanged	0.293936	0.106597
ENSMUSG00000022841	Ap2m1	unchanged	0.293583	0.061618
ENSMUSG00000083668	Gm5648	unchanged	0.293534	0.390966
ENSMUSG00000091474	2610021A01Rik	unchanged	0.293414	0.175129
ENSMUSG00000021451	Sema4d	unchanged	0.293402	0.407076
ENSMUSG00000027296	Itpka	unchanged	0.29332	0.406246
ENSMUSG00000083488	Gm8534	unchanged	0.293134	0.319939
ENSMUSG00000027551	Zfp64	up	0.292734	0.0388863
ENSMUSG00000005150	Wdr83	unchanged	0.292131	0.154853
ENSMUSG00000058440	Nrf1	up	0.292099	0.0319673
ENSMUSG00000022040	Ephx2	unchanged	0.29207	0.354837
ENSMUSG00000096617	Gm5559	unchanged	0.292024	0.197208
ENSMUSG00000047986	Palm3	unchanged	0.292009	0.168744
ENSMUSG00000034290	Nek9	unchanged	0.291957	0.338535
ENSMUSG00000031256	Cstf2	unchanged	0.291834	0.0945764
ENSMUSG00000074884	Serf2	up	0.29181	6.86749e-08
ENSMUSG00000058301	Upf1	unchanged	0.291554	0.121058
ENSMUSG00000037972	Snn	unchanged	0.291505	0.386371
ENSMUSG00000032342	Mto1	unchanged	0.291485	0.191458
ENSMUSG00000081747	Rpl7a-ps9	unchanged	0.291479	0.412326
ENSMUSG00000022195	6030458C11Rik	unchanged	0.291464	0.197594
ENSMUSG00000076039	Gm22137	up	0.291184	0.00438538
ENSMUSG00000034854	Mfsd12	unchanged	0.291115	0.405962
ENSMUSG00000096171	Gm8055	up	0.291087	0.0151049
ENSMUSG00000029781	Fkbp9	unchanged	0.291048	0.0909807
ENSMUSG00000084260	Gm12844	unchanged	0.290656	0.37637
ENSMUSG00000086567	Gm2830	up	0.290466	0.0080206
ENSMUSG00000075587	Gm11531	up	0.290388	0.0319777
ENSMUSG00000004264	Phb2	up	0.289699	0.00322433
ENSMUSG00000044006	Cilp2	unchanged	0.289587	0.372913
ENSMUSG00000007458	M6pr	up	0.289582	0.0365016
ENSMUSG00000065979	Cpped1	unchanged	0.289579	0.317193
ENSMUSG00000039246	Lyplal1	unchanged	0.28957	0.166049
ENSMUSG00000036686	Cc2d1a	unchanged	0.2893	0.272292
ENSMUSG00000083287	Gm13502	unchanged	0.289244	0.416382
ENSMUSG00000033295	Ptprf	up	0.289229	0.0277761
ENSMUSG00000046822	Slc39a3	unchanged	0.289195	0.383508
ENSMUSG00000074480	Mex3a	unchanged	0.289177	0.334209
ENSMUSG00000078887	Gm6710	unchanged	0.289086	0.337773
ENSMUSG00000040721	Zfhx2	unchanged	0.289011	0.416624
ENSMUSG00000035649	Zcchc7	unchanged	0.288954	0.209392
ENSMUSG00000024878	Cbwd1	unchanged	0.288807	0.18705
ENSMUSG00000083619	Gm14414	up	0.288736	0.0224368
ENSMUSG00000041471	Fam35a	unchanged	0.288719	0.2954
ENSMUSG00000032815	Fanca	unchanged	0.288682	0.404393
ENSMUSG00000043702	Pde12	unchanged	0.288663	0.278531
ENSMUSG00000061724	Gm2423	unchanged	0.2886	0.346571
ENSMUSG00000027490	E2f1	unchanged	0.288599	0.295709
ENSMUSG00000040795	Iqcc	unchanged	0.288501	0.248639
ENSMUSG00000069188	Gm13192	up	0.288354	0.0271586
ENSMUSG00000059920	4930453N24Rik	unchanged	0.288187	0.0591214
ENSMUSG00000024812	Tjp2	unchanged	0.288175	0.145627
ENSMUSG00000030094	Xpc	unchanged	0.288071	0.221455
ENSMUSG00000021830	Txndc16	unchanged	0.287877	0.419155
ENSMUSG00000030138	Bms1	unchanged	0.287837	0.0792342
ENSMUSG00000033256	Shf	unchanged	0.287818	0.406246
ENSMUSG00000037710	Cisd1	up	0.287691	0.0277761
ENSMUSG00000039676	Capsl	unchanged	0.287677	0.32456
ENSMUSG00000024579	Pcyox1l	unchanged	0.287626	0.420153
ENSMUSG00000039069	Mtg2	unchanged	0.287587	0.124498
ENSMUSG00000036986	Pml	unchanged	0.287322	0.12949
ENSMUSG00000028536	2610528J11Rik	unchanged	0.287154	0.412153
ENSMUSG00000064370	mt-Cytb	up	0.286863	0.0407901
ENSMUSG00000021460	Auh	unchanged	0.28671	0.183836
ENSMUSG00000066475	Gm10268	unchanged	0.286207	0.25903
ENSMUSG00000024654	Asrgl1	unchanged	0.286112	0.120012
ENSMUSG00000038690	Atp5j2	up	0.286095	0.0388863
ENSMUSG00000020656	Grhl1	unchanged	0.285769	0.416164
ENSMUSG00000019214	Chtf18	unchanged	0.285686	0.332265
ENSMUSG00000020029	Nudt4	unchanged	0.285671	0.0945485
ENSMUSG00000041119	Pde9a	unchanged	0.285395	0.395202
ENSMUSG00000074886	Grk6	unchanged	0.285336	0.110889
ENSMUSG00000024960	Plcb3	unchanged	0.285102	0.253586
ENSMUSG00000037152	Ndufc1	up	0.284975	0.0304455
ENSMUSG00000044145	1810024B03Rik	unchanged	0.284862	0.386683
ENSMUSG00000025962	Fastkd2	unchanged	0.284679	0.100012
ENSMUSG00000062797	l7Rn6	up	0.284515	0.00375601
ENSMUSG00000052763	Zfp212	unchanged	0.284512	0.405495
ENSMUSG00000022419	Deptor	unchanged	0.2845	0.185298
ENSMUSG00000075040	Zfp408	unchanged	0.284406	0.421489
ENSMUSG00000063245	Gm13248	unchanged	0.284184	0.405962
ENSMUSG00000028601	Echdc2	unchanged	0.2841	0.0660956
ENSMUSG00000021494	Ddx41	unchanged	0.28405	0.0571173
ENSMUSG00000079426	Arpc4	up	0.283961	0.0181232
ENSMUSG00000049313	Sorl1	unchanged	0.28396	0.383741
ENSMUSG00000028653	Trit1	unchanged	0.283863	0.285098
ENSMUSG00000027185	Nat10	unchanged	0.283624	0.0725282
ENSMUSG00000053768	Chchd3	up	0.283553	0.0199431
ENSMUSG00000097290	1300002E11Rik	unchanged	0.283523	0.315438
ENSMUSG00000003873	Bax	up	0.283408	0.0462421
ENSMUSG00000037465	Klf10	unchanged	0.283236	0.143966
ENSMUSG00000021758	Ddx4	unchanged	0.283221	0.398161
ENSMUSG00000044211	Gm7887	unchanged	0.283094	0.364041
ENSMUSG00000048007	Timm8a1	up	0.282944	0.00686818
ENSMUSG00000089945	Pakap	unchanged	0.282944	0.15775
ENSMUSG00000026775	Yme1l1	up	0.282896	0.0202644
ENSMUSG00000019470	Xab2	up	0.282859	0.0331929
ENSMUSG00000031399	Fam3a	unchanged	0.282833	0.424759
ENSMUSG00000058603	Rpl28-ps1	up	0.28274	0.00109944
ENSMUSG00000053091	Lins	unchanged	0.282262	0.387291
ENSMUSG00000074024	4632427E13Rik	unchanged	0.282206	0.398459
ENSMUSG00000070291	Ddx43	unchanged	0.281789	0.434917
ENSMUSG00000083705	Gm8624	unchanged	0.281574	0.163402
ENSMUSG00000098893	Gm17828	unchanged	0.2815	0.425539
ENSMUSG00000034645	Zyg11a	unchanged	0.281277	0.434312
ENSMUSG00000062284	Gm6030	unchanged	0.281187	0.277159
ENSMUSG00000009108	Gnat2	unchanged	0.281111	0.362272
ENSMUSG00000065947	mt-Nd4l	up	0.281033	0.00134666
ENSMUSG00000067430	Zfp763	unchanged	0.28103	0.429014
ENSMUSG00000042985	Upk3b	unchanged	0.281021	0.428026
ENSMUSG00000044393	Dsg2	unchanged	0.281014	0.388673
ENSMUSG00000075327	Zbtb2	unchanged	0.280989	0.423107
ENSMUSG00000024352	Spata24	unchanged	0.280934	0.27776
ENSMUSG00000053510	Nrd1	unchanged	0.280922	0.120349
ENSMUSG00000098135	Gm6946	unchanged	0.280855	0.0975877
ENSMUSG00000081946	Gm11472	up	0.280762	0.0439697
ENSMUSG00000083072	Gm13668	unchanged	0.280002	0.437547
ENSMUSG00000081572	Gm14138	unchanged	0.279915	0.189079
ENSMUSG00000024764	Naa40	unchanged	0.279908	0.227272
ENSMUSG00000005481	Ddx39	up	0.279905	0.0046209
ENSMUSG00000032589	Bsn	unchanged	0.279847	0.438439
ENSMUSG00000030432	Rpl28	up	0.279785	0.00026254
ENSMUSG00000087621	1700003G18Rik	unchanged	0.279532	0.119523
ENSMUSG00000016520	Lnx2	unchanged	0.279532	0.404277
ENSMUSG00000055148	Klf2	unchanged	0.279413	0.319167
ENSMUSG00000040479	Dgkz	unchanged	0.279273	0.289603
ENSMUSG00000029782	Tmem209	unchanged	0.279082	0.0788736
ENSMUSG00000047721	Bola2	up	0.279067	0.0441722
ENSMUSG00000098147	Gm17798	unchanged	0.27898	0.440576
ENSMUSG00000014551	Mrps25	up	0.278934	0.030609
ENSMUSG00000039244	E130309D02Rik	unchanged	0.27868	0.346963
ENSMUSG00000016308	Ube2a	up	0.278657	0.0216668
ENSMUSG00000019494	Cops6	up	0.278545	4.33242e-06
ENSMUSG00000042684	Npl	unchanged	0.278494	0.295246
ENSMUSG00000028848	Gpn2	unchanged	0.278486	0.100503
ENSMUSG00000030105	Arl8b	unchanged	0.278279	0.280504
ENSMUSG00000032565	Nudt16	unchanged	0.278253	0.406478
ENSMUSG00000001415	Smg5	unchanged	0.277988	0.0996744
ENSMUSG00000092349	Platr17	unchanged	0.277966	0.15099
ENSMUSG00000006310	Zbtb32	unchanged	0.27777	0.306541
ENSMUSG00000050737	Ptges	unchanged	0.277509	0.431289
ENSMUSG00000011148	Adssl1	unchanged	0.277161	0.443683
ENSMUSG00000073000	Gm10451	unchanged	0.277125	0.42331
ENSMUSG00000060566	Rpl21-ps3	unchanged	0.277118	0.122639
ENSMUSG00000035759	Bbs10	unchanged	0.277071	0.437082
ENSMUSG00000041203	2310036O22Rik	up	0.276962	0.012891
ENSMUSG00000022483	Col2a1	unchanged	0.276847	0.442939
ENSMUSG00000071040	Gm9386	unchanged	0.27669	0.0912162
ENSMUSG00000050390	C77080	unchanged	0.276563	0.252443
ENSMUSG00000091366	Gm17040	unchanged	0.27656	0.433874
ENSMUSG00000090489	Gm17415	unchanged	0.27639	0.287201
ENSMUSG00000017754	Pltp	unchanged	0.276375	0.440576
ENSMUSG00000036376	Abt1	up	0.276144	0.0373389
ENSMUSG00000045210	Vcpip1	unchanged	0.276066	0.339293
ENSMUSG00000081485	Gm12338	unchanged	0.276051	0.0756179
ENSMUSG00000044835	Ankrd45	unchanged	0.275938	0.441548
ENSMUSG00000090544	Gm6576	unchanged	0.275788	0.0542805
ENSMUSG00000035337	Uchl4	unchanged	0.275571	0.0774931
ENSMUSG00000022723	Crybg3	unchanged	0.275415	0.443257
ENSMUSG00000027346	Gpcpd1	unchanged	0.275308	0.435541
ENSMUSG00000033751	Gadd45gip1	unchanged	0.274876	0.056022
ENSMUSG00000041523	Upk2	unchanged	0.274815	0.36992
ENSMUSG00000057696	Rpl30-ps1	up	0.274648	0.0433277
ENSMUSG00000052738	Suclg1	unchanged	0.274513	0.179168
ENSMUSG00000090331	Gm17199	unchanged	0.274468	0.116457
ENSMUSG00000041028	Ghitm	up	0.274306	0.0086233
ENSMUSG00000070692	Rps12-ps10	up	0.274269	0.0464281
ENSMUSG00000001707	Eef1e1	up	0.274257	0.0464583
ENSMUSG00000029823	Luc7l2	unchanged	0.274159	0.169408
ENSMUSG00000030826	Bcat2	unchanged	0.27409	0.0933024
ENSMUSG00000024780	Cdc37l1	unchanged	0.27351	0.137118
ENSMUSG00000031843	Mphosph6	up	0.273508	0.00999862
ENSMUSG00000036779	Papd5	unchanged	0.273485	0.362204
ENSMUSG00000090753	Rpl31-ps4	unchanged	0.273376	0.174027
ENSMUSG00000066362	Rps13-ps1	up	0.273177	0.00024496
ENSMUSG00000034023	Fancd2	unchanged	0.273174	0.289887
ENSMUSG00000037815	Ctnna1	up	0.272949	0.0111071
ENSMUSG00000074092	Gm6181	unchanged	0.272797	0.409494
ENSMUSG00000090137	Uba52	up	0.272705	5.29901e-08
ENSMUSG00000033885	Pxk	unchanged	0.272531	0.320647
ENSMUSG00000033697	Arhgap39	unchanged	0.272352	0.4267
ENSMUSG00000030980	Knop1	up	0.272267	0.0209354
ENSMUSG00000050197	Rhox13	unchanged	0.271981	0.453099
ENSMUSG00000052727	Map1b	up	0.271821	0.0384039
ENSMUSG00000094344	Gm11942	up	0.271814	1.6051e-05
ENSMUSG00000098123	Gm4518	unchanged	0.271776	0.346963
ENSMUSG00000052456	Asna1	unchanged	0.271755	0.060072
ENSMUSG00000027329	Spef1	unchanged	0.271655	0.369473
ENSMUSG00000031839	Hsbp1	up	0.27161	0.000910973
ENSMUSG00000066068	Gm13611	up	0.271587	0.0208807
ENSMUSG00000059064	Gm10059	unchanged	0.271565	0.133087
ENSMUSG00000063018	2010204K13Rik	unchanged	0.271431	0.14648
ENSMUSG00000037447	Arid5a	unchanged	0.271375	0.452463
ENSMUSG00000075227	Znhit2	unchanged	0.271319	0.0548052
ENSMUSG00000021280	Exoc3l4	unchanged	0.271218	0.456678
ENSMUSG00000083284	Gm13688	unchanged	0.271061	0.435541
ENSMUSG00000043993	2900052L18Rik	unchanged	0.271047	0.444042
ENSMUSG00000065950	Gm5908	unchanged	0.270716	0.291812
ENSMUSG00000028521	Slc35d1	unchanged	0.270685	0.416392
ENSMUSG00000029059	Fam213b	unchanged	0.270578	0.286257
ENSMUSG00000025034	Trim8	unchanged	0.270383	0.252937
ENSMUSG00000045333	Zfp423	unchanged	0.270291	0.37117
ENSMUSG00000029790	Cep41	unchanged	0.27026	0.339382
ENSMUSG00000021395	Spin1	unchanged	0.270179	0.246161
ENSMUSG00000011179	Odc1	unchanged	0.270099	0.27776
ENSMUSG00000049792	Bag5	unchanged	0.270027	0.211316
ENSMUSG00000027699	Ect2	unchanged	0.269931	0.088444
ENSMUSG00000074136	4930513N10Rik	unchanged	0.269773	0.445062
ENSMUSG00000029022	Miip	unchanged	0.269494	0.259434
ENSMUSG00000000365	Rnf17	unchanged	0.269484	0.343676
ENSMUSG00000028394	Pole3	unchanged	0.269472	0.0572002
ENSMUSG00000002343	Armc6	up	0.269445	0.0468551
ENSMUSG00000028329	Xpa	unchanged	0.269308	0.270574
ENSMUSG00000036822	Topors	unchanged	0.269145	0.0864314
ENSMUSG00000047281	Sfn	unchanged	0.269043	0.4512
ENSMUSG00000092390	Gm20541	unchanged	0.269034	0.4262
ENSMUSG00000045659	Plekha7	unchanged	0.268838	0.215306
ENSMUSG00000023051	Tarbp2	unchanged	0.268808	0.232326
ENSMUSG00000098192	Gm3534	unchanged	0.268727	0.0663791
ENSMUSG00000028127	Abcd3	unchanged	0.268592	0.26805
ENSMUSG00000071655	Ubxn1	up	0.268509	0.000406524
ENSMUSG00000083793	Gm14274	unchanged	0.268484	0.20166
ENSMUSG00000044018	Mrpl50	up	0.268212	0.0160013
ENSMUSG00000066807	Gm10179	unchanged	0.268134	0.452463
ENSMUSG00000097398	Platr5	unchanged	0.268099	0.463871
ENSMUSG00000083914	Rps18-ps1	unchanged	0.268051	0.109605
ENSMUSG00000050854	Tmem125	unchanged	0.267936	0.451467
ENSMUSG00000033735	Spr	unchanged	0.267813	0.115047
ENSMUSG00000033545	Znrf1	unchanged	0.267778	0.362598
ENSMUSG00000027905	Ddx20	unchanged	0.267667	0.135061
ENSMUSG00000089862	Umad1	unchanged	0.26763	0.449978
ENSMUSG00000086096	Gm12688	unchanged	0.267507	0.464767
ENSMUSG00000027463	Slc52a3	unchanged	0.267497	0.460484
ENSMUSG00000020289	Nprl3	unchanged	0.267382	0.32426
ENSMUSG00000020163	Uqcr11	up	0.267324	0.0242522
ENSMUSG00000080875	Gm7332	unchanged	0.267241	0.375224
ENSMUSG00000061731	Ext1	unchanged	0.267235	0.303856
ENSMUSG00000053367	Gm6792	unchanged	0.267155	0.307484
ENSMUSG00000038764	Ptpn3	unchanged	0.266664	0.416624
ENSMUSG00000029027	Dffb	unchanged	0.266658	0.394582
ENSMUSG00000024869	Nudt8	unchanged	0.266653	0.266767
ENSMUSG00000034120	Srsf2	unchanged	0.266625	0.058424
ENSMUSG00000029708	Gcc1	unchanged	0.266494	0.432087
ENSMUSG00000074121	Ntf5	unchanged	0.266173	0.433508
ENSMUSG00000025332	Kdm5c	unchanged	0.266071	0.0979704
ENSMUSG00000076038	Gm22774	up	0.266041	0.00249387
ENSMUSG00000021288	Klc1	unchanged	0.265966	0.179057
ENSMUSG00000076037	Gm22752	up	0.26588	0.0301041
ENSMUSG00000038236	Hoxa7	unchanged	0.265808	0.462653
ENSMUSG00000048486	Fitm2	unchanged	0.265532	0.322697
ENSMUSG00000026439	Rbbp5	unchanged	0.265526	0.259434
ENSMUSG00000067344	Rps25-ps1	up	0.26541	0.000460783
ENSMUSG00000037085	Trmt12	unchanged	0.265363	0.456277
ENSMUSG00000028889	Yrdc	unchanged	0.26534	0.0959412
ENSMUSG00000001158	Snrnp27	unchanged	0.26479	0.103791
ENSMUSG00000038279	Nop2	up	0.264731	0.0472541
ENSMUSG00000038695	Josd2	unchanged	0.264636	0.283194
ENSMUSG00000021747	4930452B06Rik	unchanged	0.264553	0.43123
ENSMUSG00000029992	Gfpt1	unchanged	0.264532	0.406246
ENSMUSG00000034525	Ice1	unchanged	0.264442	0.2422
ENSMUSG00000004768	Rab23	unchanged	0.264423	0.2563
ENSMUSG00000022204	Ngdn	up	0.26433	0.0312467
ENSMUSG00000066000	2610305D13Rik	unchanged	0.26419	0.135699
ENSMUSG00000081855	Rpl17-ps5	unchanged	0.26409	0.0624622
ENSMUSG00000037013	Ss18	up	0.263938	0.0207221
ENSMUSG00000028256	Odf2l	unchanged	0.263921	0.399481
ENSMUSG00000039178	Tbc1d19	unchanged	0.263743	0.361657
ENSMUSG00000029524	Sirt4	unchanged	0.263742	0.472985
ENSMUSG00000033863	Klf9	unchanged	0.263737	0.086634
ENSMUSG00000034300	Fam53c	unchanged	0.263613	0.254417
ENSMUSG00000044452	Zfp507	unchanged	0.263602	0.464456
ENSMUSG00000064231	Gm5321	unchanged	0.263552	0.33883
ENSMUSG00000022883	Robo1	unchanged	0.26343	0.474264
ENSMUSG00000074264	Amy1	unchanged	0.263272	0.462163
ENSMUSG00000037188	Grhl3	unchanged	0.263223	0.372913
ENSMUSG00000084133	Gm12856	unchanged	0.263077	0.474822
ENSMUSG00000058745	Gm9174	unchanged	0.263049	0.311941
ENSMUSG00000030498	Gas2	unchanged	0.26291	0.474046
ENSMUSG00000094326	Gm10045	unchanged	0.262776	0.464683
ENSMUSG00000091655	Gm8741	unchanged	0.262635	0.270332
ENSMUSG00000031984	2810004N23Rik	up	0.262568	0.00130586
ENSMUSG00000039523	Cep104	unchanged	0.262487	0.39534
ENSMUSG00000083658	Gm15798	unchanged	0.262381	0.461619
ENSMUSG00000093514	Gm28727	unchanged	0.262243	0.368888
ENSMUSG00000098113	Gm2445	unchanged	0.262119	0.474822
ENSMUSG00000035674	Ndufa3	unchanged	0.261857	0.0936499
ENSMUSG00000053411	Cbx7	unchanged	0.261817	0.116494
ENSMUSG00000010054	Tusc2	unchanged	0.261814	0.264649
ENSMUSG00000069125	Rps24-ps2	up	0.26173	0.00215257
ENSMUSG00000030222	Rerg	unchanged	0.261687	0.477174
ENSMUSG00000028309	Rnf20	unchanged	0.261663	0.263264
ENSMUSG00000061833	Gm6311	unchanged	0.261586	0.307109
ENSMUSG00000028420	Tmem38b	unchanged	0.261442	0.375694
ENSMUSG00000028582	Cc2d1b	unchanged	0.261312	0.406246
ENSMUSG00000024197	Plin3	up	0.261256	0.0211379
ENSMUSG00000088909	Gm25432	unchanged	0.261222	0.452169
ENSMUSG00000082279	Gm12870	unchanged	0.26121	0.471669
ENSMUSG00000034640	Tiparp	unchanged	0.261175	0.179057
ENSMUSG00000010406	Mrpl52	unchanged	0.261161	0.0842149
ENSMUSG00000059447	Hadhb	unchanged	0.26102	0.26915
ENSMUSG00000001119	Col6a1	unchanged	0.260949	0.455847
ENSMUSG00000046185	Zfp84	unchanged	0.260891	0.386076
ENSMUSG00000052557	Gan	unchanged	0.260788	0.455847
ENSMUSG00000022010	Tsc22d1	unchanged	0.260744	0.131179
ENSMUSG00000037822	Smim14	unchanged	0.260582	0.306194
ENSMUSG00000026349	Ccnt2	unchanged	0.26058	0.218551
ENSMUSG00000097275	Gm26648	unchanged	0.260387	0.464759
ENSMUSG00000030823	9130019O22Rik	unchanged	0.260185	0.479951
ENSMUSG00000029455	Aldh2	unchanged	0.259953	0.153654
ENSMUSG00000047613	A430005L14Rik	up	0.259884	0.0197734
ENSMUSG00000045594	Glb1	unchanged	0.259871	0.181036
ENSMUSG00000015776	Med22	unchanged	0.259853	0.217312
ENSMUSG00000072082	Ccnf	up	0.259681	0.0188043
ENSMUSG00000028234	Rps20	up	0.259557	0.00559885
ENSMUSG00000002963	Pnkp	unchanged	0.259529	0.307032
ENSMUSG00000079009	Gm14139	unchanged	0.25922	0.405938
ENSMUSG00000086061	Gm13075	unchanged	0.259187	0.455877
ENSMUSG00000044881	Coa4	unchanged	0.25913	0.369912
ENSMUSG00000020419	Hormad2	unchanged	0.2591	0.48052
ENSMUSG00000004462	Tbccd1	unchanged	0.259062	0.366362
ENSMUSG00000083344	Gm7363	unchanged	0.258918	0.0690758
ENSMUSG00000068324	Gm10029	unchanged	0.258917	0.313422
ENSMUSG00000041653	Pnpla3	unchanged	0.258915	0.484669
ENSMUSG00000022799	Arhgap31	unchanged	0.258791	0.393191
ENSMUSG00000081974	Gm11960	unchanged	0.258751	0.346963
ENSMUSG00000001985	Grik3	up	0.258695	0.00326891
ENSMUSG00000042659	Arrdc4	unchanged	0.258577	0.155494
ENSMUSG00000025508	Rplp2	up	0.258549	0.00308457
ENSMUSG00000041025	Iffo2	unchanged	0.258522	0.445818
ENSMUSG00000069682	Gm10275	up	0.258449	0.00026254
ENSMUSG00000055991	Zkscan5	unchanged	0.258129	0.259434
ENSMUSG00000032788	Pdxk	unchanged	0.257911	0.131482
ENSMUSG00000064037	Gpn1	unchanged	0.257815	0.053434
ENSMUSG00000028923	Necap2	unchanged	0.257752	0.0809956
ENSMUSG00000026456	Cyb5r1	up	0.25757	0.0387555
ENSMUSG00000024169	Ift140	unchanged	0.257544	0.436974
ENSMUSG00000074141	Il4i1	unchanged	0.257384	0.486298
ENSMUSG00000083661	Gm11473	unchanged	0.257341	0.472747
ENSMUSG00000046364	Rpl27a	up	0.257245	0.000993254
ENSMUSG00000030283	St8sia1	unchanged	0.257124	0.487847
ENSMUSG00000046591	Ticrr	unchanged	0.257074	0.385961
ENSMUSG00000025209	Peo1	unchanged	0.256942	0.331999
ENSMUSG00000006678	Pola1	unchanged	0.25679	0.206397
ENSMUSG00000029311	Hsd17b11	unchanged	0.256621	0.178985
ENSMUSG00000069083	Gm10259	unchanged	0.256615	0.32456
ENSMUSG00000069011	Gm10254	unchanged	0.256201	0.481976
ENSMUSG00000045948	Mrps12	up	0.256194	0.0297668
ENSMUSG00000021908	Gm6768	up	0.256152	0.0251249
ENSMUSG00000082419	Gm11425	up	0.256132	0.027524
ENSMUSG00000021254	Gpatch2l	unchanged	0.255936	0.480889
ENSMUSG00000023262	Acy1	unchanged	0.255897	0.213249
ENSMUSG00000051256	Jagn1	unchanged	0.255724	0.147272
ENSMUSG00000084185	Rplp1-ps1	unchanged	0.255635	0.322018
ENSMUSG00000097628	Gm2383	unchanged	0.255426	0.163094
ENSMUSG00000050666	Vstm4	unchanged	0.255368	0.470151
ENSMUSG00000030254	Rad18	unchanged	0.255232	0.188831
ENSMUSG00000044626	Liph	unchanged	0.255131	0.37921
ENSMUSG00000097388	Gm3200	unchanged	0.25493	0.259221
ENSMUSG00000015653	Steap2	unchanged	0.254904	0.434951
ENSMUSG00000027259	Adal	unchanged	0.254871	0.39866
ENSMUSG00000032498	Mlh1	unchanged	0.254623	0.135486
ENSMUSG00000041328	Pcf11	unchanged	0.254513	0.302015
ENSMUSG00000083496	Gm11263	unchanged	0.254326	0.192143
ENSMUSG00000025423	Pias2	unchanged	0.254093	0.119945
ENSMUSG00000059791	Nrm	unchanged	0.254006	0.342936
ENSMUSG00000037553	Zdhhc18	unchanged	0.253897	0.387609
ENSMUSG00000029722	Agfg2	unchanged	0.253842	0.389417
ENSMUSG00000005687	Bcas2	up	0.253835	0.0343404
ENSMUSG00000096619	Gm2035	unchanged	0.253732	0.443257
ENSMUSG00000097412	1810014B01Rik	unchanged	0.253674	0.40289
ENSMUSG00000098065	Gm5177	unchanged	0.253668	0.439782
ENSMUSG00000026516	Nvl	up	0.253659	0.0454107
ENSMUSG00000034868	Myl12b	unchanged	0.253513	0.0775651
ENSMUSG00000097058	4930556M19Rik	unchanged	0.253472	0.492109
ENSMUSG00000041936	Agrn	unchanged	0.253459	0.292653
ENSMUSG00000041920	Slc16a6	unchanged	0.253261	0.413441
ENSMUSG00000033961	Zfp446	unchanged	0.253241	0.493834
ENSMUSG00000081565	Rps12-ps5	up	0.253195	0.00900729
ENSMUSG00000053565	Eif3k	up	0.253138	0.00577926
ENSMUSG00000059901	Adamts14	unchanged	0.253081	0.495717
ENSMUSG00000052997	Uba2	up	0.253047	0.00394974
ENSMUSG00000037933	Bicd2	unchanged	0.252974	0.466687
ENSMUSG00000004069	Dnaja3	unchanged	0.252822	0.103413
ENSMUSG00000036138	Acaa1a	unchanged	0.25273	0.145066
ENSMUSG00000045136	Tubb2b	unchanged	0.25267	0.0634107
ENSMUSG00000027424	Mgme1	unchanged	0.252622	0.0641288
ENSMUSG00000015176	Nolc1	up	0.252619	0.0172913
ENSMUSG00000098240	Gm4575	unchanged	0.252512	0.490971
ENSMUSG00000021713	Ppwd1	unchanged	0.252474	0.292898
ENSMUSG00000002769	Gnmt	unchanged	0.252458	0.49702
ENSMUSG00000051176	Zfp42	unchanged	0.252397	0.318499
ENSMUSG00000035640	Dos	unchanged	0.252237	0.486482
ENSMUSG00000025290	Rps24	up	0.252017	0.00112479
ENSMUSG00000031924	Cyb5b	up	0.25198	0.0118257
ENSMUSG00000026626	Ppp2r5a	unchanged	0.251747	0.223922
ENSMUSG00000019487	Trip10	unchanged	0.251603	0.0652568
ENSMUSG00000005899	Smpd4	unchanged	0.251554	0.0835056
ENSMUSG00000033475	Tomm6	up	0.251542	0.00577193
ENSMUSG00000071295	Gm10323	unchanged	0.251095	0.486425
ENSMUSG00000024900	Cpt1a	unchanged	0.250958	0.486385
ENSMUSG00000097195	Snhg5	up	0.250821	0.0319367
ENSMUSG00000098100	Gm7572	unchanged	0.250789	0.500231
ENSMUSG00000029864	Gstk1	unchanged	0.250715	0.392056
ENSMUSG00000028760	Eif4g3	unchanged	0.250538	0.376822
ENSMUSG00000074867	Zfp808	unchanged	0.250347	0.471112
ENSMUSG00000027132	Katnbl1	unchanged	0.250315	0.192786
ENSMUSG00000022031	Elp3	unchanged	0.250308	0.0638412
ENSMUSG00000030232	Aebp2	unchanged	0.250152	0.365297
ENSMUSG00000031865	Dctn1	unchanged	0.250056	0.240446
ENSMUSG00000040940	Arhgef1	unchanged	0.24989	0.248666
ENSMUSG00000081800	Gm14200	unchanged	0.249778	0.489712
ENSMUSG00000051817	Sox12	unchanged	0.249738	0.464563
ENSMUSG00000027615	Hps3	unchanged	0.249636	0.497516
ENSMUSG00000071573	Rnls	unchanged	0.249619	0.482978
ENSMUSG00000074733	5830428H23Rik	unchanged	0.249386	0.491618
ENSMUSG00000040009	Gnaz	unchanged	0.24937	0.504406
ENSMUSG00000021391	Cenpp	unchanged	0.249297	0.118725
ENSMUSG00000036995	Asap3	unchanged	0.249223	0.498074
ENSMUSG00000027536	Chmp4c	unchanged	0.249181	0.386268
ENSMUSG00000006307	Kmt2b	unchanged	0.248983	0.205843
ENSMUSG00000021285	Ppp1r13b	unchanged	0.248956	0.490532
ENSMUSG00000082626	Rps13-ps5	unchanged	0.248911	0.120012
ENSMUSG00000042197	Zfp451	unchanged	0.248728	0.30201
ENSMUSG00000021982	Cdadc1	unchanged	0.2487	0.403265
ENSMUSG00000020085	Aifm2	unchanged	0.248663	0.489755
ENSMUSG00000082423	Gm15148	unchanged	0.248547	0.168744
ENSMUSG00000028111	Ctsk	unchanged	0.248542	0.504691
ENSMUSG00000084989	Crocc2	unchanged	0.248367	0.493834
ENSMUSG00000014245	Pigl	unchanged	0.248361	0.27776
ENSMUSG00000070934	Rraga	unchanged	0.248233	0.0683715
ENSMUSG00000004285	Atp6v1f	unchanged	0.248102	0.0574304
ENSMUSG00000097973	Gm4929	unchanged	0.248089	0.162086
ENSMUSG00000074476	Spc24	unchanged	0.248053	0.0548052
ENSMUSG00000057572	Zbtb8os	unchanged	0.247959	0.148756
ENSMUSG00000090475	Gm6245	unchanged	0.247676	0.46992
ENSMUSG00000050708	Ftl1	up	0.247594	0.000753334
ENSMUSG00000013033	Adgrl1	unchanged	0.247513	0.297455
ENSMUSG00000035401	2210018M11Rik	unchanged	0.247452	0.334057
ENSMUSG00000029122	Evc	unchanged	0.247443	0.454979
ENSMUSG00000098713	Rps2-ps5	unchanged	0.247433	0.230809
ENSMUSG00000004100	Ppan	up	0.247415	0.00695089
ENSMUSG00000029434	Vps33a	unchanged	0.247407	0.279838
ENSMUSG00000002980	Bcam	unchanged	0.246986	0.265475
ENSMUSG00000028861	Mrps15	up	0.246954	0.00894969
ENSMUSG00000059422	Gm8116	unchanged	0.246572	0.236283
ENSMUSG00000024968	Rcor2	unchanged	0.246571	0.249077
ENSMUSG00000097877	Gm26703	unchanged	0.246365	0.491618
ENSMUSG00000030161	Gabarapl1	unchanged	0.246209	0.37221
ENSMUSG00000081600	Gm12286	unchanged	0.245911	0.102594
ENSMUSG00000028698	Pik3r3	unchanged	0.245672	0.511784
ENSMUSG00000031706	Rfx1	unchanged	0.245578	0.383741
ENSMUSG00000032527	Pccb	unchanged	0.245528	0.32124
ENSMUSG00000040701	Ap1g2	unchanged	0.245438	0.467696
ENSMUSG00000021532	Fastkd3	unchanged	0.245325	0.278936
ENSMUSG00000022394	L3mbtl2	unchanged	0.245313	0.0954972
ENSMUSG00000083662	Gm12152	unchanged	0.245296	0.507094
ENSMUSG00000078684	5830417I10Rik	unchanged	0.245106	0.419238
ENSMUSG00000053656	Dancr	unchanged	0.244933	0.166862
ENSMUSG00000039201	Tbc1d25	unchanged	0.244894	0.438769
ENSMUSG00000001774	Chordc1	unchanged	0.244607	0.0912162
ENSMUSG00000069236	Gm7251	unchanged	0.244513	0.375038
ENSMUSG00000015289	Lage3	unchanged	0.244302	0.126821
ENSMUSG00000061390	Gm7866	up	0.244269	2.36533e-05
ENSMUSG00000045055	Rpsa-ps2	unchanged	0.244246	0.218842
ENSMUSG00000039130	Zc3hc1	unchanged	0.244083	0.0581021
ENSMUSG00000019773	Fbxo5	up	0.244045	0.0148396
ENSMUSG00000060038	Dhps	unchanged	0.244041	0.0626924
ENSMUSG00000024687	Osbp	unchanged	0.24403	0.51604
ENSMUSG00000026999	Nup35	unchanged	0.244028	0.0734405
ENSMUSG00000098222	Gm8318	unchanged	0.243992	0.0967954
ENSMUSG00000001062	Vps9d1	unchanged	0.243905	0.474229
ENSMUSG00000085791	Rpl30-ps9	unchanged	0.243901	0.319167
ENSMUSG00000093816	Gm26445	up	0.243897	0.00602095
ENSMUSG00000059776	Gm10071	up	0.243876	0.0166332
ENSMUSG00000047417	Rexo1	unchanged	0.243874	0.0889934
ENSMUSG00000022111	Uchl3	up	0.243829	0.034348
ENSMUSG00000062248	Cks2	unchanged	0.243809	0.246161
ENSMUSG00000065952	C330021F23Rik	unchanged	0.243774	0.296633
ENSMUSG00000082478	Gm11619	unchanged	0.243657	0.514401
ENSMUSG00000019710	Mrpl24	unchanged	0.243641	0.230425
ENSMUSG00000029397	Rchy1	unchanged	0.243592	0.0649592
ENSMUSG00000028982	Slc25a33	unchanged	0.2435	0.276963
ENSMUSG00000022674	Ube2v2	unchanged	0.243486	0.430755
ENSMUSG00000029726	Mepce	unchanged	0.243461	0.260707
ENSMUSG00000037206	Islr	unchanged	0.243329	0.510249
ENSMUSG00000059713	Rcan3	unchanged	0.243263	0.4101
ENSMUSG00000038900	Rpl12	up	0.243234	0.00159263
ENSMUSG00000058318	Phf21a	unchanged	0.243128	0.312263
ENSMUSG00000024319	Vps52	unchanged	0.242901	0.258542
ENSMUSG00000037957	Wdr20	unchanged	0.242861	0.506682
ENSMUSG00000061175	Fnip2	unchanged	0.242812	0.508687
ENSMUSG00000074780	Anapc15-ps	unchanged	0.242778	0.512024
ENSMUSG00000007721	Ccdc124	up	0.242638	0.000928017
ENSMUSG00000052609	Plekhg3	unchanged	0.242493	0.519441
ENSMUSG00000031299	Pdha1	unchanged	0.242477	0.0676277
ENSMUSG00000027282	Mtch2	up	0.242302	0.00251073
ENSMUSG00000093565	Rab26os	unchanged	0.242277	0.48378
ENSMUSG00000032333	Stoml1	unchanged	0.242241	0.27862
ENSMUSG00000042770	Hebp1	unchanged	0.242151	0.471185
ENSMUSG00000093849	Gm7083	unchanged	0.242029	0.502237
ENSMUSG00000058922	Gm10052	unchanged	0.24202	0.508696
ENSMUSG00000097168	C230088H06Rik	unchanged	0.242014	0.238473
ENSMUSG00000047905	Gm8566	unchanged	0.241972	0.11756
ENSMUSG00000051586	Mical3	unchanged	0.241842	0.52081
ENSMUSG00000052446	Zfp961	unchanged	0.24183	0.106495
ENSMUSG00000098138	Gm9081	unchanged	0.241672	0.46861
ENSMUSG00000014554	Dguok	unchanged	0.24159	0.15775
ENSMUSG00000037991	Rmi2	unchanged	0.241543	0.497027
ENSMUSG00000081302	Gm12020	unchanged	0.241534	0.335508
ENSMUSG00000032012	Pvrl1	unchanged	0.241526	0.510284
ENSMUSG00000024486	Hbegf	unchanged	0.241402	0.447856
ENSMUSG00000028413	B4galt1	unchanged	0.241298	0.309445
ENSMUSG00000029465	Arpc3	unchanged	0.241265	0.321089
ENSMUSG00000081895	Rpl17-ps10	up	0.240777	0.0284077
ENSMUSG00000083411	Rpl30-ps10	unchanged	0.240713	0.421273
ENSMUSG00000049832	Gm9840	unchanged	0.240706	0.122423
ENSMUSG00000025909	Sntg1	unchanged	0.240695	0.285366
ENSMUSG00000070890	Gm12794	unchanged	0.240591	0.263856
ENSMUSG00000093885	Rpl35a-ps5	unchanged	0.240386	0.250122
ENSMUSG00000035437	Rabgap1	unchanged	0.240323	0.21717
ENSMUSG00000045896	Paip2b	unchanged	0.240141	0.365321
ENSMUSG00000006378	Gcat	unchanged	0.240014	0.166013
ENSMUSG00000057506	Bloc1s2	unchanged	0.239936	0.0857176
ENSMUSG00000028699	Tspan1	unchanged	0.239853	0.494725
ENSMUSG00000020310	Madcam1	unchanged	0.239771	0.524605
ENSMUSG00000006215	Zbtb17	unchanged	0.239551	0.298872
ENSMUSG00000024560	Cxxc1	unchanged	0.239359	0.154386
ENSMUSG00000022557	Bop1	up	0.239282	0.0153844
ENSMUSG00000068674	Gm10247	unchanged	0.239244	0.236888
ENSMUSG00000029247	Paics	up	0.239105	5.42211e-05
ENSMUSG00000043858	Nup62	unchanged	0.239057	0.054733
ENSMUSG00000028367	Txn1	unchanged	0.239	0.0641288
ENSMUSG00000087590	Epb4.1l4aos	unchanged	0.238927	0.124788
ENSMUSG00000018102	Hist1h2bc	unchanged	0.23853	0.483261
ENSMUSG00000036931	Nfkbid	unchanged	0.238462	0.518792
ENSMUSG00000015733	Capza2	unchanged	0.238447	0.060141
ENSMUSG00000031826	Usp10	up	0.238442	0.0374207
ENSMUSG00000028944	Prkag2	unchanged	0.23844	0.479923
ENSMUSG00000024561	Mbd1	unchanged	0.238341	0.507985
ENSMUSG00000034800	Zfp661	unchanged	0.238324	0.521785
ENSMUSG00000082634	Gm12900	unchanged	0.238113	0.11516
ENSMUSG00000092029	Gm9027	unchanged	0.237893	0.390966
ENSMUSG00000079184	Mphosph8	up	0.237877	0.045112
ENSMUSG00000006395	Hyi	unchanged	0.237568	0.464683
ENSMUSG00000015697	Setdb1	unchanged	0.237508	0.179168
ENSMUSG00000046620	Rps11-ps4	unchanged	0.237463	0.389417
ENSMUSG00000056367	Actr3b	unchanged	0.237443	0.501597
ENSMUSG00000037443	Cep85	unchanged	0.237413	0.197883
ENSMUSG00000028062	Lamtor2	unchanged	0.237357	0.243296
ENSMUSG00000033739	Fkbpl	unchanged	0.237246	0.454143
ENSMUSG00000000134	Tfe3	unchanged	0.237168	0.0814349
ENSMUSG00000021965	Ska3	unchanged	0.236945	0.226622
ENSMUSG00000067288	Rps28	up	0.236878	0.000159002
ENSMUSG00000080968	Gm1862	unchanged	0.236666	0.428374
ENSMUSG00000092358	Gm20430	unchanged	0.23664	0.157821
ENSMUSG00000006498	Ptbp1	unchanged	0.236586	0.391041
ENSMUSG00000078872	Gm14401	unchanged	0.236419	0.532127
ENSMUSG00000070490	Gm10293	unchanged	0.23639	0.274451
ENSMUSG00000042404	Dennd4b	unchanged	0.236287	0.532323
ENSMUSG00000022698	Naa50	up	0.236231	0.0267306
ENSMUSG00000040584	Abcb1a	unchanged	0.235959	0.507389
ENSMUSG00000081499	Gm12517	unchanged	0.235937	0.532534
ENSMUSG00000030007	Cct7	up	0.235896	0.0117451
ENSMUSG00000096156	Gm9242	unchanged	0.23589	0.446674
ENSMUSG00000062382	Gm10116	up	0.235847	0.0173784
ENSMUSG00000074088	Snrnp40	up	0.235789	0.0210536
ENSMUSG00000042029	Ncapg2	unchanged	0.235763	0.331848
ENSMUSG00000018974	Sart3	unchanged	0.235743	0.108755
ENSMUSG00000028407	Toporsos	unchanged	0.235696	0.521762
ENSMUSG00000060147	Serpinb6a	unchanged	0.235634	0.0993973
ENSMUSG00000044434	Gm9791	unchanged	0.235614	0.499918
ENSMUSG00000005804	Bloc1s6	unchanged	0.235569	0.27347
ENSMUSG00000031935	Med17	unchanged	0.235439	0.140398
ENSMUSG00000004266	Ptpn6	unchanged	0.23536	0.343209
ENSMUSG00000029475	Kdm2b	unchanged	0.235257	0.342936
ENSMUSG00000086290	Snhg12	unchanged	0.235233	0.210426
ENSMUSG00000045257	Morn2	unchanged	0.235226	0.453888
ENSMUSG00000022528	Hes1	unchanged	0.235214	0.359338
ENSMUSG00000061322	Dnaic1	unchanged	0.235125	0.535122
ENSMUSG00000075023	Accsl	unchanged	0.234891	0.524722
ENSMUSG00000092192	Dyx1c1	unchanged	0.234875	0.531722
ENSMUSG00000025413	Ttc4	unchanged	0.234869	0.0833735
ENSMUSG00000040084	Bub1b	unchanged	0.234841	0.0843846
ENSMUSG00000027326	Casc5	unchanged	0.234772	0.198103
ENSMUSG00000044068	Zrsr1	unchanged	0.234621	0.495522
ENSMUSG00000015290	Ubl4	unchanged	0.234549	0.144338
ENSMUSG00000019808	Adat2	unchanged	0.234399	0.165278
ENSMUSG00000057894	Zfp329	unchanged	0.234296	0.482978
ENSMUSG00000038074	Fkbp14	unchanged	0.234213	0.536825
ENSMUSG00000072905	Gm2016	unchanged	0.233996	0.452463
ENSMUSG00000034430	Zxdc	unchanged	0.233956	0.523817
ENSMUSG00000083773	Gm13394	up	0.233891	0.036235
ENSMUSG00000031351	Zfp185	unchanged	0.233854	0.532682
ENSMUSG00000029405	G3bp2	unchanged	0.233846	0.0989645
ENSMUSG00000037643	Prkci	unchanged	0.233798	0.339382
ENSMUSG00000024266	Adad2	unchanged	0.233766	0.532534
ENSMUSG00000029038	Ssu72	unchanged	0.23363	0.0602214
ENSMUSG00000037661	Gpr160	unchanged	0.233625	0.501887
ENSMUSG00000039480	Nt5dc1	unchanged	0.233593	0.497516
ENSMUSG00000032078	Zpr1	up	0.233549	0.0225936
ENSMUSG00000025858	Get4	unchanged	0.233422	0.146111
ENSMUSG00000068240	Gm11808	up	0.233418	0.000459092
ENSMUSG00000028423	Nfx1	unchanged	0.233412	0.0788064
ENSMUSG00000033444	Specc1l	unchanged	0.233108	0.402533
ENSMUSG00000040312	Cchcr1	unchanged	0.232833	0.490166
ENSMUSG00000079428	Tceal7	unchanged	0.232725	0.540737
ENSMUSG00000035762	Tmem161b	unchanged	0.232645	0.494725
ENSMUSG00000005886	Ncoa2	unchanged	0.232568	0.53675
ENSMUSG00000035953	Tmem55b	unchanged	0.232478	0.249684
ENSMUSG00000028430	Nol6	unchanged	0.232203	0.391041
ENSMUSG00000022178	Ajuba	unchanged	0.232165	0.23827
ENSMUSG00000075232	Amd1	unchanged	0.232109	0.272292
ENSMUSG00000081979	Rps8-ps3	unchanged	0.232016	0.291812
ENSMUSG00000054434	Tmem120b	unchanged	0.232015	0.464518
ENSMUSG00000022433	Csnk1e	unchanged	0.231941	0.292427
ENSMUSG00000023984	Gm20517	unchanged	0.231614	0.509155
ENSMUSG00000078192	Gm7290	up	0.231545	0.021935
ENSMUSG00000037622	Wdtc1	unchanged	0.23152	0.337241
ENSMUSG00000026707	Nsun6	unchanged	0.231476	0.505857
ENSMUSG00000022828	Gtf2e1	unchanged	0.231357	0.237798
ENSMUSG00000000531	Grasp	unchanged	0.231	0.542562
ENSMUSG00000090733	Rps27	up	0.230873	0.000341355
ENSMUSG00000020227	Irak3	unchanged	0.230757	0.47607
ENSMUSG00000083199	Gm9432	unchanged	0.230747	0.226622
ENSMUSG00000006736	Tspan31	unchanged	0.230702	0.465735
ENSMUSG00000037730	Mynn	unchanged	0.230645	0.436555
ENSMUSG00000082165	Gm7091	up	0.230619	0.00458297
ENSMUSG00000022533	Atp13a3	unchanged	0.230465	0.469305
ENSMUSG00000048351	Coa7	up	0.230274	0.0376719
ENSMUSG00000029676	Pot1a	unchanged	0.230238	0.372913
ENSMUSG00000029312	Klhl8	unchanged	0.23023	0.537952
ENSMUSG00000095339	Zscan4b	unchanged	0.230207	0.492492
ENSMUSG00000076432	Ywhaq	up	0.229814	0.00179549
ENSMUSG00000024067	Dpy30	up	0.229735	0.00984869
ENSMUSG00000024456	Diap1	unchanged	0.229734	0.284266
ENSMUSG00000090862	Rps13	unchanged	0.229734	0.0840495
ENSMUSG00000035469	Rcbtb1	unchanged	0.229666	0.288542
ENSMUSG00000010095	Slc3a2	unchanged	0.229655	0.174027
ENSMUSG00000030016	Zfp638	unchanged	0.229572	0.134781
ENSMUSG00000030431	Tmem238	unchanged	0.229452	0.261989
ENSMUSG00000078765	U2af1l4	unchanged	0.229251	0.463331
ENSMUSG00000012123	Aim1l	unchanged	0.229237	0.39796
ENSMUSG00000053219	Raet1e	unchanged	0.229206	0.330084
ENSMUSG00000021745	Ptprg	unchanged	0.229117	0.485482
ENSMUSG00000039756	Dnttip2	unchanged	0.228899	0.0890785
ENSMUSG00000091285	Gm17430	unchanged	0.228816	0.168871
ENSMUSG00000033020	Polr2f	unchanged	0.228792	0.0562662
ENSMUSG00000016526	Dyrk3	unchanged	0.228545	0.364416
ENSMUSG00000064264	Zfp428	unchanged	0.228398	0.101357
ENSMUSG00000014980	Tsen15	unchanged	0.228364	0.20371
ENSMUSG00000020246	Hcfc2	unchanged	0.228213	0.542414
ENSMUSG00000086686	F630206G17Rik	up	0.228014	0.0312467
ENSMUSG00000026103	Gls	unchanged	0.227958	0.514724
ENSMUSG00000072487	Mroh5	unchanged	0.227954	0.135769
ENSMUSG00000061988	Rpl10a-ps2	unchanged	0.227954	0.240446
ENSMUSG00000040811	Eml2	unchanged	0.227945	0.540851
ENSMUSG00000089785	Slc25a5-ps	unchanged	0.227564	0.342936
ENSMUSG00000027206	Cops2	up	0.227552	0.0434162
ENSMUSG00000040321	Zfp770	unchanged	0.227551	0.510284
ENSMUSG00000026974	Zmynd19	unchanged	0.227448	0.453606
ENSMUSG00000089726	Mir17hg	unchanged	0.227406	0.430087
ENSMUSG00000028821	Syf2	unchanged	0.22726	0.0567317
ENSMUSG00000034390	Cmip	unchanged	0.227211	0.123117
ENSMUSG00000078906	Gm14444	unchanged	0.227133	0.551377
ENSMUSG00000048240	Gng7	unchanged	0.227108	0.551377
ENSMUSG00000048787	Dcun1d3	unchanged	0.227107	0.512095
ENSMUSG00000062458	Gm8623	unchanged	0.227065	0.0610408
ENSMUSG00000033488	BC026585	unchanged	0.226876	0.553063
ENSMUSG00000098203	Gm9568	unchanged	0.226798	0.493834
ENSMUSG00000020196	Cabin1	unchanged	0.226781	0.366011
ENSMUSG00000024542	Cep192	unchanged	0.226769	0.365886
ENSMUSG00000044424	Gm9493	up	0.226706	0.00823537
ENSMUSG00000028636	Ppcs	unchanged	0.226573	0.282029
ENSMUSG00000016181	Diexf	unchanged	0.226564	0.319514
ENSMUSG00000015312	Gadd45b	unchanged	0.22656	0.273804
ENSMUSG00000034667	Xpot	unchanged	0.226528	0.206
ENSMUSG00000052429	Prmt1	unchanged	0.226508	0.19785
ENSMUSG00000080870	Gm14111	unchanged	0.226454	0.17369
ENSMUSG00000014633	Cmc2	unchanged	0.226429	0.177385
ENSMUSG00000024970	AI846148	unchanged	0.226129	0.454147
ENSMUSG00000024317	Rnf138	unchanged	0.226057	0.199579
ENSMUSG00000087377	AV099323	unchanged	0.225851	0.551606
ENSMUSG00000094873	Gm13812	unchanged	0.225795	0.53403
[truncated: 10,704 more rows]

## Sheet: HP1β_KO_D4
ensembl_gene_id	external_gene_name	group	log2FoldChange	padj
ENSMUSG00000027913	Crct1	up	1.6697	1.34102e-10
ENSMUSG00000024300	Myo1f	up	1.61617	9.6749e-10
ENSMUSG00000058669	Nkx2-9	up	1.57836	1.72473e-08
ENSMUSG00000091071	1700030C10Rik	up	1.45539	2.80266e-07
ENSMUSG00000085412	Halr1	up	1.4407	3.24743e-07
ENSMUSG00000003283	Hck	up	1.23474	1.22311e-06
ENSMUSG00000001123	Lgals9	up	1.21431	3.24743e-07
ENSMUSG00000062518	Zfp534	up	1.15256	5.42053e-05
ENSMUSG00000031755	Bbs2	up	1.10299	0.000109794
ENSMUSG00000066643	Wdr35	up	1.10053	1.05221e-06
ENSMUSG00000001827	Folr1	up	1.09034	1.20824e-05
ENSMUSG00000039209	Rpl39l	up	1.07236	0.000542497
ENSMUSG00000066009	Gm13051	up	1.0474	0.000161557
ENSMUSG00000000958	Slc7a7	up	1.03959	0.000234304
ENSMUSG00000038508	Gdf15	up	1.01919	6.31066e-05
ENSMUSG00000036915	Kirrel2	up	1.01518	0.00109804
ENSMUSG00000028581	Laptm5	up	1.01323	0.000700984
ENSMUSG00000075015	Gm10801	up	1.0112	0.000750974
ENSMUSG00000045659	Plekha7	up	1.00664	1.03882e-06
ENSMUSG00000037280	Galnt6	up	1.00242	0.0013126
ENSMUSG00000067919	Rex2	up	0.987194	0.0013113
ENSMUSG00000095661	Gm8935	up	0.972103	0.000924463
ENSMUSG00000025261	Huwe1	up	0.953333	1.05596e-08
ENSMUSG00000024459	H2-M5	up	0.947936	0.00269696
ENSMUSG00000031169	Porcn	up	0.945462	0.001086
ENSMUSG00000039943	Plcb4	up	0.938072	0.000399017
ENSMUSG00000066007	Zfp600	up	0.926619	0.00140697
ENSMUSG00000040943	Tet2	up	0.923956	0.00120797
ENSMUSG00000050335	Lgals3	up	0.91849	0.000135809
ENSMUSG00000072905	Gm2016	up	0.916563	0.00215525
ENSMUSG00000026831	1700007K13Rik	up	0.915875	0.00101078
ENSMUSG00000041997	Tlk1	up	0.915546	0.000924463
ENSMUSG00000092335	Gm7221	up	0.914539	0.00275218
ENSMUSG00000044065	Gm9788	up	0.906499	0.00274339
ENSMUSG00000066129	Kndc1	up	0.905875	0.00362515
ENSMUSG00000052180	Serpinb6c	up	0.905509	0.0042396
ENSMUSG00000056300	Gm13247	up	0.89805	0.0043022
ENSMUSG00000055675	Kbtbd11	up	0.896444	0.00372238
ENSMUSG00000015843	Rxrg	up	0.89607	0.00422444
ENSMUSG00000095280	Gm21738	up	0.891893	0.00376936
ENSMUSG00000097448	Platr22	up	0.890828	0.00255572
ENSMUSG00000097122	Gm26624	up	0.886104	0.00012103
ENSMUSG00000034227	Foxj1	up	0.883145	0.00345866
ENSMUSG00000037171	Nodal	up	0.88207	0.00421256
ENSMUSG00000029920	Smarcad1	up	0.881457	0.00133077
ENSMUSG00000032346	Ooep	up	0.876595	0.000755229
ENSMUSG00000038963	Slco4a1	up	0.875857	0.00622601
ENSMUSG00000079110	Capn3	up	0.874915	0.00630507
ENSMUSG00000049553	Polr1a	up	0.872964	2.80652e-05
ENSMUSG00000050854	Tmem125	up	0.870537	0.00621051
ENSMUSG00000000365	Rnf17	up	0.864927	0.00120797
ENSMUSG00000012126	Ubxn11	up	0.862967	0.00612947
ENSMUSG00000024008	Cpne5	up	0.86166	0.00532491
ENSMUSG00000052631	Sh2d6	up	0.849545	0.00157434
ENSMUSG00000060499	Rpl10l	up	0.848704	0.00684284
ENSMUSG00000037492	Zmat4	up	0.847502	0.00665815
ENSMUSG00000006649	Nphs1	up	0.8468	0.00571188
ENSMUSG00000040488	Ltbp4	up	0.846369	0.000781491
ENSMUSG00000028019	Pdgfc	up	0.841206	0.00444308
ENSMUSG00000027173	Depdc7	up	0.839993	0.00120797
ENSMUSG00000031139	Mcf2	up	0.839583	0.00861158
ENSMUSG00000072419	Dppa2	up	0.838277	0.00352488
ENSMUSG00000025823	Pdia4	up	0.833853	0.000428971
ENSMUSG00000053654	Krt42	up	0.828217	0.00678806
ENSMUSG00000001288	Rarg	up	0.828172	0.000750974
ENSMUSG00000020758	Itgb4	up	0.82783	0.00896067
ENSMUSG00000021488	Nsd1	up	0.827565	0.000243247
ENSMUSG00000028680	Plk3	up	0.82474	0.00847782
ENSMUSG00000042417	Ccno	up	0.821842	0.0110813
ENSMUSG00000016344	Ppdpf	up	0.819076	2.80652e-05
ENSMUSG00000044676	Zfp612	up	0.817929	0.0104239
ENSMUSG00000029361	Nos1	up	0.817067	0.010927
ENSMUSG00000029701	Rbm28	up	0.812596	1.72473e-08
ENSMUSG00000087009	Nphs1os	up	0.810925	0.00267588
ENSMUSG00000061544	Zfp229	up	0.808866	0.0130841
ENSMUSG00000029772	Ahcyl2	up	0.801498	0.0125223
ENSMUSG00000079471	Gm7325	up	0.800878	0.0139626
ENSMUSG00000038793	Lefty1	up	0.799193	0.0109934
ENSMUSG00000082192	Gm14719	up	0.798503	0.000214759
ENSMUSG00000022094	Slc39a14	up	0.797854	0.00263258
ENSMUSG00000047281	Sfn	up	0.796586	0.00194618
ENSMUSG00000054065	Pkp3	up	0.794608	0.00967653
ENSMUSG00000083610	Oaz2-ps	up	0.794419	0.0146741
ENSMUSG00000095834	Tdgf1-ps1	up	0.793571	0.00692573
ENSMUSG00000026976	Pax8	up	0.791984	0.0148068
ENSMUSG00000030067	Foxp1	up	0.791145	0.000844671
ENSMUSG00000009092	Derl3	up	0.785737	0.00621051
ENSMUSG00000097709	2810429I04Rik	up	0.784048	0.00877453
ENSMUSG00000008496	Pou2f2	up	0.781505	0.0162113
ENSMUSG00000040584	Abcb1a	up	0.778237	0.0174209
ENSMUSG00000052337	Immt	up	0.777947	1.43329e-07
ENSMUSG00000001270	Ckb	up	0.775222	1.23438e-06
ENSMUSG00000046179	E2f8	up	0.773486	0.00372238
ENSMUSG00000031383	Dusp9	up	0.765865	0.0043131
ENSMUSG00000026564	Dusp27	up	0.765289	0.019091
ENSMUSG00000056155	Nanos3	up	0.765179	0.0146741
ENSMUSG00000075256	Cerkl	up	0.765059	0.0195103
ENSMUSG00000097076	Platr7	up	0.764606	0.0190212
ENSMUSG00000086228	Ubap1l	up	0.763591	0.0192932
ENSMUSG00000079008	Gm14124	up	0.762493	0.0185018
ENSMUSG00000073207	Ccdc160	up	0.762173	0.0195261
ENSMUSG00000078503	Gm13225	up	0.757125	0.00713126
ENSMUSG00000038400	Pmepa1	up	0.756708	0.0204804
ENSMUSG00000024376	Epb4.1l4a	up	0.755193	0.00412059
ENSMUSG00000061633	1700029P11Rik	up	0.752962	0.0212132
ENSMUSG00000022382	Wnt7b	up	0.751731	0.0213789
ENSMUSG00000025934	Gsta3	up	0.751362	0.0213789
ENSMUSG00000097550	Gm21304	up	0.748987	0.0213789
ENSMUSG00000030554	Synm	up	0.747435	0.0155367
ENSMUSG00000002885	Adgre5	up	0.747223	0.0110613
ENSMUSG00000032261	Sh3bgrl2	up	0.743604	0.0196933
ENSMUSG00000020661	Dnmt3a	up	0.742029	0.000965774
ENSMUSG00000054272	Zscan4c	up	0.741777	0.0145993
ENSMUSG00000056608	Chd9	up	0.739913	0.000291329
ENSMUSG00000058186	Gm13242	up	0.739823	0.0188404
ENSMUSG00000044017	Adgrd1	up	0.737049	0.0160767
ENSMUSG00000041359	Tcl1	up	0.736536	0.0224753
ENSMUSG00000015766	Eps8	up	0.735126	0.0157221
ENSMUSG00000024036	Slc37a1	up	0.734849	0.0223258
ENSMUSG00000040624	Plekhg1	up	0.73483	0.0225982
ENSMUSG00000097993	Ptprv	up	0.7335	0.0263259
ENSMUSG00000083439	Gm14491	up	0.732053	0.0237174
ENSMUSG00000035246	Pcyt1b	up	0.73148	0.0180028
ENSMUSG00000029576	Radil	up	0.730587	0.0244577
ENSMUSG00000052446	Zfp961	up	0.729389	0.000428971
ENSMUSG00000083679	Gm12892	up	0.728741	0.000466486
ENSMUSG00000025056	Nr0b1	up	0.726095	0.0240739
ENSMUSG00000030513	Pcsk6	up	0.725757	0.027155
ENSMUSG00000041445	Mmrn2	up	0.724232	0.0268019
ENSMUSG00000073771	Btbd19	up	0.722929	0.0180185
ENSMUSG00000029672	Fam3c	up	0.721423	0.00354416
ENSMUSG00000055745	Ldoc1l	up	0.721149	0.024427
ENSMUSG00000067916	Gm13139	up	0.718866	0.0159135
ENSMUSG00000021270	Hsp90aa1	up	0.71871	5.69691e-05
ENSMUSG00000085101	Platr16	up	0.716141	0.0310563
ENSMUSG00000029312	Klhl8	up	0.714227	0.0211377
ENSMUSG00000027333	Smox	up	0.713956	0.0176343
ENSMUSG00000043535	Setx	up	0.71185	0.0042396
ENSMUSG00000048612	Myof	up	0.711017	0.0263253
ENSMUSG00000097639	Platr4	up	0.710419	0.0324092
ENSMUSG00000038685	Rtel1	up	0.709908	0.00424524
ENSMUSG00000035557	Krt17	up	0.707893	0.0298912
ENSMUSG00000068101	Cenpm	up	0.707809	9.15593e-05
ENSMUSG00000047146	Tet1	up	0.707302	0.0110613
ENSMUSG00000034006	Pqlc1	up	0.70709	0.0223633
ENSMUSG00000064308	2410137M14Rik	up	0.704944	0.0254028
ENSMUSG00000006599	Gtf2h1	up	0.704841	6.31066e-05
ENSMUSG00000017724	Etv4	up	0.703093	0.00435422
ENSMUSG00000065999	Gm13154	up	0.702041	0.0145503
ENSMUSG00000004356	Utp20	up	0.700846	0.00339046
ENSMUSG00000041323	Ak7	up	0.700813	0.0311688
ENSMUSG00000050243	Gm5446	up	0.700809	0.0186203
ENSMUSG00000037129	Tmprss13	up	0.700762	0.0320431
ENSMUSG00000046411	Rps4l-ps	up	0.700665	0.00451064
ENSMUSG00000092029	Gm9027	up	0.699766	0.0119863
ENSMUSG00000026743	Mllt10	up	0.697827	0.00101418
ENSMUSG00000067860	Zic3	up	0.697632	0.0193937
ENSMUSG00000000085	Scmh1	up	0.695907	0.0193937
ENSMUSG00000006411	Pvrl4	up	0.693918	0.0392187
ENSMUSG00000037064	Gm5229	up	0.693667	0.0187827
ENSMUSG00000032232	Cgnl1	up	0.692354	0.0189583
ENSMUSG00000076441	Ass1	up	0.69232	0.00984233
ENSMUSG00000042699	Dhx9	up	0.692027	0.000305058
ENSMUSG00000015354	Pcolce2	up	0.69155	0.00612446
ENSMUSG00000022272	Myo10	up	0.688636	0.00136278
ENSMUSG00000028179	Cth	up	0.688449	0.0342642
ENSMUSG00000087166	L1td1	up	0.688346	0.020546
ENSMUSG00000074796	Slc4a11	up	0.688319	0.0284604
ENSMUSG00000064325	Hhip	up	0.68732	0.0295864
ENSMUSG00000095891	Gm10717	up	0.686662	0.0174209
ENSMUSG00000020173	Cobl	up	0.686177	0.0347336
ENSMUSG00000024766	Lipo1	up	0.685216	0.0358478
ENSMUSG00000050930	Map10	up	0.685129	0.0381169
ENSMUSG00000082896	Gm5844	up	0.683974	0.000161557
ENSMUSG00000006678	Pola1	up	0.683156	0.00319016
ENSMUSG00000075014	Gm10800	up	0.681458	0.0427713
ENSMUSG00000021194	Chga	up	0.680641	0.0376004
ENSMUSG00000061322	Dnaic1	up	0.680347	0.0443237
ENSMUSG00000032198	Dock6	up	0.680268	0.0114878
ENSMUSG00000059890	Ube4a	up	0.679998	0.0263353
ENSMUSG00000064368	mt-Nd6	up	0.679215	0.00127989
ENSMUSG00000038056	Kmt2c	up	0.678435	0.014493
ENSMUSG00000084006	Gm14245	up	0.677789	0.028739
ENSMUSG00000046687	Gm5424	up	0.677292	0.0271883
ENSMUSG00000030138	Bms1	up	0.677261	0.000812393
ENSMUSG00000059895	Ptp4a3	up	0.676415	0.00179946
ENSMUSG00000020027	Socs2	up	0.675964	0.0139626
ENSMUSG00000082389	Mkrn1-ps1	up	0.675672	0.0148557
ENSMUSG00000033107	Rnf125	up	0.675669	0.0222552
ENSMUSG00000067878	Mtap7d3	up	0.675232	0.0182525
ENSMUSG00000028970	Abcb1b	up	0.673886	0.0441475
ENSMUSG00000037926	Ssh2	up	0.673814	0.000291329
ENSMUSG00000055102	Zfp819	up	0.673383	0.0381169
ENSMUSG00000001604	Tcea3	up	0.673105	0.00303776
ENSMUSG00000030672	Mylpf	up	0.672999	0.0251638
ENSMUSG00000021048	Mthfd1	up	0.672835	0.000161557
ENSMUSG00000092349	Platr17	up	0.672317	0.0117926
ENSMUSG00000066652	Lefty2	up	0.670953	0.0470392
ENSMUSG00000071217	Gm2022	up	0.669053	0.0343382
ENSMUSG00000047986	Palm3	up	0.668085	0.00817778
ENSMUSG00000047446	Arl4a	up	0.66722	0.00875674
ENSMUSG00000040651	Fam208a	up	0.666931	0.0175823
ENSMUSG00000053470	Kdm3a	up	0.666696	0.00366385
ENSMUSG00000047547	Cltb	up	0.666559	0.010774
ENSMUSG00000028636	Ppcs	up	0.665107	0.00466952
ENSMUSG00000028885	Smpdl3b	up	0.664642	0.0268019
ENSMUSG00000058006	Mdn1	up	0.662909	0.00491527
ENSMUSG00000007379	Dennd2c	up	0.66241	0.0213789
ENSMUSG00000078496	Gm13152	up	0.662387	0.0142995
ENSMUSG00000082352	Gm13228	unchanged	0.661996	0.0506039
ENSMUSG00000039410	Prdm16	up	0.660471	0.0418892
ENSMUSG00000041193	Pla2g5	unchanged	0.660008	0.0531092
ENSMUSG00000041308	Sntb2	up	0.658807	0.00243942
ENSMUSG00000054753	AU018091	up	0.658802	0.0438066
ENSMUSG00000096519	Gm10721	up	0.658276	0.0280482
ENSMUSG00000046733	Gprc5a	unchanged	0.658126	0.0518833
ENSMUSG00000015468	Notch4	unchanged	0.657174	0.0519984
ENSMUSG00000037876	Jmjd1c	up	0.652942	0.00237558
ENSMUSG00000024422	Dhx16	up	0.652481	0.0206323
ENSMUSG00000024493	Lars	up	0.651902	1.70882e-06
ENSMUSG00000024806	Mlana	up	0.650632	0.0211377
ENSMUSG00000030263	Lrmp	up	0.650568	0.0461082
ENSMUSG00000021023	1110008L16Rik	up	0.649678	0.00787366
ENSMUSG00000090744	Gm6871	unchanged	0.64965	0.0539508
ENSMUSG00000030275	Etnk1	up	0.649248	0.0396703
ENSMUSG00000002257	Def6	up	0.648421	0.00970261
ENSMUSG00000055024	Ep300	up	0.648181	0.0171683
ENSMUSG00000060180	Myh13	unchanged	0.646653	0.0586454
ENSMUSG00000023277	Twf2	up	0.644362	0.00539273
ENSMUSG00000032135	Mcam	up	0.641699	0.0387107
ENSMUSG00000032611	1700102P08Rik	unchanged	0.641628	0.0608312
ENSMUSG00000030016	Zfp638	up	0.64061	0.00458949
ENSMUSG00000039145	Camk1d	unchanged	0.640577	0.0610449
ENSMUSG00000001376	Ccdc132	up	0.640419	0.00924551
ENSMUSG00000023333	Gcm1	up	0.638542	0.00598414
ENSMUSG00000036768	Kif15	up	0.63812	0.00697626
ENSMUSG00000078502	Gm13212	up	0.637414	0.0295448
ENSMUSG00000023830	Igf2r	up	0.635018	0.0146741
ENSMUSG00000030825	Hsd17b14	up	0.634473	0.0435043
ENSMUSG00000038816	Ctnnal1	up	0.634058	0.0161315
ENSMUSG00000039097	Rln1	unchanged	0.633719	0.0649383
ENSMUSG00000027356	Fermt1	unchanged	0.633002	0.0653149
ENSMUSG00000025357	Dgka	up	0.632988	0.0169162
ENSMUSG00000091498	Mpc1-ps	up	0.632818	0.0157221
ENSMUSG00000036202	Rif1	up	0.632125	0.000752995
ENSMUSG00000038712	Fam63a	up	0.631943	0.005402
ENSMUSG00000070605	Gm13251	up	0.63143	0.0276305
ENSMUSG00000061062	Gm10093	up	0.631335	4.69697e-05
ENSMUSG00000050244	Heatr1	up	0.631192	0.00598414
ENSMUSG00000025423	Pias2	up	0.630825	0.00114264
ENSMUSG00000078915	Hsp25-ps1	up	0.630817	0.00106039
ENSMUSG00000027574	Nkain4	unchanged	0.630502	0.0513244
ENSMUSG00000097779	4833407H14Rik	unchanged	0.629975	0.0651938
ENSMUSG00000023961	Enpp4	unchanged	0.629446	0.0635262
ENSMUSG00000086096	Gm12688	unchanged	0.629285	0.0653988
ENSMUSG00000017697	Ada	up	0.628706	0.0434181
ENSMUSG00000026520	Pycr2	up	0.628419	0.00114264
ENSMUSG00000081152	Gm12430	unchanged	0.627925	0.0668715
ENSMUSG00000028536	2610528J11Rik	unchanged	0.62784	0.0586454
ENSMUSG00000002870	Mcm2	up	0.627378	9.88972e-05
ENSMUSG00000022704	Qtrtd1	up	0.627132	0.0351238
ENSMUSG00000021510	Zfp729a	unchanged	0.626776	0.053066
ENSMUSG00000030826	Bcat2	up	0.626045	0.00321212
ENSMUSG00000022325	Pop1	up	0.625685	0.000794157
ENSMUSG00000029475	Kdm2b	up	0.624314	0.0128393
ENSMUSG00000029026	Trp73	unchanged	0.623579	0.060527
ENSMUSG00000040721	Zfhx2	unchanged	0.623459	0.0594609
ENSMUSG00000090854	Gm4340	unchanged	0.623251	0.053066
ENSMUSG00000039095	En2	up	0.622485	0.0263695
ENSMUSG00000072244	Trim6	up	0.621431	0.00232839
ENSMUSG00000079034	Gm8300	unchanged	0.620841	0.0607097
ENSMUSG00000032026	Rexo2	up	0.620707	0.0039443
ENSMUSG00000030798	Cd37	unchanged	0.620572	0.0722661
ENSMUSG00000031916	Cog8	up	0.620204	0.0398693
ENSMUSG00000033386	Frrs1	up	0.618653	0.0307213
ENSMUSG00000035726	Supt16	up	0.61863	0.00613442
ENSMUSG00000032712	2810474O19Rik	up	0.617947	0.00539273
ENSMUSG00000021322	Aoah	unchanged	0.617884	0.0572204
ENSMUSG00000022012	Enox1	unchanged	0.617276	0.0746316
ENSMUSG00000024140	Epas1	unchanged	0.617227	0.06623
ENSMUSG00000027397	Slc20a1	up	0.616301	0.0151298
ENSMUSG00000063171	Rps4l	up	0.615728	0.0135824
ENSMUSG00000072812	Ahnak2	up	0.615501	0.0292488
ENSMUSG00000092225	Gm2381	unchanged	0.615067	0.0754892
ENSMUSG00000046572	Zfp518b	up	0.614906	0.0336967
ENSMUSG00000050974	Gm9847	unchanged	0.614331	0.0540404
ENSMUSG00000018102	Hist1h2bc	up	0.613278	0.0423567
ENSMUSG00000021952	Xpo4	up	0.612484	0.0437848
ENSMUSG00000024521	Pmaip1	unchanged	0.612082	0.0580018
ENSMUSG00000030270	Cpne9	unchanged	0.611744	0.078024
ENSMUSG00000032577	Mapkapk3	up	0.611657	0.0049919
ENSMUSG00000001687	Ubl3	up	0.607958	0.0103295
ENSMUSG00000024812	Tjp2	up	0.606215	0.0155243
ENSMUSG00000030265	Kras	up	0.605646	0.00744489
ENSMUSG00000034292	Traf3ip1	up	0.605596	0.0357415
ENSMUSG00000049295	Zfp219	up	0.604054	0.0428089
ENSMUSG00000026082	Rev1	unchanged	0.60354	0.0586454
ENSMUSG00000029413	Naaa	unchanged	0.60264	0.0828684
ENSMUSG00000010660	Plcd1	unchanged	0.601533	0.0596599
ENSMUSG00000029205	Chrna9	unchanged	0.601465	0.0835076
ENSMUSG00000033510	Otud7a	up	0.601291	0.0243038
ENSMUSG00000039238	Zfp750	unchanged	0.601253	0.0843406
ENSMUSG00000070780	Rbm47	up	0.600689	0.0387107
ENSMUSG00000046341	Gm11223	up	0.599915	0.000775223
ENSMUSG00000090470	2410012M07Rik	unchanged	0.59912	0.085567
ENSMUSG00000049313	Sorl1	up	0.598776	0.0433542
ENSMUSG00000024104	Fam21	up	0.59856	0.00368472
ENSMUSG00000055632	Hmcn2	unchanged	0.598124	0.0690263
ENSMUSG00000064264	Zfp428	up	0.596266	0.0165312
ENSMUSG00000082496	Gm6798	up	0.595824	0.023779
ENSMUSG00000039395	Mreg	unchanged	0.595282	0.0583181
ENSMUSG00000027905	Ddx20	up	0.594873	0.0110121
ENSMUSG00000001151	Pcnt	up	0.594265	0.00466952
ENSMUSG00000041220	Elovl6	up	0.593655	0.00193718
ENSMUSG00000050796	B3galt6	unchanged	0.59333	0.065081
ENSMUSG00000059182	Skap2	up	0.593043	0.0110613
ENSMUSG00000053907	Mat2a	up	0.592649	0.0160121
ENSMUSG00000006445	Epha2	up	0.592333	0.047349
ENSMUSG00000027931	Npr1	unchanged	0.592312	0.0541658
ENSMUSG00000032495	Lrrc2	up	0.591771	0.0262126
ENSMUSG00000000120	Ngfr	unchanged	0.591508	0.0808164
ENSMUSG00000027254	Map1a	unchanged	0.591448	0.0665295
ENSMUSG00000025257	Ribc1	up	0.591322	0.0461082
ENSMUSG00000021747	4930452B06Rik	unchanged	0.591153	0.0746924
ENSMUSG00000090626	Tex9	up	0.59092	0.00466952
ENSMUSG00000067261	Foxd3	unchanged	0.590801	0.0872848
ENSMUSG00000021767	Kat6b	unchanged	0.589456	0.0565445
ENSMUSG00000040428	Plekha4	unchanged	0.588259	0.0516362
ENSMUSG00000028435	Aqp3	unchanged	0.587575	0.0703579
ENSMUSG00000036568	Gltscr1l	unchanged	0.586957	0.0679431
ENSMUSG00000095935	Gm11238	up	0.586518	0.0356617
ENSMUSG00000037386	Rims2	unchanged	0.585784	0.093202
ENSMUSG00000004951	Hspb1	up	0.585689	0.00466767
ENSMUSG00000078786	BC024978	unchanged	0.585305	0.0865935
ENSMUSG00000081232	Gm14373	unchanged	0.584226	0.089849
ENSMUSG00000040650	Cyp2b23	unchanged	0.58398	0.0519984
ENSMUSG00000028850	Gpatch3	unchanged	0.583656	0.0976471
ENSMUSG00000043439	E130012A19Rik	up	0.583456	0.0166357
ENSMUSG00000058318	Phf21a	up	0.583367	0.0110613
ENSMUSG00000048486	Fitm2	unchanged	0.582883	0.0615764
ENSMUSG00000091905	Gm6395	unchanged	0.581008	0.0609088
ENSMUSG00000054808	Actn4	up	0.580719	1.5977e-05
ENSMUSG00000036036	Zfp57	up	0.579982	0.0367383
ENSMUSG00000082079	Gm14490	unchanged	0.579334	0.090605
ENSMUSG00000078182	Gm6083	up	0.578653	0.0249514
ENSMUSG00000032482	Cspg5	unchanged	0.577715	0.0619804
ENSMUSG00000027660	Skil	up	0.577432	0.0187827
ENSMUSG00000020226	Slc5a4b	unchanged	0.57709	0.0840279
ENSMUSG00000031160	Eras	unchanged	0.57677	0.0679431
ENSMUSG00000030117	Gdf3	up	0.576698	0.0424726
ENSMUSG00000025726	Slc28a1	unchanged	0.57633	0.0768911
ENSMUSG00000025002	Cyp2c55	unchanged	0.575466	0.0763353
ENSMUSG00000071658	Gng3	unchanged	0.575465	0.0522671
ENSMUSG00000092416	Zfp141	up	0.575101	0.0314496
ENSMUSG00000064194	Zfp936	unchanged	0.574187	0.103733
ENSMUSG00000030353	Tead4	unchanged	0.574145	0.0784713
ENSMUSG00000047036	Zfp445	unchanged	0.573694	0.104588
ENSMUSG00000020021	Fgd6	unchanged	0.573395	0.104671
ENSMUSG00000026496	Parp1	up	0.572327	0.0120262
ENSMUSG00000071553	Cpa2	unchanged	0.572114	0.106026
ENSMUSG00000022286	Grhl2	unchanged	0.571777	0.106026
ENSMUSG00000042439	Zfp532	unchanged	0.571517	0.0680852
ENSMUSG00000041134	Cyyr1	unchanged	0.571242	0.106273
ENSMUSG00000041920	Slc16a6	unchanged	0.570971	0.0806168
ENSMUSG00000029922	Mkrn1	up	0.570487	0.0407229
ENSMUSG00000053367	Gm6792	unchanged	0.569276	0.089265
ENSMUSG00000021062	Rab15	unchanged	0.56913	0.0865935
ENSMUSG00000060376	Bckdha	up	0.569086	0.00875674
ENSMUSG00000068079	Tcf15	unchanged	0.568526	0.0806766
ENSMUSG00000054752	Fsd1l	unchanged	0.568392	0.0804498
ENSMUSG00000003814	Calr	up	0.567924	4.22918e-08
ENSMUSG00000033720	Sfxn5	unchanged	0.567336	0.108563
ENSMUSG00000072249	Gm5635	unchanged	0.567207	0.0733137
ENSMUSG00000083912	Gm5391	unchanged	0.56704	0.106026
ENSMUSG00000024642	Tle4	unchanged	0.566924	0.0572204
ENSMUSG00000035024	Ncapd3	up	0.566699	0.0228762
ENSMUSG00000029403	Cdkl2	unchanged	0.566475	0.103409
ENSMUSG00000043251	Exoc3l	unchanged	0.565423	0.103943
ENSMUSG00000090714	Zscan4d	up	0.565304	0.0499282
ENSMUSG00000083027	Gm13140	unchanged	0.565198	0.0705135
ENSMUSG00000037487	Ubr5	up	0.564657	0.00980752
ENSMUSG00000006587	Snai3	unchanged	0.563569	0.10615
ENSMUSG00000031520	Vegfc	unchanged	0.563067	0.101669
ENSMUSG00000008153	Clstn3	unchanged	0.562806	0.106009
ENSMUSG00000069620	Gm5250	unchanged	0.562092	0.0651158
ENSMUSG00000044006	Cilp2	unchanged	0.561336	0.108131
ENSMUSG00000018604	Tbx3	unchanged	0.561096	0.10784
ENSMUSG00000041653	Pnpla3	unchanged	0.560261	0.107706
ENSMUSG00000021456	Fbp2	unchanged	0.559807	0.0976471
ENSMUSG00000041488	Stx3	up	0.559552	0.0352667
ENSMUSG00000038932	Tcfl5	unchanged	0.558702	0.1165
ENSMUSG00000039623	Ap5z1	unchanged	0.558572	0.0834348
ENSMUSG00000028560	Usp1	up	0.558367	0.0035466
ENSMUSG00000050917	Fgf4	up	0.558263	0.0268956
ENSMUSG00000049230	Gm9833	unchanged	0.558018	0.0882506
ENSMUSG00000044447	Dock5	unchanged	0.557846	0.10702
ENSMUSG00000058447	Gm26920	unchanged	0.557711	0.0705478
ENSMUSG00000030653	Pde2a	unchanged	0.557568	0.11698
ENSMUSG00000038759	Nup205	up	0.557326	0.00612259
ENSMUSG00000021118	Plek2	unchanged	0.557135	0.117385
ENSMUSG00000098112	Bin2	unchanged	0.557049	0.054913
ENSMUSG00000016526	Dyrk3	unchanged	0.556272	0.0553767
ENSMUSG00000081044	AU015836	unchanged	0.55584	0.117942
ENSMUSG00000020184	Mdm2	up	0.555763	0.0188505
ENSMUSG00000015365	Mov10l1	unchanged	0.555734	0.11698
ENSMUSG00000010554	Mettl16	up	0.555355	0.00321212
ENSMUSG00000065979	Cpped1	unchanged	0.55506	0.0733114
ENSMUSG00000015176	Nolc1	up	0.554766	5.98764e-05
ENSMUSG00000024065	Ehd3	unchanged	0.554312	0.118625
ENSMUSG00000030731	Syt3	unchanged	0.553583	0.119758
ENSMUSG00000015112	Slc25a13	up	0.553094	0.0362753
ENSMUSG00000039501	Znfx1	unchanged	0.551435	0.10171
ENSMUSG00000058700	Gm8724	unchanged	0.551284	0.105188
ENSMUSG00000080825	Gm14892	unchanged	0.551168	0.118533
ENSMUSG00000097113	Gm19705	unchanged	0.550598	0.061525
ENSMUSG00000062226	Gm10112	unchanged	0.549759	0.0912438
ENSMUSG00000043415	Otud1	unchanged	0.549438	0.120435
ENSMUSG00000024120	Lrpprc	up	0.549089	0.00678264
ENSMUSG00000021457	Syk	unchanged	0.548822	0.0773083
ENSMUSG00000062031	Athl1	unchanged	0.548712	0.0774028
ENSMUSG00000024427	Spry4	unchanged	0.548493	0.100217
ENSMUSG00000033943	Mga	up	0.547452	0.0196933
ENSMUSG00000097172	4930444M15Rik	unchanged	0.546887	0.123148
ENSMUSG00000029249	Rest	up	0.546847	0.0110613
ENSMUSG00000038335	Tsr1	up	0.546843	0.0139626
ENSMUSG00000070284	Gmppb	unchanged	0.546761	0.099317
ENSMUSG00000060461	Dppa5a	unchanged	0.546267	0.0597263
ENSMUSG00000038518	Jarid2	up	0.54491	0.0321404
ENSMUSG00000018678	Sp2	unchanged	0.544614	0.0565248
ENSMUSG00000000708	Kat2b	unchanged	0.54427	0.115984
ENSMUSG00000063672	Nkx6-3	up	0.544058	0.0329968
ENSMUSG00000032834	Pwp2	up	0.543914	0.0189583
ENSMUSG00000090323	Gm5263	up	0.543791	0.0165722
ENSMUSG00000032246	Calml4	unchanged	0.543593	0.124793
ENSMUSG00000035649	Zcchc7	unchanged	0.543331	0.0539508
ENSMUSG00000039000	Ube3c	unchanged	0.543039	0.0789465
ENSMUSG00000018076	Med13l	up	0.542909	0.0174209
ENSMUSG00000086225	Gm8661	unchanged	0.542313	0.116971
ENSMUSG00000040029	Ipo8	unchanged	0.5417	0.0523135
ENSMUSG00000070348	Ccnd1	up	0.54166	0.0224656
ENSMUSG00000008575	Nfib	unchanged	0.541433	0.123065
ENSMUSG00000086468	Etaa1os	unchanged	0.541288	0.129468
ENSMUSG00000060512	0610040J01Rik	unchanged	0.54043	0.106026
ENSMUSG00000030060	Hmces	up	0.540002	0.0220604
ENSMUSG00000078906	Gm14444	unchanged	0.539995	0.123065
ENSMUSG00000026458	Ppfia4	unchanged	0.539718	0.0909289
ENSMUSG00000034154	Ino80	unchanged	0.53959	0.0865935
ENSMUSG00000027313	Chac1	unchanged	0.539515	0.0721082
ENSMUSG00000099115	Gm17190	unchanged	0.539497	0.107798
ENSMUSG00000027326	Casc5	up	0.539006	0.00465176
ENSMUSG00000019773	Fbxo5	up	0.538976	0.000387634
ENSMUSG00000005698	Ctcf	up	0.538732	1.62767e-05
ENSMUSG00000027288	Zfp106	up	0.538318	0.00162895
ENSMUSG00000034336	Ina	up	0.538086	0.0482666
ENSMUSG00000043411	Usp48	up	0.537332	0.00236879
ENSMUSG00000029651	Mtus2	unchanged	0.537042	0.0774041
ENSMUSG00000031168	Ebp	up	0.536969	0.0169162
ENSMUSG00000097119	B230354K17Rik	unchanged	0.536907	0.107232
ENSMUSG00000037855	Zfp365	unchanged	0.536639	0.133182
ENSMUSG00000023902	Zscan10	up	0.536523	0.0270833
ENSMUSG00000044816	D630023F18Rik	unchanged	0.536272	0.0637596
ENSMUSG00000036501	Fam13b	unchanged	0.536026	0.126862
ENSMUSG00000070610	Gm13127	unchanged	0.536004	0.135724
ENSMUSG00000047388	Atmin	up	0.535667	0.00621051
ENSMUSG00000019996	Map7	unchanged	0.53545	0.071802
ENSMUSG00000037188	Grhl3	unchanged	0.535308	0.0817334
ENSMUSG00000021185	9030617O03Rik	unchanged	0.535198	0.119234
ENSMUSG00000051235	Gen1	unchanged	0.535154	0.136314
ENSMUSG00000036672	Cenpt	up	0.534672	0.00114905
ENSMUSG00000000275	Trim25	up	0.53407	0.0475319
ENSMUSG00000023051	Tarbp2	unchanged	0.533742	0.0546181
ENSMUSG00000079029	Gm5662	unchanged	0.533438	0.110456
ENSMUSG00000081885	Gm13231	up	0.532524	0.0357415
ENSMUSG00000047797	Gjb1	unchanged	0.532009	0.093071
ENSMUSG00000030232	Aebp2	unchanged	0.531688	0.0568768
ENSMUSG00000055884	Fancm	unchanged	0.531391	0.0890904
ENSMUSG00000002204	Napsa	unchanged	0.53136	0.13266
ENSMUSG00000078495	Gm13157	unchanged	0.530137	0.0687527
ENSMUSG00000005609	Ctr9	up	0.529796	0.000818305
ENSMUSG00000058550	Dppa4	unchanged	0.529673	0.0928261
ENSMUSG00000026219	Trip12	up	0.52945	0.00537064
ENSMUSG00000028430	Nol6	unchanged	0.528047	0.0919497
ENSMUSG00000036390	Gadd45a	unchanged	0.527833	0.0771905
ENSMUSG00000070828	Zscan4f	unchanged	0.527593	0.119703
ENSMUSG00000046818	Ddit4l	unchanged	0.527373	0.0965977
ENSMUSG00000030539	Sema4b	up	0.52733	0.0470392
ENSMUSG00000002660	Clpp	up	0.527169	0.00101534
ENSMUSG00000025427	Rnf165	unchanged	0.526986	0.137065
ENSMUSG00000021950	Anxa8	unchanged	0.526767	0.145402
ENSMUSG00000022419	Deptor	unchanged	0.526744	0.0672697
ENSMUSG00000005667	Mthfd2	up	0.526677	0.0130841
ENSMUSG00000038587	Akap12	up	0.526248	0.012875
ENSMUSG00000027933	Ints3	up	0.525955	0.0177466
ENSMUSG00000042606	Hirip3	up	0.525719	0.0142995
ENSMUSG00000046591	Ticrr	unchanged	0.525415	0.0740011
ENSMUSG00000050592	Fam78a	unchanged	0.524637	0.139654
ENSMUSG00000054662	Ano9	unchanged	0.524303	0.103822
ENSMUSG00000030031	Kbtbd8	unchanged	0.524287	0.120029
ENSMUSG00000070047	Fat1	unchanged	0.523732	0.0894726
ENSMUSG00000022749	Tbc1d23	unchanged	0.523311	0.109009
ENSMUSG00000018727	Cpsf4l	unchanged	0.521367	0.0790928
ENSMUSG00000024409	Psors1c2	unchanged	0.52099	0.150639
ENSMUSG00000022843	Clcn2	unchanged	0.520648	0.149907
ENSMUSG00000094228	Gm4303	unchanged	0.520337	0.0608312
ENSMUSG00000005225	Plekha8	unchanged	0.520291	0.151517
ENSMUSG00000021182	Ccdc88c	unchanged	0.520241	0.125121
ENSMUSG00000026187	Xrcc5	up	0.520109	0.00728136
ENSMUSG00000062794	Zfp599	unchanged	0.519938	0.106026
ENSMUSG00000040040	Ift88	unchanged	0.519746	0.100874
ENSMUSG00000004768	Rab23	unchanged	0.519562	0.0638997
ENSMUSG00000032307	Ube2q2	unchanged	0.519559	0.1102
ENSMUSG00000043629	1700019D03Rik	unchanged	0.518964	0.0535328
ENSMUSG00000012123	Aim1l	unchanged	0.518958	0.0811911
ENSMUSG00000038916	Soga3	unchanged	0.518603	0.134841
ENSMUSG00000091594	Gm17067	unchanged	0.517533	0.141636
ENSMUSG00000031651	Triml1	unchanged	0.516752	0.0851241
ENSMUSG00000020024	Cep83	up	0.516614	0.0142609
ENSMUSG00000074199	Krtdap	unchanged	0.516584	0.15402
ENSMUSG00000024773	Atg2a	unchanged	0.516162	0.110805
ENSMUSG00000038437	Mllt6	unchanged	0.515835	0.0715806
ENSMUSG00000026893	Gca	unchanged	0.51487	0.134294
ENSMUSG00000024999	Noc3l	unchanged	0.514713	0.0552861
ENSMUSG00000022833	Ccdc14	unchanged	0.514576	0.0789665
ENSMUSG00000028807	Zbtb8a	unchanged	0.514298	0.121306
ENSMUSG00000079225	Gm9531	up	0.513628	0.0248013
ENSMUSG00000086013	Gm15706	unchanged	0.513387	0.154933
ENSMUSG00000066000	2610305D13Rik	up	0.513299	0.0470392
ENSMUSG00000033735	Spr	up	0.512492	0.00458652
ENSMUSG00000022055	Nefl	unchanged	0.512061	0.0674379
ENSMUSG00000032423	Syncrip	up	0.511991	0.0270425
ENSMUSG00000026532	Spta1	unchanged	0.511633	0.128308
ENSMUSG00000027387	Zc3h8	up	0.511521	0.0271883
ENSMUSG00000028826	Tmem57	up	0.5101	0.0236291
ENSMUSG00000079445	B3gnt7	unchanged	0.510064	0.0586454
ENSMUSG00000056458	Mok	unchanged	0.509713	0.119432
ENSMUSG00000056832	Ttc26	unchanged	0.50968	0.160518
ENSMUSG00000017843	Ppp2r5c	up	0.509657	0.00466952
ENSMUSG00000085642	3110053B16Rik	unchanged	0.509334	0.160518
ENSMUSG00000078671	Chd2	up	0.509333	0.0210931
ENSMUSG00000003309	Ap1m2	unchanged	0.508829	0.0519984
ENSMUSG00000013629	Cad	up	0.508493	0.00735808
ENSMUSG00000087635	Gm13414	unchanged	0.507818	0.056294
ENSMUSG00000020923	Ubtf	up	0.507576	0.0140474
ENSMUSG00000033009	Ogfod1	unchanged	0.50722	0.0552577
ENSMUSG00000032624	Eml4	up	0.507136	0.0196933
ENSMUSG00000051169	Rpusd3	up	0.506798	0.00633637
ENSMUSG00000027677	Ttc14	up	0.506579	0.0115461
ENSMUSG00000042010	Acacb	unchanged	0.506525	0.104303
ENSMUSG00000024456	Diap1	unchanged	0.506184	0.0677201
ENSMUSG00000037957	Wdr20	unchanged	0.506015	0.160185
ENSMUSG00000036368	Rmdn2	unchanged	0.505807	0.163322
ENSMUSG00000074071	Fam169b	unchanged	0.50556	0.164732
ENSMUSG00000024007	Ppil1	up	0.505081	0.0193369
ENSMUSG00000028886	Eya3	up	0.504621	0.0499282
ENSMUSG00000023094	Msrb2	unchanged	0.504239	0.113782
ENSMUSG00000027520	Zdbf2	up	0.504117	0.0393167
ENSMUSG00000034486	Gbx2	unchanged	0.503763	0.132389
ENSMUSG00000029790	Cep41	unchanged	0.503425	0.117813
ENSMUSG00000029053	Prkcz	unchanged	0.502858	0.0907792
ENSMUSG00000041328	Pcf11	unchanged	0.502327	0.117195
ENSMUSG00000084071	Gm13378	unchanged	0.501662	0.0589151
ENSMUSG00000023025	Larp4	up	0.501314	0.00352488
ENSMUSG00000041846	Smek1	unchanged	0.500998	0.127168
ENSMUSG00000020634	Ubxn2a	unchanged	0.500913	0.0654344
ENSMUSG00000055817	Mta3	up	0.500718	0.000965774
ENSMUSG00000029246	Ppat	up	0.500246	0.00466164
ENSMUSG00000026234	Ncl	up	0.500203	0.000291329
ENSMUSG00000070729	Gm12966	unchanged	0.50013	0.116608
ENSMUSG00000026516	Nvl	up	0.499769	0.0157794
ENSMUSG00000025260	Hsd17b10	up	0.499698	0.000240942
ENSMUSG00000033931	Rbm34	up	0.499603	0.013895
ENSMUSG00000069727	Gm5595	unchanged	0.499479	0.164826
ENSMUSG00000027082	Tfpi	unchanged	0.49944	0.0832463
ENSMUSG00000024912	Fosl1	unchanged	0.499148	0.168995
ENSMUSG00000032220	Myo1e	unchanged	0.498787	0.0721082
ENSMUSG00000082845	Gm13879	unchanged	0.4972	0.153667
ENSMUSG00000024892	Pcx	unchanged	0.497127	0.0789755
ENSMUSG00000038612	Mcl1	up	0.496633	0.0139626
ENSMUSG00000046079	Lrrc8d	unchanged	0.496298	0.164615
ENSMUSG00000031482	Slc25a15	up	0.495668	0.0438602
ENSMUSG00000038774	Ascc3	unchanged	0.495044	0.0834878
ENSMUSG00000079966	Gm14058	unchanged	0.494368	0.177502
ENSMUSG00000041712	Ubr7	up	0.49387	0.0168934
ENSMUSG00000040649	Rimklb	unchanged	0.493663	0.107332
ENSMUSG00000027581	Stmn3	unchanged	0.493397	0.0695317
ENSMUSG00000032400	Zwilch	up	0.492904	0.0254956
ENSMUSG00000064105	Cnnm2	unchanged	0.492784	0.098635
ENSMUSG00000028996	Rbp7	unchanged	0.49234	0.176418
ENSMUSG00000030505	Prmt3	up	0.491688	0.00809647
ENSMUSG00000049932	H2afx	up	0.491463	0.000500118
ENSMUSG00000024312	Wdr46	up	0.491128	0.0152545
ENSMUSG00000039115	Itga9	unchanged	0.491099	0.168809
ENSMUSG00000039903	Eva1c	unchanged	0.490822	0.17594
ENSMUSG00000041773	Enc1	unchanged	0.49067	0.0881221
ENSMUSG00000021245	Mlh3	unchanged	0.490579	0.099317
ENSMUSG00000030421	Uri1	up	0.490217	0.0324885
ENSMUSG00000027405	Nop56	up	0.490137	0.0013113
ENSMUSG00000038007	Acer2	unchanged	0.489053	0.131262
ENSMUSG00000027860	Vangl1	up	0.488782	0.0357415
ENSMUSG00000081302	Gm12020	unchanged	0.48853	0.108563
ENSMUSG00000060586	H2-Eb1	unchanged	0.488444	0.183985
ENSMUSG00000056413	Adap1	unchanged	0.488277	0.169277
ENSMUSG00000031715	Smarca5	up	0.48823	0.00630507
ENSMUSG00000089804	Gm16136	unchanged	0.487951	0.186176
ENSMUSG00000030769	Slc5a11	unchanged	0.487829	0.175401
ENSMUSG00000041319	Thoc6	up	0.487038	0.00229326
ENSMUSG00000028487	Bnc2	unchanged	0.48696	0.0977557
ENSMUSG00000097091	4930526L06Rik	unchanged	0.486368	0.183522
ENSMUSG00000078938	Syce3	unchanged	0.485801	0.17264
ENSMUSG00000030516	Tjp1	unchanged	0.485799	0.0749856
ENSMUSG00000096619	Gm2035	unchanged	0.48567	0.150143
ENSMUSG00000052488	Cherp	unchanged	0.485239	0.156955
ENSMUSG00000022679	Mpv17l	unchanged	0.485172	0.110685
ENSMUSG00000079009	Gm14139	unchanged	0.485095	0.186176
ENSMUSG00000096958	Gm26573	up	0.485023	0.000818305
ENSMUSG00000094439	Gm21969	unchanged	0.484869	0.106026
ENSMUSG00000014245	Pigl	up	0.48444	0.0401796
ENSMUSG00000086807	Platr21	unchanged	0.4838	0.188902
ENSMUSG00000063884	Ptcd3	unchanged	0.483177	0.0846661
ENSMUSG00000015597	Zfp318	up	0.481892	0.0176296
ENSMUSG00000031714	Gab1	up	0.48154	0.0290094
ENSMUSG00000033389	Arhgap44	unchanged	0.481498	0.192446
ENSMUSG00000028878	Fam76a	unchanged	0.481205	0.0586454
ENSMUSG00000011267	Zfp296	unchanged	0.480683	0.110477
ENSMUSG00000028086	Fbxw7	unchanged	0.480052	0.107142
ENSMUSG00000058301	Upf1	up	0.479676	0.0182719
ENSMUSG00000022304	Dpys	unchanged	0.479561	0.194275
ENSMUSG00000022855	Senp2	up	0.479337	0.0433953
ENSMUSG00000051735	Rinl	unchanged	0.479159	0.172776
ENSMUSG00000030268	Bcat1	up	0.479082	0.0458377
ENSMUSG00000028649	Macf1	unchanged	0.478645	0.0593449
ENSMUSG00000040761	Spen	unchanged	0.478633	0.0777632
ENSMUSG00000030309	Caprin2	unchanged	0.478577	0.0828684
ENSMUSG00000074780	Anapc15-ps	unchanged	0.478068	0.192446
ENSMUSG00000022779	Top3b	up	0.47776	0.0119835
ENSMUSG00000043857	Mgat5b	unchanged	0.4776	0.189031
ENSMUSG00000035168	Tanc1	unchanged	0.477484	0.0754244
ENSMUSG00000029777	Gars	up	0.477437	0.000781491
ENSMUSG00000036617	Etl4	unchanged	0.477427	0.0524389
ENSMUSG00000029863	Casp2	unchanged	0.477402	0.14279
ENSMUSG00000097398	Platr5	unchanged	0.477397	0.197506
ENSMUSG00000002190	Clgn	unchanged	0.477352	0.192043
ENSMUSG00000026304	Rab17	unchanged	0.477271	0.165357
ENSMUSG00000014418	Hps5	unchanged	0.476526	0.195291
ENSMUSG00000051391	Ywhag	up	0.47646	0.00402259
ENSMUSG00000034168	Irf2bpl	unchanged	0.475427	0.0709737
ENSMUSG00000037405	Icam1	unchanged	0.475281	0.199235
ENSMUSG00000029311	Hsd17b11	unchanged	0.474533	0.059754
ENSMUSG00000042251	Pm20d1	unchanged	0.474176	0.198902
ENSMUSG00000035329	Fbxo33	unchanged	0.473471	0.194263
ENSMUSG00000019428	Fkbp8	up	0.473397	0.000752995
ENSMUSG00000090125	Pou3f1	unchanged	0.473055	0.199235
ENSMUSG00000002228	Ppm1j	unchanged	0.472801	0.170904
ENSMUSG00000098215	Gm7069	unchanged	0.472687	0.186176
ENSMUSG00000073705	Apitd1	up	0.472667	0.0124281
ENSMUSG00000081037	Gm13929	unchanged	0.472513	0.192048
ENSMUSG00000068479	Mfap1a	up	0.472064	0.0470392
ENSMUSG00000081185	Gm4852	unchanged	0.471611	0.20394
ENSMUSG00000051220	Ercc6l	unchanged	0.471294	0.124399
ENSMUSG00000021056	Tex21	unchanged	0.470683	0.156098
ENSMUSG00000060012	Kif13b	unchanged	0.470315	0.191934
ENSMUSG00000019842	Traf3ip2	unchanged	0.469977	0.204325
ENSMUSG00000002104	Rapsn	unchanged	0.469971	0.183307
ENSMUSG00000052565	Hist1h1d	unchanged	0.469248	0.168069
ENSMUSG00000003849	Nqo1	unchanged	0.469015	0.177112
ENSMUSG00000024769	Cdc42bpg	unchanged	0.468808	0.195332
ENSMUSG00000064367	mt-Nd5	up	0.468631	0.00146287
ENSMUSG00000028825	Rhd	unchanged	0.468111	0.15402
ENSMUSG00000029923	Rab19	unchanged	0.467591	0.197506
ENSMUSG00000033373	Fntb	up	0.467554	0.0275047
ENSMUSG00000030431	Tmem238	unchanged	0.467318	0.123495
ENSMUSG00000014074	Rnf168	up	0.466737	0.0463561
ENSMUSG00000028693	Nasp	up	0.466699	0.000768954
ENSMUSG00000038028	Tigar	unchanged	0.46658	0.0703579
ENSMUSG00000056952	Tatdn2	unchanged	0.46618	0.209075
ENSMUSG00000086147	Gm13150	unchanged	0.466061	0.153443
ENSMUSG00000026987	Baz2b	unchanged	0.465815	0.089849
ENSMUSG00000041245	Wnk3	unchanged	0.465766	0.202799
ENSMUSG00000002847	Pla1a	unchanged	0.465652	0.120191
ENSMUSG00000036598	Ccdc113	unchanged	0.465429	0.206712
ENSMUSG00000069206	Zfp874a	unchanged	0.465149	0.191806
ENSMUSG00000021403	Serpinb9b	unchanged	0.464998	0.211905
ENSMUSG00000056209	Npm3	unchanged	0.464921	0.0624048
ENSMUSG00000098047	Gm18822	unchanged	0.464473	0.100217
ENSMUSG00000046722	Cdc42se1	up	0.464421	0.0275047
ENSMUSG00000059412	Fxyd2	unchanged	0.464405	0.213858
ENSMUSG00000031629	Cenpu	unchanged	0.463943	0.16359
ENSMUSG00000001054	Rmnd5b	up	0.463926	0.0336967
ENSMUSG00000025001	Hells	up	0.463694	0.00482752
ENSMUSG00000000276	Dgke	unchanged	0.463267	0.191806
ENSMUSG00000004535	Tax1bp1	up	0.462901	0.00866431
ENSMUSG00000074887	EU599041	unchanged	0.462665	0.216552
ENSMUSG00000061286	Exosc5	up	0.462262	0.019091
ENSMUSG00000021282	Eif5	up	0.462131	0.00237558
ENSMUSG00000028832	Stmn1	up	0.461831	0.0423281
ENSMUSG00000039382	Wdr45	unchanged	0.461486	0.133577
ENSMUSG00000034187	Nsf	up	0.461379	0.0380074
ENSMUSG00000021871	Pnp	unchanged	0.461334	0.0611082
ENSMUSG00000019235	Rps6kl1	unchanged	0.460946	0.175401
ENSMUSG00000030091	Nup210	unchanged	0.460655	0.159346
ENSMUSG00000062785	Kcnc3	unchanged	0.460404	0.200864
ENSMUSG00000028069	Gpatch4	up	0.460228	0.0424794
ENSMUSG00000020196	Cabin1	unchanged	0.460099	0.0662689
ENSMUSG00000074832	2410141K09Rik	unchanged	0.459868	0.156955
ENSMUSG00000061991	Hist1h2af	unchanged	0.459851	0.147795
ENSMUSG00000072437	Nanos1	unchanged	0.459314	0.193279
ENSMUSG00000091401	Gm9252	unchanged	0.459312	0.208295
ENSMUSG00000008976	Gabpa	unchanged	0.459192	0.0564134
ENSMUSG00000034247	Plekhm1	unchanged	0.459121	0.156865
ENSMUSG00000005893	Nr2c2	unchanged	0.458814	0.211905
ENSMUSG00000056579	Tug1	unchanged	0.4586	0.125821
ENSMUSG00000064341	mt-Nd1	unchanged	0.457789	0.0540404
ENSMUSG00000053581	Zfand2a	unchanged	0.457673	0.21316
ENSMUSG00000021835	Bmp4	unchanged	0.457629	0.197506
ENSMUSG00000032348	Gsta4	unchanged	0.457421	0.0523129
ENSMUSG00000064370	mt-Cytb	unchanged	0.457373	0.0523129
ENSMUSG00000040618	Pck2	up	0.457239	0.0434174
ENSMUSG00000025050	Pcgf6	unchanged	0.456456	0.0617133
ENSMUSG00000041408	Wapal	up	0.456455	0.0189609
ENSMUSG00000024731	Ms4a10	unchanged	0.456064	0.106719
ENSMUSG00000024613	Tcof1	up	0.455951	0.0124277
ENSMUSG00000047193	Dync2h1	unchanged	0.455635	0.220194
ENSMUSG00000021098	4930447C04Rik	unchanged	0.455433	0.175401
ENSMUSG00000001435	Col18a1	up	0.455121	0.0292488
ENSMUSG00000024014	Pim1	unchanged	0.454807	0.105171
ENSMUSG00000041774	Ydjc	unchanged	0.454784	0.0540424
ENSMUSG00000083796	Gm13369	unchanged	0.454661	0.205741
ENSMUSG00000073590	3222401L13Rik	unchanged	0.454547	0.221729
ENSMUSG00000097996	Gm5313	unchanged	0.453992	0.228762
ENSMUSG00000057967	Fgf18	unchanged	0.453825	0.228931
ENSMUSG00000038429	Usp5	up	0.453465	0.00598414
ENSMUSG00000027070	Lrp2	unchanged	0.453189	0.221185
ENSMUSG00000026131	Dst	up	0.452956	0.046761
ENSMUSG00000078776	9530053A07Rik	unchanged	0.452861	0.227257
ENSMUSG00000028572	Hook1	unchanged	0.45252	0.108558
ENSMUSG00000027610	Gss	up	0.452191	0.038074
ENSMUSG00000022332	Khdrbs3	unchanged	0.452058	0.221823
ENSMUSG00000033075	Senp1	unchanged	0.451873	0.0909289
ENSMUSG00000029131	Dnajb6	up	0.450132	0.0160767
ENSMUSG00000001998	Ap4e1	unchanged	0.450094	0.232395
ENSMUSG00000027259	Adal	unchanged	0.449959	0.203001
ENSMUSG00000059816	Fam159a	unchanged	0.44965	0.231381
ENSMUSG00000024302	Dtna	unchanged	0.449465	0.216552
ENSMUSG00000061458	Nol10	up	0.449382	0.00444308
ENSMUSG00000016921	Srsf6	up	0.44905	0.0246633
ENSMUSG00000026788	Zbtb43	unchanged	0.448889	0.119758
ENSMUSG00000043687	1190005I06Rik	unchanged	0.448522	0.147267
ENSMUSG00000072872	Rybp	unchanged	0.448459	0.113301
ENSMUSG00000006732	Mettl1	unchanged	0.448417	0.0545328
ENSMUSG00000032062	2310030G06Rik	unchanged	0.448057	0.153406
ENSMUSG00000033285	Wdr3	unchanged	0.44804	0.0572204
ENSMUSG00000028640	Tfap2c	unchanged	0.447911	0.188354
ENSMUSG00000022710	Usp7	unchanged	0.447887	0.0543132
ENSMUSG00000075271	Ttc30a1	unchanged	0.447821	0.237378
ENSMUSG00000026281	Dtymk	up	0.447709	0.0045675
ENSMUSG00000027286	Lrrc57	unchanged	0.447313	0.188823
ENSMUSG00000040242	Fgfr1op2	unchanged	0.447282	0.0575284
ENSMUSG00000032249	Anp32a	up	0.447141	0.0211377
ENSMUSG00000032042	Srpr	up	0.447084	0.0439703
ENSMUSG00000032254	Kif23	up	0.446903	0.047349
ENSMUSG00000030729	Pgm2l1	unchanged	0.446769	0.204006
ENSMUSG00000089865	Dyx1c1Ccpg1	unchanged	0.44669	0.139441
ENSMUSG00000053411	Cbx7	unchanged	0.446623	0.15468
ENSMUSG00000031995	St14	unchanged	0.446536	0.0828684
ENSMUSG00000029314	Agpat9	unchanged	0.446271	0.139441
ENSMUSG00000055560	Zfp459	unchanged	0.445859	0.214461
ENSMUSG00000006728	Cdk4	up	0.445783	0.0139626
ENSMUSG00000027171	Prrg4	unchanged	0.445508	0.15661
ENSMUSG00000002068	Ccne1	unchanged	0.445481	0.0513938
ENSMUSG00000029817	Tra2a	up	0.445433	0.0213789
ENSMUSG00000094517	Gm9044	unchanged	0.445398	0.155815
ENSMUSG00000023087	Ccrn4l	unchanged	0.445329	0.17931
ENSMUSG00000025507	Pidd1	unchanged	0.445108	0.142214
ENSMUSG00000002797	Ggct	unchanged	0.444674	0.099317
ENSMUSG00000079550	Mpp4	unchanged	0.44455	0.173868
ENSMUSG00000091779	Gm6763	unchanged	0.444549	0.200355
ENSMUSG00000041058	Wwp1	up	0.444476	0.0479434
ENSMUSG00000041769	Ppp2r2d	up	0.444303	0.0212132
ENSMUSG00000006005	Tpr	up	0.443937	0.00321212
ENSMUSG00000054099	Slc25a40	unchanged	0.443414	0.209428
ENSMUSG00000000811	Txnrd3	unchanged	0.443353	0.195291
ENSMUSG00000028800	Hdac1	up	0.443327	0.00611325
ENSMUSG00000040010	Slc7a5	unchanged	0.442923	0.0735575
ENSMUSG00000063856	Gpx1	up	0.442834	0.00983871
ENSMUSG00000073716	Gm13241	unchanged	0.44279	0.188758
ENSMUSG00000006586	Runx1t1	unchanged	0.44258	0.245025
ENSMUSG00000004099	Dnmt1	up	0.442539	0.00532491
ENSMUSG00000040430	Pitpnc1	unchanged	0.442507	0.129077
ENSMUSG00000036676	Tmtc3	unchanged	0.442255	0.220322
ENSMUSG00000034958	Atcay	unchanged	0.441957	0.227947
ENSMUSG00000022698	Naa50	up	0.441902	0.00120797
ENSMUSG00000026958	Dpp7	unchanged	0.441588	0.128485
ENSMUSG00000001518	Itfg2	unchanged	0.441268	0.0695011
ENSMUSG00000038214	Bend3	unchanged	0.440522	0.238057
ENSMUSG00000039676	Capsl	unchanged	0.440457	0.225851
ENSMUSG00000052456	Asna1	up	0.440333	0.0331884
ENSMUSG00000022246	Rai14	unchanged	0.440145	0.0734914
ENSMUSG00000031073	Fgf15	unchanged	0.440037	0.237495
ENSMUSG00000037608	Bclaf1	up	0.43972	0.012875
ENSMUSG00000019851	Perp	unchanged	0.439579	0.213658
ENSMUSG00000021958	Pinx1	unchanged	0.439101	0.0586454
ENSMUSG00000030279	C2cd5	unchanged	0.438738	0.198902
ENSMUSG00000049643	2310022A10Rik	unchanged	0.438409	0.0860289
ENSMUSG00000027573	Gid8	unchanged	0.438315	0.114471
ENSMUSG00000029267	Mtf2	unchanged	0.438274	0.0546936
ENSMUSG00000025364	Pa2g4	up	0.438143	0.000514983
ENSMUSG00000040432	Ltb4r2	unchanged	0.437906	0.0555764
ENSMUSG00000034064	Poglut1	up	0.437506	0.028739
ENSMUSG00000037622	Wdtc1	unchanged	0.437144	0.0860289
ENSMUSG00000096917	2500002B13Rik	unchanged	0.437059	0.137024
ENSMUSG00000071226	Cecr2	unchanged	0.436986	0.100217
ENSMUSG00000098091	Gm16470	unchanged	0.43646	0.135843
ENSMUSG00000028093	Acp6	unchanged	0.436263	0.0998927
ENSMUSG00000022195	6030458C11Rik	unchanged	0.435949	0.0821934
ENSMUSG00000029328	Hnrnpdl	up	0.435643	0.00402881
ENSMUSG00000065947	mt-Nd4l	up	0.435268	0.0278964
ENSMUSG00000081731	Calr-ps	unchanged	0.435145	0.223939
ENSMUSG00000002416	Ndufb2	up	0.434923	0.0125032
ENSMUSG00000030447	Cyfip1	unchanged	0.434705	0.0586454
ENSMUSG00000028766	Alpl	unchanged	0.43461	0.118169
ENSMUSG00000028675	Pnrc2	unchanged	0.434226	0.121306
ENSMUSG00000052144	Ppp4r2	unchanged	0.434174	0.0728932
ENSMUSG00000026615	Eprs	up	0.433502	0.00647541
ENSMUSG00000034330	Plcg2	unchanged	0.43325	0.15402
ENSMUSG00000030980	Knop1	up	0.433173	0.0139626
ENSMUSG00000023064	Sncg	unchanged	0.43306	0.239072
ENSMUSG00000060519	Tor3a	unchanged	0.432962	0.13585
ENSMUSG00000023266	Frs3	unchanged	0.4323	0.187213
ENSMUSG00000026254	Eif4e2	up	0.432233	0.00880444
ENSMUSG00000037627	Rgs22	unchanged	0.432228	0.260196
ENSMUSG00000031578	Mak16	up	0.432167	0.0019241
ENSMUSG00000030528	Blm	unchanged	0.43209	0.119249
ENSMUSG00000035000	Dpp4	unchanged	0.431572	0.260458
ENSMUSG00000042097	Zfp239	unchanged	0.431513	0.206533
ENSMUSG00000019301	Hsd17b1	unchanged	0.429842	0.251225
ENSMUSG00000038970	Lmtk2	unchanged	0.429693	0.209075
ENSMUSG00000019837	Gtf3c6	unchanged	0.429385	0.0586454
ENSMUSG00000074886	Grk6	unchanged	0.429343	0.0586615
ENSMUSG00000063810	Alms1	unchanged	0.428986	0.241345
ENSMUSG00000004980	Hnrnpa2b1	up	0.428727	0.0043131
ENSMUSG00000001632	Brpf1	unchanged	0.428577	0.105543
ENSMUSG00000020961	Ston2	unchanged	0.428338	0.248584
ENSMUSG00000023044	Csad	unchanged	0.428321	0.160229
ENSMUSG00000046034	Otulin	unchanged	0.428106	0.121222
ENSMUSG00000036022	Fam122b	unchanged	0.42805	0.228762
ENSMUSG00000048924	Ccdc125	unchanged	0.428044	0.251381
ENSMUSG00000001128	Cfp	unchanged	0.428038	0.266922
ENSMUSG00000054766	Set	unchanged	0.427962	0.0535282
ENSMUSG00000010342	Tex14	unchanged	0.427638	0.131541
ENSMUSG00000023393	Slc17a9	unchanged	0.427427	0.237378
ENSMUSG00000006651	Aplp1	unchanged	0.427403	0.0941995
ENSMUSG00000030088	Aldh1l1	unchanged	0.427311	0.2681
ENSMUSG00000039713	Plekhg5	unchanged	0.427194	0.16997
ENSMUSG00000095339	Zscan4b	unchanged	0.427167	0.186682
ENSMUSG00000067150	Xpo5	unchanged	0.426978	0.137588
ENSMUSG00000079575	Rbpsuh-rs3	unchanged	0.426769	0.185282
ENSMUSG00000097943	Gm7833	unchanged	0.426703	0.249031
ENSMUSG00000020075	Ddx21	up	0.426513	0.0270002
ENSMUSG00000029776	Hibadh	up	0.426463	0.0347093
ENSMUSG00000044250	Pced1b	unchanged	0.42643	0.269682
ENSMUSG00000024989	Cep55	unchanged	0.426421	0.0795697
ENSMUSG00000038538	Ubn2	unchanged	0.426369	0.106233
ENSMUSG00000057342	Sphk2	unchanged	0.426038	0.164726
ENSMUSG00000032202	Rab27a	unchanged	0.425296	0.254838
ENSMUSG00000029084	Cd38	unchanged	0.425211	0.240613
ENSMUSG00000035133	Arhgap5	unchanged	0.424894	0.060722
ENSMUSG00000033712	Ccar2	unchanged	0.424804	0.251189
ENSMUSG00000045095	Magi1	unchanged	0.424698	0.198776
ENSMUSG00000037995	Igsf9	unchanged	0.424642	0.149035
ENSMUSG00000081243	Gm14037	unchanged	0.42455	0.251626
ENSMUSG00000059436	Max	unchanged	0.42446	0.0734139
ENSMUSG00000039756	Dnttip2	up	0.424101	0.00236879
ENSMUSG00000025407	Gli1	unchanged	0.424058	0.273077
ENSMUSG00000057541	Pus7	unchanged	0.423995	0.117145
ENSMUSG00000019857	Asf1a	unchanged	0.423843	0.11698
ENSMUSG00000089785	Slc25a5-ps	unchanged	0.423286	0.0812751
ENSMUSG00000025323	Sp4	unchanged	0.423276	0.269547
ENSMUSG00000039523	Cep104	unchanged	0.42276	0.185282
ENSMUSG00000098058	Gm8529	unchanged	0.421958	0.239277
ENSMUSG00000082951	Gm13359	unchanged	0.42194	0.257441
ENSMUSG00000023903	Mmp25	unchanged	0.421643	0.256383
ENSMUSG00000030428	Ttyh1	unchanged	0.421259	0.26714
ENSMUSG00000003604	Aven	unchanged	0.420981	0.183204
ENSMUSG00000020063	Sirt1	unchanged	0.420839	0.238057
ENSMUSG00000039842	Mcph1	up	0.420763	0.0228516
ENSMUSG00000028698	Pik3r3	unchanged	0.420665	0.276378
ENSMUSG00000001366	Fbxo9	unchanged	0.420619	0.16262
ENSMUSG00000028434	Epb4.1l4b	unchanged	0.420562	0.277592
ENSMUSG00000027424	Mgme1	up	0.420019	0.0140474
ENSMUSG00000017146	Brca1	unchanged	0.419996	0.0896468
ENSMUSG00000000730	Dnmt3l	unchanged	0.419953	0.204639
ENSMUSG00000083736	Gm6039	unchanged	0.419718	0.11592
ENSMUSG00000021311	Mtr	unchanged	0.41948	0.271794
ENSMUSG00000021557	Agtpbp1	unchanged	0.419332	0.246307
ENSMUSG00000022545	Ercc4	unchanged	0.419191	0.248388
ENSMUSG00000040263	Klhdc4	unchanged	0.419074	0.15468
ENSMUSG00000031786	Drc7	unchanged	0.418393	0.246488
ENSMUSG00000019986	Ahi1	unchanged	0.418383	0.18076
ENSMUSG00000027077	Smtnl1	unchanged	0.41837	0.280829
ENSMUSG00000008373	Prpf31	unchanged	0.417861	0.0588247
ENSMUSG00000003813	Rad23a	unchanged	0.417804	0.133657
ENSMUSG00000019820	Utrn	up	0.417796	0.0395242
ENSMUSG00000029027	Dffb	unchanged	0.417722	0.231024
ENSMUSG00000037085	Trmt12	unchanged	0.417621	0.280313
ENSMUSG00000049164	Zfp518a	unchanged	0.416902	0.13519
ENSMUSG00000020649	Rrm2	up	0.416802	0.0363537
ENSMUSG00000083714	Gm14499	unchanged	0.416472	0.15453
ENSMUSG00000006527	Sfmbt1	unchanged	0.416329	0.25784
ENSMUSG00000003526	Prodh	unchanged	0.415999	0.156955
ENSMUSG00000057715	A830018L16Rik	unchanged	0.415995	0.280829
ENSMUSG00000052384	Nrros	unchanged	0.415792	0.283062
ENSMUSG00000029415	Sdad1	up	0.41575	0.0334702
ENSMUSG00000020235	Fzr1	up	0.415728	0.0400624
ENSMUSG00000043223	Gm4835	unchanged	0.415719	0.147267
ENSMUSG00000005481	Ddx39	up	0.41568	0.01343
ENSMUSG00000069014	Gm5641	unchanged	0.415622	0.285508
ENSMUSG00000041133	Smc1a	up	0.415361	0.0300258
ENSMUSG00000034453	Polr3b	unchanged	0.415288	0.124076
ENSMUSG00000032481	Smarcc1	up	0.415284	0.0121338
ENSMUSG00000006356	Crip2	unchanged	0.415267	0.0624947
ENSMUSG00000021392	Nol8	unchanged	0.415191	0.0646826
ENSMUSG00000021794	Glud1	up	0.415124	0.00696068
ENSMUSG00000020020	Usp44	unchanged	0.414496	0.286109
ENSMUSG00000028893	Sesn2	unchanged	0.414401	0.106026
ENSMUSG00000060733	Ipmk	unchanged	0.414003	0.150078
ENSMUSG00000074305	Peak1	unchanged	0.413901	0.177112
ENSMUSG00000042404	Dennd4b	unchanged	0.41383	0.288678
ENSMUSG00000037816	Fbxw17	unchanged	0.413737	0.262031
ENSMUSG00000039497	Dse	unchanged	0.413541	0.228931
ENSMUSG00000039985	Fam60a	unchanged	0.413528	0.103731
ENSMUSG00000022940	Pigp	up	0.412514	0.0461836
ENSMUSG00000027678	Ncoa3	unchanged	0.41245	0.110764
ENSMUSG00000029504	Ddx51	unchanged	0.411923	0.241398
ENSMUSG00000030722	Nfatc2ip	unchanged	0.411845	0.129277
ENSMUSG00000027185	Nat10	unchanged	0.41183	0.0867168
ENSMUSG00000038039	Gcc2	unchanged	0.411631	0.0687527
ENSMUSG00000044442	N6amt1	unchanged	0.411626	0.121222
ENSMUSG00000045817	Zfp36l2	unchanged	0.411275	0.292393
ENSMUSG00000021906	Oxnad1	unchanged	0.410661	0.0993216
ENSMUSG00000021466	Ptch1	unchanged	0.410643	0.28608
ENSMUSG00000023942	Slc29a1	unchanged	0.410145	0.0886724
ENSMUSG00000017999	Ddx27	up	0.410066	0.0201372
ENSMUSG00000007908	Hmgcll1	unchanged	0.410034	0.28281
ENSMUSG00000031657	Heatr3	unchanged	0.409795	0.0788636
ENSMUSG00000034203	Chchd4	up	0.409431	0.0173502
ENSMUSG00000038776	Ephx1	unchanged	0.40922	0.274572
ENSMUSG00000035834	Polr3g	up	0.409132	0.0389444
ENSMUSG00000043962	Thrap3	unchanged	0.408745	0.105171
ENSMUSG00000038806	Sde2	up	0.408731	0.0219295
ENSMUSG00000044303	Cdkn2a	unchanged	0.408498	0.296011
ENSMUSG00000021193	Pitrm1	unchanged	0.408268	0.0547458
ENSMUSG00000015757	Ppil4	up	0.408117	0.01343
ENSMUSG00000063354	Slc39a4	unchanged	0.407703	0.165934
ENSMUSG00000070371	Prss36	unchanged	0.40756	0.168619
ENSMUSG00000022822	Abcc5	unchanged	0.407225	0.117771
ENSMUSG00000026814	Eng	unchanged	0.406854	0.282642
ENSMUSG00000030619	Eed	up	0.406605	0.0182525
ENSMUSG00000080774	Gm9143	unchanged	0.40633	0.251205
ENSMUSG00000070699	Sars2	unchanged	0.40633	0.0576417
ENSMUSG00000079297	Gm2223	unchanged	0.40574	0.288312
ENSMUSG00000084350	Znf41-ps	unchanged	0.405543	0.149872
ENSMUSG00000029346	Srrd	unchanged	0.405507	0.25764
ENSMUSG00000028681	Ptch2	unchanged	0.405356	0.156548
ENSMUSG00000081455	Hmgb1-ps3	unchanged	0.405301	0.298358
ENSMUSG00000072949	Acot1	unchanged	0.405135	0.206747
ENSMUSG00000028089	Chd1l	unchanged	0.405079	0.159314
ENSMUSG00000041264	Uspl1	up	0.404633	0.0444591
ENSMUSG00000040325	Vprbp	unchanged	0.404607	0.126482
ENSMUSG00000075703	Ept1	unchanged	0.404301	0.180864
ENSMUSG00000020785	Camkk1	unchanged	0.404093	0.300612
ENSMUSG00000030851	Ldhc	unchanged	0.403934	0.299431
ENSMUSG00000082535	Gm7860	unchanged	0.403743	0.121098
ENSMUSG00000028519	Dab1	unchanged	0.403679	0.130783
ENSMUSG00000054418	2900041M22Rik	unchanged	0.403365	0.297601
ENSMUSG00000000731	Aire	unchanged	0.403284	0.304836
ENSMUSG00000035049	Rrp12	unchanged	0.40324	0.108072
ENSMUSG00000036596	Cpz	unchanged	0.403217	0.300893
ENSMUSG00000041483	Zfp281	up	0.402924	0.0438782
ENSMUSG00000097574	C920006O11Rik	unchanged	0.402851	0.300485
ENSMUSG00000063334	Krr1	unchanged	0.402539	0.0605983
ENSMUSG00000023022	Lima1	unchanged	0.40251	0.233541
ENSMUSG00000029050	Ski	unchanged	0.402111	0.248745
ENSMUSG00000050931	Sgms2	unchanged	0.401812	0.282218
ENSMUSG00000022788	Fgd4	unchanged	0.401649	0.305942
ENSMUSG00000022992	Kansl2	unchanged	0.400818	0.252428
ENSMUSG00000028699	Tspan1	unchanged	0.400725	0.278519
ENSMUSG00000000561	Wdr77	up	0.400721	0.00774219
ENSMUSG00000037221	Mospd3	unchanged	0.40035	0.187107
ENSMUSG00000024579	Pcyox1l	unchanged	0.400278	0.31086
ENSMUSG00000004996	Mri1	up	0.400152	0.00952576
ENSMUSG00000025764	Jade1	unchanged	0.400135	0.146903
ENSMUSG00000013523	Bcas1	unchanged	0.399683	0.309108
ENSMUSG00000054226	Tprkb	unchanged	0.399012	0.0862692
ENSMUSG00000081739	Mdm4-ps	unchanged	0.398688	0.304683
ENSMUSG00000036403	Cep135	unchanged	0.398645	0.233744
ENSMUSG00000010755	Cars	up	0.398588	0.028739
ENSMUSG00000030835	Nomo1	unchanged	0.398458	0.0679431
ENSMUSG00000032494	Tdgf1	unchanged	0.397849	0.233827
ENSMUSG00000001280	Sp1	unchanged	0.397405	0.0559029
ENSMUSG00000032264	Zw10	unchanged	0.396933	0.098986
ENSMUSG00000086688	Gm11560	unchanged	0.396647	0.0760646
ENSMUSG00000029468	P2rx7	unchanged	0.396605	0.294088
ENSMUSG00000031297	Slc7a3	unchanged	0.396504	0.255808
ENSMUSG00000078869	Gm14409	unchanged	0.39642	0.289018
ENSMUSG00000029833	Trim24	unchanged	0.396324	0.0843332
ENSMUSG00000022099	Dmtn	unchanged	0.395894	0.205741
ENSMUSG00000057497	Fam136a	unchanged	0.395325	0.0726769
ENSMUSG00000026705	Klhl20	unchanged	0.394536	0.288936
ENSMUSG00000026196	Bard1	unchanged	0.39379	0.18807
ENSMUSG00000025403	Shmt2	unchanged	0.393772	0.0586454
ENSMUSG00000038010	Ccdc138	unchanged	0.393671	0.276834
ENSMUSG00000037692	Ahdc1	unchanged	0.393661	0.189031
ENSMUSG00000044224	Dnajc21	unchanged	0.393639	0.113037
ENSMUSG00000039126	Prune2	unchanged	0.393597	0.246337
ENSMUSG00000056267	Cep70	unchanged	0.393573	0.216645
ENSMUSG00000025190	Got1	up	0.393539	0.0073676
ENSMUSG00000033991	Ttc37	unchanged	0.393385	0.320391
ENSMUSG00000057738	Sptan1	unchanged	0.393366	0.06623
ENSMUSG00000032897	Nfyc	unchanged	0.39333	0.129077
ENSMUSG00000031150	Ccdc120	unchanged	0.392723	0.300485
ENSMUSG00000051457	Spn	unchanged	0.39271	0.304417
ENSMUSG00000032409	Atr	unchanged	0.392666	0.280771
ENSMUSG00000052271	Bhlha15	unchanged	0.392398	0.300612
ENSMUSG00000099188	Gm27248	unchanged	0.392384	0.31816
ENSMUSG00000028163	Nfkb1	unchanged	0.392127	0.259738
ENSMUSG00000025557	Slc15a1	unchanged	0.39206	0.297292
ENSMUSG00000012396	Nanog	unchanged	0.391707	0.162261
ENSMUSG00000002076	Hsf2bp	unchanged	0.391482	0.227856
ENSMUSG00000080800	Gm11582	unchanged	0.391374	0.32331
ENSMUSG00000040234	Tm7sf3	unchanged	0.391031	0.211905
ENSMUSG00000039826	Trub2	unchanged	0.39081	0.0598724
ENSMUSG00000083863	Gm13341	unchanged	0.390784	0.0919599
ENSMUSG00000093574	Gm20671	unchanged	0.390673	0.112346
ENSMUSG00000044005	Gls2	unchanged	0.390477	0.252428
ENSMUSG00000039298	Cdk5rap2	unchanged	0.390468	0.168069
ENSMUSG00000073988	Ttpa	unchanged	0.390258	0.323026
ENSMUSG00000002748	Baz1b	unchanged	0.389566	0.0951025
ENSMUSG00000002343	Armc6	unchanged	0.389241	0.109447
ENSMUSG00000079104	Prps1l3	unchanged	0.38909	0.221185
ENSMUSG00000051817	Sox12	unchanged	0.388934	0.288936
ENSMUSG00000036752	Tubb4b	up	0.388656	0.0288694
ENSMUSG00000030726	Pold3	up	0.388156	0.0211377
ENSMUSG00000037022	Mmaa	unchanged	0.388123	0.275938
ENSMUSG00000004446	Bid	unchanged	0.388033	0.20394
ENSMUSG00000036820	Amdhd2	unchanged	0.387718	0.117048
ENSMUSG00000059326	Csf2ra	unchanged	0.387559	0.31866
ENSMUSG00000024735	Prpf19	up	0.387464	0.0218714
ENSMUSG00000036371	Serbp1	up	0.386852	0.00366385
ENSMUSG00000021377	Dek	up	0.386537	0.0101037
ENSMUSG00000059554	Ccdc28a	unchanged	0.386514	0.188958
ENSMUSG00000058773	Hist1h1b	unchanged	0.386058	0.16359
ENSMUSG00000033545	Znrf1	unchanged	0.386048	0.257332
ENSMUSG00000027630	Tbl1xr1	unchanged	0.385649	0.126837
ENSMUSG00000036819	Jmjd4	unchanged	0.38545	0.16997
ENSMUSG00000052727	Map1b	up	0.385183	0.00980752
ENSMUSG00000039069	Mtg2	unchanged	0.385074	0.136155
ENSMUSG00000058927	Gm10053	up	0.384974	0.0268048
ENSMUSG00000095304	Plac9a	unchanged	0.384911	0.188902
ENSMUSG00000055900	Tmem69	unchanged	0.384632	0.300485
ENSMUSG00000018707	Dync1h1	unchanged	0.384481	0.0928261
ENSMUSG00000046133	C130073F10Rik	unchanged	0.384332	0.316932
ENSMUSG00000028243	Ubxn2b	unchanged	0.384168	0.204631
ENSMUSG00000048550	Thnsl1	unchanged	0.384102	0.314773
ENSMUSG00000048458	Fam212b	unchanged	0.383844	0.299096
ENSMUSG00000031575	Ash2l	unchanged	0.383633	0.109302
ENSMUSG00000098238	Gm8756	unchanged	0.383455	0.211301
ENSMUSG00000002835	Chaf1a	unchanged	0.383364	0.216645
ENSMUSG00000029455	Aldh2	unchanged	0.383285	0.156994
ENSMUSG00000035284	Vps13c	unchanged	0.383221	0.313313
ENSMUSG00000026037	Orc2	up	0.383157	0.0108018
ENSMUSG00000031984	2810004N23Rik	up	0.383033	0.00896067
ENSMUSG00000021947	Cryl1	unchanged	0.382948	0.283062
ENSMUSG00000038151	Prdm1	unchanged	0.382864	0.328549
ENSMUSG00000024406	Pou5f1	unchanged	0.381843	0.168475
ENSMUSG00000037020	Wdr62	unchanged	0.381617	0.14759
ENSMUSG00000031386	Hcfc1	unchanged	0.381279	0.0732318
ENSMUSG00000037572	Wdhd1	unchanged	0.381262	0.150081
ENSMUSG00000075511	1700001L05Rik	unchanged	0.380573	0.344171
ENSMUSG00000032212	Sltm	up	0.380565	0.0248304
ENSMUSG00000026005	Rpe	unchanged	0.380454	0.133041
ENSMUSG00000042357	Gjb5	unchanged	0.380332	0.282323
ENSMUSG00000006442	Srm	up	0.380275	0.0335912
ENSMUSG00000034518	Hmgxb4	unchanged	0.38015	0.0721082
ENSMUSG00000083219	Gm11410	unchanged	0.380049	0.318856
ENSMUSG00000025264	Tsr2	unchanged	0.379837	0.123481
ENSMUSG00000033227	Wnt6	unchanged	0.379767	0.309361
ENSMUSG00000055013	Agap1	unchanged	0.379536	0.187213
ENSMUSG00000026270	Capn10	unchanged	0.37952	0.190422
ENSMUSG00000026856	Dolpp1	unchanged	0.379341	0.125819
ENSMUSG00000063849	Ppcdc	unchanged	0.379135	0.238677
ENSMUSG00000025223	Ldb1	unchanged	0.378904	0.0539508
ENSMUSG00000021911	Parg	unchanged	0.378515	0.0841405
ENSMUSG00000091474	2610021A01Rik	unchanged	0.378506	0.188715
ENSMUSG00000070425	Xntrpc	unchanged	0.378201	0.241398
ENSMUSG00000046337	Fam178b	unchanged	0.378126	0.331554
ENSMUSG00000043991	Pura	unchanged	0.377612	0.107736
ENSMUSG00000071653	1810009A15Rik	up	0.377511	0.010934
ENSMUSG00000045349	Sh2d5	unchanged	0.377245	0.333483
ENSMUSG00000037369	Kdm6a	unchanged	0.377224	0.269682
ENSMUSG00000021039	Snw1	unchanged	0.377196	0.0831011
ENSMUSG00000037364	Srrt	up	0.377182	0.0284345
ENSMUSG00000049764	Zfp280b	unchanged	0.377067	0.301773
ENSMUSG00000025591	Tma16	unchanged	0.377046	0.136267
ENSMUSG00000060923	Acyp2	unchanged	0.377041	0.337768
ENSMUSG00000027248	Pdia3	up	0.376862	0.026476
ENSMUSG00000084275	Gm5396	unchanged	0.376838	0.329241
ENSMUSG00000095159	Tubb4b-ps1	unchanged	0.376791	0.0653149
ENSMUSG00000091490	Triml2	unchanged	0.376686	0.241945
ENSMUSG00000043155	Hpdl	unchanged	0.376573	0.293333
ENSMUSG00000007122	Casq1	unchanged	0.37616	0.274024
ENSMUSG00000040532	Abhd11	unchanged	0.375897	0.128172
ENSMUSG00000046897	Zfp740	unchanged	0.375686	0.227947
ENSMUSG00000002222	Rmnd5a	unchanged	0.375559	0.286091
ENSMUSG00000020078	Vps26a	up	0.375519	0.0195103
ENSMUSG00000060038	Dhps	up	0.37551	0.0390124
ENSMUSG00000063785	Utp14a	up	0.375461	0.0435515
ENSMUSG00000001627	Ifrd1	unchanged	0.375437	0.0651158
ENSMUSG00000005148	Klf5	unchanged	0.375314	0.20759
ENSMUSG00000074247	Dda1	up	0.375088	0.00345866
ENSMUSG00000029464	Gpn3	unchanged	0.375083	0.0619804
ENSMUSG00000082884	Gm13339	unchanged	0.374751	0.353982
ENSMUSG00000022748	Cmss1	unchanged	0.374684	0.112641
ENSMUSG00000009073	Nf2	unchanged	0.374682	0.136155
ENSMUSG00000004268	Emg1	unchanged	0.374609	0.0682236
ENSMUSG00000078689	Mup6	unchanged	0.374387	0.354662
ENSMUSG00000033885	Pxk	unchanged	0.374288	0.178953
ENSMUSG00000029591	Ung	unchanged	0.374283	0.100217
ENSMUSG00000071337	Tia1	unchanged	0.374172	0.209415
ENSMUSG00000078894	2210418O10Rik	unchanged	0.374098	0.355071
ENSMUSG00000025911	Adhfe1	unchanged	0.374095	0.345116
ENSMUSG00000027671	Actl6a	unchanged	0.373866	0.179388
ENSMUSG00000000340	Dbt	unchanged	0.373781	0.24359
ENSMUSG00000041313	Slc7a1	unchanged	0.373706	0.319589
ENSMUSG00000005732	Ranbp1	up	0.373614	0.00809647
ENSMUSG00000006740	Kif5b	up	0.373233	0.0245558
ENSMUSG00000055760	Gemin6	unchanged	0.373208	0.10255
ENSMUSG00000030045	Mrpl19	unchanged	0.373125	0.0872844
ENSMUSG00000098178	Yam1	unchanged	0.373115	0.263851
ENSMUSG00000022682	Rrn3	unchanged	0.372867	0.0841405
ENSMUSG00000048109	Rbm15	unchanged	0.372701	0.324738
ENSMUSG00000070291	Ddx43	unchanged	0.372687	0.355308
ENSMUSG00000056735	A930024E05Rik	unchanged	0.372472	0.356864
ENSMUSG00000031403	Dkc1	up	0.372384	0.0470392
ENSMUSG00000082245	Gm6292	unchanged	0.372113	0.201645
ENSMUSG00000026434	Nucks1	up	0.372041	0.00673905
ENSMUSG00000028389	Zfp37	unchanged	0.371811	0.290441
ENSMUSG00000035640	Dos	unchanged	0.371788	0.356013
ENSMUSG00000026622	Nek2	unchanged	0.371336	0.155688
ENSMUSG00000052962	Mrpl35	up	0.371181	0.0196933
ENSMUSG00000082005	Gm7189	unchanged	0.371127	0.281474
ENSMUSG00000028109	Hormad1	unchanged	0.370734	0.351477
ENSMUSG00000021263	Degs2	unchanged	0.370582	0.354067
ENSMUSG00000019841	Rev3l	unchanged	0.370525	0.328396
ENSMUSG00000032118	Fez1	unchanged	0.370195	0.357864
ENSMUSG00000037725	Ckap2	unchanged	0.370192	0.0846661
ENSMUSG00000082778	Gm15191	unchanged	0.370191	0.338368
ENSMUSG00000056763	Cspp1	unchanged	0.370035	0.121563
ENSMUSG00000048100	Taf13	unchanged	0.369899	0.173303
ENSMUSG00000025747	Tyms	unchanged	0.369583	0.108072
ENSMUSG00000035173	Ccdc186	unchanged	0.369418	0.131262
ENSMUSG00000025980	Hspd1	up	0.369269	0.0173502
ENSMUSG00000034709	Ppp1r21	unchanged	0.369058	0.293774
ENSMUSG00000030177	Ccdc77	unchanged	0.368938	0.15402
ENSMUSG00000042079	Hnrnpf	up	0.368812	0.00587127
ENSMUSG00000021867	Tmem254b	unchanged	0.36847	0.191236
ENSMUSG00000003039	Fam32a	unchanged	0.368386	0.0790145
ENSMUSG00000029446	Psph	unchanged	0.368254	0.0829759
ENSMUSG00000022601	Zbtb11	unchanged	0.368104	0.256386
ENSMUSG00000024561	Mbd1	unchanged	0.367492	0.348536
ENSMUSG00000023143	Nagpa	unchanged	0.367456	0.286909
ENSMUSG00000058093	Zfp729b	unchanged	0.367456	0.301507
ENSMUSG00000032309	Fbxo22	unchanged	0.36731	0.143639
ENSMUSG00000047649	Cd3eap	unchanged	0.367284	0.165554
ENSMUSG00000034235	Usp54	unchanged	0.367126	0.352439
ENSMUSG00000023991	Foxp4	unchanged	0.36709	0.359628
ENSMUSG00000011179	Odc1	unchanged	0.367011	0.244108
ENSMUSG00000082072	Gm15785	unchanged	0.366819	0.335199
ENSMUSG00000061207	Stk19	unchanged	0.366789	0.247215
ENSMUSG00000000948	Gm38393	unchanged	0.366483	0.0847533
ENSMUSG00000037366	Pafah2	unchanged	0.366439	0.356552
ENSMUSG00000024726	2410127L17Rik	unchanged	0.36634	0.0939169
ENSMUSG00000022756	Slc7a4	unchanged	0.366286	0.367521
ENSMUSG00000021759	Ppap2a	unchanged	0.36626	0.244108
ENSMUSG00000021532	Fastkd3	unchanged	0.36562	0.20726
ENSMUSG00000040296	Ddx58	unchanged	0.365492	0.310921
ENSMUSG00000096544	Gm4617	unchanged	0.365467	0.125841
ENSMUSG00000037646	Vps13b	unchanged	0.365283	0.336772
ENSMUSG00000005204	Senp3	unchanged	0.365133	0.0569837
ENSMUSG00000001281	Itgb7	unchanged	0.365132	0.359628
ENSMUSG00000035769	Xylb	unchanged	0.364991	0.358051
ENSMUSG00000098985	Gm27219	unchanged	0.364852	0.221185
ENSMUSG00000085794	Vax2os	unchanged	0.364266	0.371333
ENSMUSG00000098180	Gm5430	unchanged	0.36423	0.337898
ENSMUSG00000063412	Gm10131	up	0.364196	0.00980752
ENSMUSG00000038299	Wdr36	up	0.363171	0.0412867
ENSMUSG00000036928	Stag3	unchanged	0.363054	0.345872
ENSMUSG00000023027	Atf1	unchanged	0.363026	0.0699055
ENSMUSG00000020089	Ppa1	up	0.362901	0.0136087
ENSMUSG00000061371	Zfp873	unchanged	0.36289	0.369745
ENSMUSG00000074272	Ceacam1	unchanged	0.36284	0.287733
ENSMUSG00000052299	Ltn1	unchanged	0.362506	0.251811
ENSMUSG00000052997	Uba2	up	0.362204	0.0276691
ENSMUSG00000052912	Smarca5-ps	unchanged	0.361806	0.289418
ENSMUSG00000020640	Itsn2	unchanged	0.361721	0.260237
ENSMUSG00000051285	Pcmtd1	unchanged	0.361004	0.215332
ENSMUSG00000029823	Luc7l2	unchanged	0.360887	0.173069
ENSMUSG00000053219	Raet1e	unchanged	0.360775	0.160518
ENSMUSG00000040820	Hlcs	unchanged	0.360693	0.325482
ENSMUSG00000062309	Rpp25	unchanged	0.360425	0.318494
ENSMUSG00000098232	Gm3671	unchanged	0.360295	0.354067
ENSMUSG00000058013	2019-09-11	unchanged	0.360092	0.0773083
ENSMUSG00000041782	Lad1	unchanged	0.359858	0.240657
ENSMUSG00000020706	Ftsj3	unchanged	0.359711	0.099258
ENSMUSG00000032407	U2surp	up	0.359551	0.0176832
ENSMUSG00000065954	Tacc1	unchanged	0.359318	0.156808
ENSMUSG00000038366	Lasp1	unchanged	0.359078	0.0524777
ENSMUSG00000041147	Brca2	unchanged	0.359	0.15402
ENSMUSG00000032754	Slc8b1	unchanged	0.358942	0.329241
ENSMUSG00000025903	Lypla1	up	0.358503	0.0354148
ENSMUSG00000041859	Mcm3	up	0.358469	0.0049919
ENSMUSG00000028884	Rpa2	up	0.358334	0.0276305
ENSMUSG00000029438	Bcl7a	unchanged	0.358134	0.332178
ENSMUSG00000026843	Fubp3	unchanged	0.357731	0.191174
ENSMUSG00000041671	Pyroxd1	unchanged	0.357571	0.372444
ENSMUSG00000020074	Ccar1	unchanged	0.357497	0.103409
ENSMUSG00000032125	Robo4	unchanged	0.357263	0.372535
ENSMUSG00000032519	Slc25a38	unchanged	0.357149	0.110486
ENSMUSG00000029613	Eif2ak1	unchanged	0.357058	0.186176
ENSMUSG00000026439	Rbbp5	unchanged	0.356957	0.202799
ENSMUSG00000024073	Birc6	unchanged	0.356908	0.215314
ENSMUSG00000026634	Angel2	unchanged	0.356761	0.237495
ENSMUSG00000045962	Wnk1	unchanged	0.356706	0.126793
ENSMUSG00000067869	Tcea1-ps1	unchanged	0.356672	0.171626
ENSMUSG00000068663	Clec16a	unchanged	0.356469	0.356372
ENSMUSG00000032078	Zpr1	up	0.356258	0.0139014
ENSMUSG00000023156	Rpp14	unchanged	0.356238	0.139441
ENSMUSG00000032827	Ppp1r9a	unchanged	0.356107	0.315136
ENSMUSG00000032342	Mto1	unchanged	0.355854	0.219299
ENSMUSG00000041057	Wdr43	up	0.35562	0.02111
ENSMUSG00000095367	Gm20784	unchanged	0.355561	0.342604
ENSMUSG00000032411	Tfdp2	unchanged	0.355417	0.142813
ENSMUSG00000028318	Polr1e	unchanged	0.355395	0.110685
ENSMUSG00000030589	Rasgrp4	unchanged	0.355364	0.384234
ENSMUSG00000026361	Cdc73	unchanged	0.355072	0.228931
ENSMUSG00000022185	Acin1	up	0.35465	0.0224656
ENSMUSG00000028676	Srsf10	up	0.354605	0.0246633
ENSMUSG00000031843	Mphosph6	up	0.35456	0.00843848
ENSMUSG00000002658	Gtf2f1	up	0.354274	0.0351238
ENSMUSG00000048878	Hexim1	unchanged	0.354082	0.272633
ENSMUSG00000041471	Fam35a	unchanged	0.353901	0.281317
ENSMUSG00000058625	Gm17383	unchanged	0.353579	0.15402
ENSMUSG00000039531	Zufsp	unchanged	0.353563	0.304683
ENSMUSG00000039994	Timeless	unchanged	0.353406	0.0575691
ENSMUSG00000030347	D6Wsu163e	unchanged	0.353332	0.358051
ENSMUSG00000040557	Wbscr27	unchanged	0.35316	0.197513
ENSMUSG00000047766	Lrrc49	unchanged	0.353091	0.355353
ENSMUSG00000033542	Arhgef5	unchanged	0.353062	0.356552
ENSMUSG00000046000	Naa11	unchanged	0.352994	0.386915
ENSMUSG00000025480	Syce1	unchanged	0.352812	0.324448
ENSMUSG00000056724	Nbeal2	unchanged	0.35272	0.378767
ENSMUSG00000037400	Atp11b	unchanged	0.352613	0.244813
ENSMUSG00000060477	Irak2	unchanged	0.352595	0.357286
ENSMUSG00000092837	Rpph1	unchanged	0.352384	0.356013
ENSMUSG00000032560	Dnajc13	unchanged	0.352359	0.228892
ENSMUSG00000032224	Fam81a	unchanged	0.352162	0.369796
ENSMUSG00000030301	Ccdc91	unchanged	0.352157	0.197873
ENSMUSG00000028889	Yrdc	unchanged	0.352144	0.151517
ENSMUSG00000012535	Tnpo3	up	0.352122	0.0434406
ENSMUSG00000029130	Rnf32	unchanged	0.35186	0.392469
ENSMUSG00000048578	Mlec	unchanged	0.351791	0.103822
ENSMUSG00000004637	Wwox	unchanged	0.351726	0.292555
ENSMUSG00000031523	Dlc1	unchanged	0.351514	0.135747
ENSMUSG00000039456	Morc3	unchanged	0.351492	0.0941382
ENSMUSG00000028948	Nol9	unchanged	0.351351	0.130792
ENSMUSG00000024644	Cndp2	unchanged	0.351336	0.0577412
ENSMUSG00000069301	Hist1h2ag	unchanged	0.351172	0.0958928
ENSMUSG00000027379	Bub1	unchanged	0.350991	0.170904
ENSMUSG00000018849	Wwc1	unchanged	0.350787	0.298665
ENSMUSG00000015305	Sash1	unchanged	0.350757	0.284154
ENSMUSG00000026803	Ttf1	unchanged	0.350732	0.162261
ENSMUSG00000027546	Atp9a	unchanged	0.350593	0.305625
ENSMUSG00000026127	Imp4	unchanged	0.3504	0.119723
ENSMUSG00000051674	Dcun1d4	unchanged	0.350195	0.325028
ENSMUSG00000026495	Efcab2	unchanged	0.350164	0.382393
ENSMUSG00000040749	Siah1b	unchanged	0.349897	0.143485
ENSMUSG00000055254	Ntrk2	unchanged	0.349662	0.393607
ENSMUSG00000014873	Surf2	unchanged	0.349587	0.191425
ENSMUSG00000038742	Angptl6	unchanged	0.349585	0.395422
ENSMUSG00000022849	Hspbap1	unchanged	0.349222	0.122871
ENSMUSG00000038047	Haus6	unchanged	0.349063	0.197873
ENSMUSG00000074867	Zfp808	unchanged	0.34903	0.397041
ENSMUSG00000053510	Nrd1	unchanged	0.349003	0.0829759
ENSMUSG00000097145	9230114K14Rik	unchanged	0.348993	0.350791
ENSMUSG00000061313	Ddhd2	unchanged	0.348927	0.173174
ENSMUSG00000059552	Trp53	unchanged	0.348812	0.0784968
ENSMUSG00000092367	Gm20479	unchanged	0.348758	0.393824
ENSMUSG00000082622	Gm12632	unchanged	0.348271	0.368756
ENSMUSG00000032350	Gclc	unchanged	0.348207	0.272574
ENSMUSG00000031548	Sfrp1	unchanged	0.348176	0.348887
ENSMUSG00000022842	Ece2	unchanged	0.34779	0.124206
ENSMUSG00000054717	Hmgb2	up	0.347768	0.0233781
ENSMUSG00000042808	Gpx2	unchanged	0.347702	0.325464
ENSMUSG00000041556	Fbxo2	unchanged	0.347416	0.385954
ENSMUSG00000027551	Zfp64	unchanged	0.3474	0.0674379
ENSMUSG00000070167	Snora57	unchanged	0.34739	0.329512
ENSMUSG00000038880	Mrps34	unchanged	0.347361	0.214556
ENSMUSG00000026288	Inpp5d	unchanged	0.34718	0.346982
ENSMUSG00000029632	Ndufa4	up	0.347152	0.0314178
ENSMUSG00000040054	Baz2a	unchanged	0.347136	0.111536
ENSMUSG00000025077	Dclre1a	unchanged	0.347094	0.400511
ENSMUSG00000024535	Snx24	unchanged	0.347085	0.401276
ENSMUSG00000022432	Smc1b	unchanged	0.347035	0.396566
ENSMUSG00000026245	Farsb	up	0.346904	0.0423281
ENSMUSG00000095940	Gm16416	unchanged	0.346843	0.380503
ENSMUSG00000004462	Tbccd1	unchanged	0.346807	0.340521
ENSMUSG00000069769	Msi2	unchanged	0.346695	0.116608
ENSMUSG00000083392	Gm6335	unchanged	0.346338	0.361883
ENSMUSG00000082625	Gm15204	unchanged	0.346272	0.386043
ENSMUSG00000052102	Gnpda1	unchanged	0.346054	0.264958
ENSMUSG00000029752	Asns	unchanged	0.345989	0.204813
ENSMUSG00000039224	D1Pas1	unchanged	0.345771	0.239277
ENSMUSG00000084390	Gm15425	unchanged	0.345414	0.281321
ENSMUSG00000032527	Pccb	unchanged	0.345272	0.276584
ENSMUSG00000029093	Sorcs2	unchanged	0.345257	0.345981
ENSMUSG00000031521	Aga	unchanged	0.345029	0.319589
ENSMUSG00000024558	Mapk4	unchanged	0.344705	0.394091
ENSMUSG00000082828	Gm16106	unchanged	0.344657	0.385609
ENSMUSG00000037108	Zcwpw1	unchanged	0.344616	0.404058
ENSMUSG00000022394	L3mbtl2	unchanged	0.344484	0.141319
ENSMUSG00000019992	Mtfr2	unchanged	0.344452	0.368756
ENSMUSG00000021951	N6amt2	unchanged	0.344437	0.226298
ENSMUSG00000036098	Myrf	unchanged	0.344371	0.395422
ENSMUSG00000056228	Cars2	unchanged	0.344239	0.365473
ENSMUSG00000029121	Crmp1	unchanged	0.343962	0.32008
ENSMUSG00000035623	Rsf1	unchanged	0.343852	0.150639
ENSMUSG00000028538	St3gal3	unchanged	0.343796	0.352873
ENSMUSG00000021666	Gfm2	unchanged	0.34371	0.263703
ENSMUSG00000031730	Dhodh	unchanged	0.343504	0.0928261
ENSMUSG00000029910	Mad2l1	unchanged	0.3435	0.0771905
ENSMUSG00000037211	Spry1	unchanged	0.343305	0.340491
ENSMUSG00000058230	Arhgap35	unchanged	0.343247	0.356948
ENSMUSG00000022210	Dhrs4	unchanged	0.34323	0.291617
ENSMUSG00000018821	Avpi1	unchanged	0.343213	0.137605
ENSMUSG00000027722	Spata5	unchanged	0.343015	0.156098
ENSMUSG00000033590	Myo5c	unchanged	0.342923	0.407673
ENSMUSG00000047466	8030462N17Rik	unchanged	0.342702	0.405553
ENSMUSG00000024180	Tmem8	unchanged	0.342699	0.32886
ENSMUSG00000082264	Gm12799	unchanged	0.342539	0.149035
ENSMUSG00000068522	Aard	unchanged	0.342376	0.407851
ENSMUSG00000001674	Ddx18	unchanged	0.342333	0.071802
ENSMUSG00000038235	F11r	unchanged	0.342184	0.110425
ENSMUSG00000042116	Vwa1	unchanged	0.342056	0.401947
ENSMUSG00000015880	Ncapg	unchanged	0.342056	0.141383
ENSMUSG00000021775	Nr1d2	unchanged	0.342001	0.405096
ENSMUSG00000025201	Bloc1s2-ps	unchanged	0.341935	0.0919599
ENSMUSG00000034744	Nagk	unchanged	0.341809	0.189619
ENSMUSG00000001228	Uhrf1	up	0.341558	0.0195908
ENSMUSG00000052316	Lrrc15	unchanged	0.341434	0.382035
ENSMUSG00000049672	Zbtb14	unchanged	0.341417	0.332234
ENSMUSG00000021189	Atxn3	unchanged	0.341405	0.227947
ENSMUSG00000053198	Prx	unchanged	0.341254	0.408402
ENSMUSG00000049539	Hist1h1a	unchanged	0.341039	0.395012
ENSMUSG00000028793	Rnf19b	unchanged	0.340971	0.375287
ENSMUSG00000026999	Nup35	unchanged	0.340824	0.170574
ENSMUSG00000046295	Ankle1	unchanged	0.340813	0.402306
ENSMUSG00000020092	Pald1	unchanged	0.340793	0.127019
ENSMUSG00000022391	Rangap1	up	0.340614	0.0195261
ENSMUSG00000016319	Slc25a5	up	0.340525	0.0174209
ENSMUSG00000053754	Chd8	unchanged	0.340344	0.134958
ENSMUSG00000030738	Eif3c	up	0.340202	0.000195822
ENSMUSG00000048402	Gli2	unchanged	0.340167	0.404632
ENSMUSG00000031310	Zmym3	unchanged	0.340137	0.296011
ENSMUSG00000064063	BC048507	unchanged	0.339591	0.394091
ENSMUSG00000021319	Sfrp4	unchanged	0.339545	0.410315
ENSMUSG00000028484	Psip1	up	0.339369	0.0331884
ENSMUSG00000074221	Zfp568	unchanged	0.339306	0.325028
ENSMUSG00000076999	Gm22426	unchanged	0.339286	0.403987
ENSMUSG00000067161	Gm5560	up	0.339266	0.0152545
ENSMUSG00000031592	Pcm1	unchanged	0.339232	0.179164
ENSMUSG00000022360	Atad2	unchanged	0.33901	0.126457
ENSMUSG00000062591	Tubb4a	unchanged	0.338976	0.412533
ENSMUSG00000032397	Tipin	up	0.338904	0.0108705
ENSMUSG00000028354	Fmn2	unchanged	0.338649	0.326982
ENSMUSG00000050751	Pgbd5	unchanged	0.338596	0.357864
ENSMUSG00000029290	Zfp326	unchanged	0.33858	0.162197
ENSMUSG00000028786	Tmem54	unchanged	0.338562	0.410315
ENSMUSG00000028587	Orc1	unchanged	0.338551	0.127168
ENSMUSG00000026827	Gpd2	unchanged	0.338543	0.177236
ENSMUSG00000027500	Stmn2	unchanged	0.338285	0.126793
ENSMUSG00000029684	Wasl	unchanged	0.33819	0.0681065
ENSMUSG00000073678	Pgap1	unchanged	0.338055	0.403187
ENSMUSG00000058392	Rrp1b	up	0.337954	0.023313
ENSMUSG00000029521	Chek2	unchanged	0.337609	0.197506
ENSMUSG00000038160	Atg5	unchanged	0.337513	0.0847533
ENSMUSG00000056498	Tmem154	unchanged	0.337421	0.412675
ENSMUSG00000040877	Wdr25	unchanged	0.337172	0.414242
ENSMUSG00000022711	Pmm2	unchanged	0.337117	0.184373
ENSMUSG00000031644	Nek1	unchanged	0.337074	0.197074
ENSMUSG00000056167	Cnot10	unchanged	0.33699	0.0801186
ENSMUSG00000036023	Parp2	up	0.336963	0.0463561
ENSMUSG00000059208	Hnrnpm	unchanged	0.336883	0.0586454
ENSMUSG00000024165	Hn1l	unchanged	0.336694	0.0608312
ENSMUSG00000024266	Adad2	unchanged	0.336411	0.401611
ENSMUSG00000062908	Acadm	unchanged	0.336377	0.165805
ENSMUSG00000022401	Xpnpep3	unchanged	0.336289	0.378819
ENSMUSG00000047517	Dmbt1	unchanged	0.336263	0.396454
ENSMUSG00000027349	Fam98b	unchanged	0.336225	0.223004
ENSMUSG00000048012	Zfp473	unchanged	0.336215	0.344766
ENSMUSG00000013787	Ehmt2	unchanged	0.336207	0.103386
ENSMUSG00000027018	Hat1	up	0.336187	0.00983781
ENSMUSG00000034457	Eda2r	unchanged	0.33613	0.33611
ENSMUSG00000046947	Adck2	unchanged	0.335739	0.130807
ENSMUSG00000001930	Vwf	unchanged	0.335649	0.414895
ENSMUSG00000048997	Atxn7l2	unchanged	0.335547	0.370877
ENSMUSG00000039701	Usp53	unchanged	0.335473	0.41372
ENSMUSG00000064372	mt-Tp	unchanged	0.335315	0.414875
ENSMUSG00000028982	Slc25a33	unchanged	0.334916	0.283119
ENSMUSG00000034931	Dhx8	unchanged	0.334816	0.143683
ENSMUSG00000098080	Gm5732	unchanged	0.334503	0.380635
ENSMUSG00000038539	Atf5	unchanged	0.334376	0.290441
ENSMUSG00000050345	4930486L24Rik	unchanged	0.334353	0.364985
ENSMUSG00000058806	Col13a1	unchanged	0.333744	0.395422
ENSMUSG00000037376	Trmt6	unchanged	0.333516	0.15008
ENSMUSG00000019970	Sgk1	unchanged	0.333437	0.225851
ENSMUSG00000044339	Alkbh2	unchanged	0.333392	0.13088
ENSMUSG00000078622	Ccdc47	unchanged	0.333184	0.293307
ENSMUSG00000055313	Pgbd1	unchanged	0.333162	0.372094
ENSMUSG00000028282	Casp8ap2	unchanged	0.332553	0.123481
ENSMUSG00000024042	Sik1	unchanged	0.332476	0.416402
ENSMUSG00000025745	Hadha	unchanged	0.332411	0.0806392
ENSMUSG00000039183	Nubp2	unchanged	0.332317	0.147301
ENSMUSG00000024659	Anxa1	unchanged	0.332037	0.269682
ENSMUSG00000016458	Wt1	unchanged	0.33188	0.423718
ENSMUSG00000093445	Lrch4	unchanged	0.331814	0.299255
ENSMUSG00000029161	Cgref1	unchanged	0.331772	0.367485
ENSMUSG00000039218	Srrm2	unchanged	0.331589	0.0531599
ENSMUSG00000086240	Gm7846	unchanged	0.331523	0.207357
ENSMUSG00000000486	2019-09-01	unchanged	0.331393	0.420633
ENSMUSG00000061533	Cep128	unchanged	0.331347	0.394447
ENSMUSG00000073000	Gm10451	unchanged	0.331036	0.425471
ENSMUSG00000027829	Ccnl1	unchanged	0.330984	0.0579507
ENSMUSG00000026669	Mcm10	unchanged	0.330958	0.174376
ENSMUSG00000030795	Fus	unchanged	0.330894	0.0776459
ENSMUSG00000029032	Arhgef16	unchanged	0.330673	0.372245
ENSMUSG00000037851	Iars	up	0.330648	0.0123208
ENSMUSG00000044757	Gm6430	unchanged	0.330624	0.372245
ENSMUSG00000038388	Mpp6	unchanged	0.330293	0.126482
ENSMUSG00000021550	2210016F16Rik	unchanged	0.330289	0.217596
ENSMUSG00000017631	Abr	unchanged	0.330259	0.330879
ENSMUSG00000030741	Spns1	unchanged	0.330189	0.165554
ENSMUSG00000048047	Zbtb33	unchanged	0.330099	0.351983
ENSMUSG00000021595	Nsun2	up	0.330053	0.0114878
ENSMUSG00000022672	Prkdc	unchanged	0.329729	0.417176
ENSMUSG00000046230	Vps13a	unchanged	0.329533	0.402788
ENSMUSG00000024974	Smc3	unchanged	0.329525	0.063576
ENSMUSG00000046223	Plaur	unchanged	0.329508	0.264958
ENSMUSG00000081622	Gm5937	unchanged	0.329469	0.395078
ENSMUSG00000031950	Gabarapl2	up	0.329352	0.0444332
ENSMUSG00000095137	Rps12-ps17	unchanged	0.329322	0.126066
ENSMUSG00000081712	Gm12096	unchanged	0.32921	0.428499
ENSMUSG00000024565	Sall3	unchanged	0.329138	0.363805
ENSMUSG00000026162	Nhej1	unchanged	0.328931	0.381116
ENSMUSG00000097877	Gm26703	unchanged	0.328817	0.409697
ENSMUSG00000003233	Dvl3	unchanged	0.328461	0.375026
ENSMUSG00000024293	Esco1	unchanged	0.328405	0.294777
ENSMUSG00000027111	Itga6	unchanged	0.328403	0.274513
ENSMUSG00000030247	Kcnj8	unchanged	0.328337	0.382393
ENSMUSG00000025504	Eps8l2	unchanged	0.328301	0.409111
ENSMUSG00000010097	Nxf1	unchanged	0.328023	0.0633205
ENSMUSG00000026548	Slamf9	unchanged	0.327987	0.425712
ENSMUSG00000028639	Ybx1	up	0.32788	0.00230865
ENSMUSG00000008167	Fbxw9	unchanged	0.327871	0.265201
ENSMUSG00000051316	Taf7	unchanged	0.327841	0.131596
ENSMUSG00000064397	Gm23624	unchanged	0.327798	0.423049
ENSMUSG00000060716	Plekhh1	unchanged	0.327715	0.388245
ENSMUSG00000024043	Arhgap28	unchanged	0.327677	0.420215
ENSMUSG00000025969	Nrp2	unchanged	0.327634	0.356552
ENSMUSG00000042369	Rbm45	unchanged	0.327633	0.260458
ENSMUSG00000080916	Gm12463	unchanged	0.327502	0.414079
ENSMUSG00000022841	Ap2m1	unchanged	0.326424	0.119134
ENSMUSG00000002006	Pdzd4	unchanged	0.326144	0.388673
ENSMUSG00000097039	Pvt1	unchanged	0.326121	0.382393
ENSMUSG00000023861	Mpc1	unchanged	0.325942	0.410315
ENSMUSG00000063245	Gm13248	unchanged	0.32583	0.420177
ENSMUSG00000040446	Rprd1a	unchanged	0.325727	0.349108
ENSMUSG00000046949	Nqo2	unchanged	0.325605	0.248388
ENSMUSG00000028789	Azin2	unchanged	0.32559	0.413616
ENSMUSG00000007411	Mark3	unchanged	0.325504	0.112793
ENSMUSG00000056367	Actr3b	unchanged	0.325468	0.429591
ENSMUSG00000006056	Calcoco2	unchanged	0.325391	0.387117
ENSMUSG00000037486	Asxl2	unchanged	0.325149	0.185403
ENSMUSG00000022119	Rbm26	unchanged	0.325062	0.132389
ENSMUSG00000031119	Gpc4	unchanged	0.325008	0.410063
ENSMUSG00000039182	AW209491	unchanged	0.324963	0.170659
ENSMUSG00000010608	Rbm25	unchanged	0.324949	0.0679431
ENSMUSG00000030402	Ppm1n	unchanged	0.324732	0.417894
ENSMUSG00000032363	Adamts7	unchanged	0.324569	0.436751
ENSMUSG00000031931	Ankrd49	unchanged	0.324511	0.316353
ENSMUSG00000024646	Cyb5a	unchanged	0.324347	0.263851
ENSMUSG00000029787	Avl9	unchanged	0.323966	0.396566
ENSMUSG00000057522	Spop	unchanged	0.323889	0.163322
ENSMUSG00000026255	Efhd1	unchanged	0.323791	0.438526
ENSMUSG00000038861	Pi4kb	unchanged	0.323749	0.438566
ENSMUSG00000045210	Vcpip1	unchanged	0.323545	0.39253
ENSMUSG00000043241	Upf2	unchanged	0.32336	0.168424
ENSMUSG00000023403	Stk31	unchanged	0.323312	0.440968
ENSMUSG00000027737	Slc7a11	unchanged	0.323215	0.319146
ENSMUSG00000022247	Brix1	up	0.322872	0.0275047
ENSMUSG00000000325	Arvcf	unchanged	0.322859	0.296011
ENSMUSG00000020257	Wdr82	unchanged	0.322716	0.0990079
ENSMUSG00000021374	Nup153	unchanged	0.322434	0.233688
ENSMUSG00000005687	Bcas2	unchanged	0.322431	0.0598877
ENSMUSG00000002372	Ranbp3	unchanged	0.322331	0.190921
ENSMUSG00000040945	Rcc2	unchanged	0.322111	0.240723
ENSMUSG00000039844	Rapgef1	unchanged	0.322102	0.336296
ENSMUSG00000042207	Kdm5b	unchanged	0.321861	0.188748
ENSMUSG00000073894	Rbmxl2	unchanged	0.321827	0.383476
ENSMUSG00000020660	Pomc	unchanged	0.321693	0.443324
ENSMUSG00000045328	Cenpe	unchanged	0.321627	0.153252
ENSMUSG00000031617	Tmem184c	unchanged	0.321362	0.121148
ENSMUSG00000083462	Gm12501	unchanged	0.321245	0.170681
ENSMUSG00000002307	Daxx	unchanged	0.321187	0.189098
ENSMUSG00000026491	Ahctf1	unchanged	0.321175	0.344766
ENSMUSG00000029405	G3bp2	unchanged	0.32109	0.161884
ENSMUSG00000094708	Gm10359	unchanged	0.320987	0.444684
ENSMUSG00000043024	Gm16433	unchanged	0.320745	0.0943947
ENSMUSG00000029993	Nfu1	unchanged	0.320594	0.0720167
ENSMUSG00000098428	Gm2260	unchanged	0.320338	0.421206
ENSMUSG00000000409	Lck	unchanged	0.320204	0.299096
ENSMUSG00000028868	Wasf2	up	0.320106	0.0215016
ENSMUSG00000005442	Cic	unchanged	0.319901	0.383916
ENSMUSG00000026020	Nop58	unchanged	0.319895	0.0679431
ENSMUSG00000010048	Ifrd2	unchanged	0.31985	0.312999
ENSMUSG00000082220	Gm12943	unchanged	0.319648	0.394091
ENSMUSG00000049285	Mblac1	unchanged	0.319563	0.447589
ENSMUSG00000021266	Wars	unchanged	0.319507	0.0531092
ENSMUSG00000072968	Gm17728	unchanged	0.319337	0.421707
ENSMUSG00000028688	Toe1	unchanged	0.319257	0.332523
ENSMUSG00000026202	Tuba4a	unchanged	0.319157	0.213299
ENSMUSG00000060727	Gm12571	unchanged	0.319084	0.439977
ENSMUSG00000074797	Itpa	unchanged	0.319075	0.123065
ENSMUSG00000003051	Elf3	unchanged	0.319071	0.332391
ENSMUSG00000083086	Gm15531	unchanged	0.319034	0.450093
ENSMUSG00000026404	Ddx59	unchanged	0.318492	0.335247
ENSMUSG00000025925	Terf1	unchanged	0.318431	0.135843
ENSMUSG00000022544	Eef2kmt	unchanged	0.31838	0.288678
ENSMUSG00000024831	Ighmbp2	unchanged	0.318229	0.355353
ENSMUSG00000028042	Zbtb7b	unchanged	0.318148	0.45114
ENSMUSG00000041775	Mapk1ip1	unchanged	0.318053	0.349108
ENSMUSG00000019971	Cep290	unchanged	0.318005	0.260661
ENSMUSG00000086670	Gm13194	unchanged	0.317875	0.286646
ENSMUSG00000024590	Lmnb1	unchanged	0.317842	0.18807
ENSMUSG00000002297	Dbf4	unchanged	0.317763	0.123496
ENSMUSG00000073460	Pnldc1	unchanged	0.317531	0.442716
ENSMUSG00000021055	Esr2	unchanged	0.317386	0.452184
ENSMUSG00000081678	Gm12959	unchanged	0.317331	0.425346
ENSMUSG00000041360	D19Bwg1357e	up	0.31718	0.0320431
ENSMUSG00000081715	Rps11-ps3	unchanged	0.317096	0.357194
ENSMUSG00000030707	Coro1a	unchanged	0.316736	0.449531
ENSMUSG00000056919	Cep162	unchanged	0.316682	0.408402
ENSMUSG00000022214	Dcaf11	unchanged	0.316625	0.276484
ENSMUSG00000026915	Strbp	unchanged	0.316463	0.177502
ENSMUSG00000094443	Sgol2b	unchanged	0.316365	0.454072
ENSMUSG00000041459	Tardbp	up	0.316327	0.049987
ENSMUSG00000024969	Mark2	unchanged	0.316122	0.423375
ENSMUSG00000059518	Znhit1	unchanged	0.316079	0.216552
ENSMUSG00000045896	Paip2b	unchanged	0.315967	0.326517
ENSMUSG00000029447	Cct6a	unchanged	0.315947	0.0899441
ENSMUSG00000029687	Ezh2	unchanged	0.315831	0.113697
ENSMUSG00000010751	Tnfrsf22	unchanged	0.315795	0.414715
ENSMUSG00000032534	Cep63	unchanged	0.315656	0.2738
ENSMUSG00000071645	Tut1	unchanged	0.315517	0.337585
ENSMUSG00000042625	Safb2	unchanged	0.315462	0.200558
ENSMUSG00000073802	Cdkn2b	unchanged	0.315238	0.422689
ENSMUSG00000029165	Agbl5	unchanged	0.315223	0.454858
ENSMUSG00000023971	Rrp36	unchanged	0.315196	0.0798244
ENSMUSG00000038564	Ift172	unchanged	0.315161	0.428997
ENSMUSG00000022016	Akap11	unchanged	0.314842	0.395078
ENSMUSG00000049091	Sephs2	unchanged	0.314505	0.437969
ENSMUSG00000027381	Bcl2l11	unchanged	0.314466	0.305793
ENSMUSG00000050973	Gdpgp1	unchanged	0.31444	0.350215
ENSMUSG00000024354	Slc23a1	unchanged	0.314103	0.418662
ENSMUSG00000047534	Mis18bp1	unchanged	0.313943	0.0988675
ENSMUSG00000029804	Herc3	unchanged	0.313812	0.453595
ENSMUSG00000004100	Ppan	unchanged	0.313751	0.0564134
ENSMUSG00000036964	Trim17	unchanged	0.313745	0.342918
ENSMUSG00000095567	Noc2l	unchanged	0.313715	0.354067
ENSMUSG00000033033	Calhm2	unchanged	0.313674	0.429591
ENSMUSG00000058126	Tpm3-rs7	up	0.313605	0.0305984
ENSMUSG00000028345	Tex10	unchanged	0.31356	0.150078
ENSMUSG00000024359	Hspa9	up	0.313398	0.0043131
ENSMUSG00000013833	Med16	unchanged	0.313369	0.338822
ENSMUSG00000083245	Gm11185	unchanged	0.31329	0.245517
ENSMUSG00000071054	Safb	unchanged	0.31313	0.127674
ENSMUSG00000030739	Myh14	unchanged	0.313073	0.419101
ENSMUSG00000033166	Dis3	unchanged	0.312944	0.098986
ENSMUSG00000030079	Ruvbl1	up	0.312701	0.0411244
ENSMUSG00000031400	G6pdx	unchanged	0.312605	0.139654
ENSMUSG00000058440	Nrf1	unchanged	0.312516	0.152272
ENSMUSG00000005251	Ripk4	unchanged	0.312393	0.399154
ENSMUSG00000089788	Gm16586	unchanged	0.312326	0.462606
ENSMUSG00000025047	Pdcd11	unchanged	0.311829	0.170574
ENSMUSG00000042632	Pla2g6	unchanged	0.311769	0.269138
ENSMUSG00000003660	Snrnp200	unchanged	0.311605	0.0662689
ENSMUSG00000041219	Arhgap11a	unchanged	0.311536	0.280665
ENSMUSG00000030257	Srgap3	unchanged	0.311511	0.463826
ENSMUSG00000068205	Macrod2	unchanged	0.311437	0.404632
ENSMUSG00000039220	Ppp1r10	unchanged	0.311353	0.375026
ENSMUSG00000072492	Gm10364	unchanged	0.311302	0.465556
ENSMUSG00000022350	E430025E21Rik	unchanged	0.311134	0.245038
ENSMUSG00000029238	Clock	unchanged	0.310913	0.456986
ENSMUSG00000047250	Ptgs1	unchanged	0.310876	0.46399
ENSMUSG00000076284	Gm24272	unchanged	0.310553	0.385218
ENSMUSG00000074968	Ano3	unchanged	0.310405	0.454677
ENSMUSG00000021258	Ccnk	unchanged	0.310264	0.213766
ENSMUSG00000014496	Ankrd28	unchanged	0.310009	0.459274
ENSMUSG00000096337	Gm13694	unchanged	0.31	0.468408
ENSMUSG00000032715	Trib3	unchanged	0.309983	0.329241
ENSMUSG00000079509	Zfx	unchanged	0.309819	0.346236
ENSMUSG00000024114	Prss41	unchanged	0.30963	0.438526
ENSMUSG00000028010	Gar1	unchanged	0.309617	0.119249
ENSMUSG00000038914	Dido1	unchanged	0.309604	0.199161
ENSMUSG00000033628	Pik3c3	unchanged	0.309481	0.240657
ENSMUSG00000044791	Setd2	unchanged	0.30939	0.306675
ENSMUSG00000022995	Enah	unchanged	0.309327	0.413616
ENSMUSG00000009575	Cbx5	unchanged	0.309288	0.125841
ENSMUSG00000030042	Pole4	unchanged	0.309274	0.195804
ENSMUSG00000024222	Fkbp5	unchanged	0.309012	0.305793
ENSMUSG00000003119	Cdk12	unchanged	0.308949	0.228762
ENSMUSG00000085152	Gm11496	unchanged	0.308879	0.470795
ENSMUSG00000024791	Cdca5	unchanged	0.30879	0.165357
ENSMUSG00000039065	Fam173b	unchanged	0.308751	0.434863
ENSMUSG00000044562	Rasip1	unchanged	0.30856	0.356022
ENSMUSG00000054405	Dnajc8	up	0.308469	0.00526436
ENSMUSG00000041440	Gk5	unchanged	0.308367	0.453839
ENSMUSG00000020476	Dbnl	unchanged	0.3083	0.186349
ENSMUSG00000055053	Nfic	unchanged	0.308232	0.296522
ENSMUSG00000026712	Mrc1	unchanged	0.307887	0.41072
ENSMUSG00000007603	Dus3l	unchanged	0.307555	0.237495
ENSMUSG00000082195	Gm13034	unchanged	0.307548	0.399029
ENSMUSG00000029782	Tmem209	unchanged	0.307533	0.153406
ENSMUSG00000018585	Atox1	unchanged	0.307236	0.194283
ENSMUSG00000031788	Kifc3	unchanged	0.307112	0.414079
ENSMUSG00000082510	Gm11793	unchanged	0.307012	0.394091
ENSMUSG00000027714	Exosc9	unchanged	0.30682	0.369371
ENSMUSG00000020422	Tns3	unchanged	0.306739	0.277286
ENSMUSG00000029676	Pot1a	unchanged	0.306667	0.274725
ENSMUSG00000028964	Park7	up	0.306653	0.0110613
ENSMUSG00000041203	2310036O22Rik	unchanged	0.306598	0.106026
ENSMUSG00000052336	Cx3cr1	unchanged	0.306533	0.159907
ENSMUSG00000038126	Mphosph9	unchanged	0.306434	0.439169
ENSMUSG00000001166	Oas1c	unchanged	0.306413	0.456658
ENSMUSG00000043940	Wdfy3	unchanged	0.30634	0.451707
ENSMUSG00000069300	Hist1h2bj	unchanged	0.306156	0.445808
ENSMUSG00000030254	Rad18	unchanged	0.30612	0.201645
ENSMUSG00000040524	Zfp609	unchanged	0.306116	0.389106
ENSMUSG00000034135	Sik3	unchanged	0.305935	0.397812
ENSMUSG00000030213	Atf7ip	unchanged	0.305889	0.285682
ENSMUSG00000029657	Hsph1	unchanged	0.305864	0.194283
ENSMUSG00000005198	Polr2a	unchanged	0.305737	0.12576
ENSMUSG00000083993	Gm14398	unchanged	0.305707	0.475867
ENSMUSG00000081331	Gm15151	unchanged	0.305693	0.476843
ENSMUSG00000066438	Plekhd1	unchanged	0.305553	0.474257
ENSMUSG00000028582	Cc2d1b	unchanged	0.305546	0.410315
ENSMUSG00000021255	Esrrb	unchanged	0.305528	0.431818
ENSMUSG00000083700	Gm2986	unchanged	0.305177	0.470795
ENSMUSG00000027364	Usp50	unchanged	0.305117	0.0899368
ENSMUSG00000041530	Ago1	unchanged	0.30505	0.431886
ENSMUSG00000094530	Gm21399	unchanged	0.304933	0.0682431
ENSMUSG00000037455	Slc18b1	unchanged	0.304834	0.470795
ENSMUSG00000026519	Tmem63a	unchanged	0.304816	0.475766
ENSMUSG00000032470	Mras	unchanged	0.304752	0.4725
ENSMUSG00000035504	Reep6	unchanged	0.304476	0.288795
ENSMUSG00000031758	Cdyl2	unchanged	0.304323	0.423718
ENSMUSG00000023990	Tfeb	unchanged	0.304246	0.480008
ENSMUSG00000037815	Ctnna1	up	0.304147	0.0339039
ENSMUSG00000037643	Prkci	unchanged	0.304135	0.356372
ENSMUSG00000029326	Enoph1	unchanged	0.304077	0.0840395
ENSMUSG00000054708	Ankrd24	unchanged	0.303992	0.365138
ENSMUSG00000090150	Acad11	unchanged	0.303731	0.426843
ENSMUSG00000044646	Zbtb7c	unchanged	0.303552	0.4725
ENSMUSG00000028312	Smc2	unchanged	0.303494	0.0502846
ENSMUSG00000024587	Nars	unchanged	0.30334	0.0586454
ENSMUSG00000026380	Tfcp2l1	unchanged	0.303223	0.395012
ENSMUSG00000025856	Pdgfa	unchanged	0.303089	0.353883
ENSMUSG00000052139	Bre	unchanged	0.302774	0.107332
ENSMUSG00000059005	Hnrnpa3	unchanged	0.302666	0.098986
ENSMUSG00000012483	Rpa3	unchanged	0.302565	0.180864
ENSMUSG00000034007	Scaper	unchanged	0.302542	0.440962
ENSMUSG00000083340	Gm13156	unchanged	0.302539	0.473182
ENSMUSG00000023307	2019-03-05	unchanged	0.302517	0.269138
ENSMUSG00000010517	Faf1	unchanged	0.302444	0.15402
ENSMUSG00000030225	Dera	unchanged	0.302418	0.197041
ENSMUSG00000020899	Pfas	unchanged	0.302269	0.149872
ENSMUSG00000044150	A830080D01Rik	unchanged	0.302135	0.345116
ENSMUSG00000007827	Ankrd26	unchanged	0.302089	0.175401
ENSMUSG00000022538	Lsg1	unchanged	0.30203	0.145657
ENSMUSG00000024795	Kif20b	unchanged	0.301947	0.119441
ENSMUSG00000097055	Gm4419	unchanged	0.301812	0.473222
ENSMUSG00000080968	Gm1862	unchanged	0.301534	0.438325
ENSMUSG00000055044	Pdlim1	unchanged	0.301307	0.0964058
ENSMUSG00000058809	Hspd1-ps3	unchanged	0.301241	0.126793
ENSMUSG00000022241	Tars	unchanged	0.30109	0.053624
ENSMUSG00000027624	Epb4.1l1	unchanged	0.301054	0.459266
ENSMUSG00000065911	Gm24447	unchanged	0.300866	0.295065
ENSMUSG00000064345	mt-Nd2	unchanged	0.300699	0.20394
ENSMUSG00000015932	Dstn	unchanged	0.300536	0.225387
ENSMUSG00000030056	Isy1	unchanged	0.300461	0.290118
ENSMUSG00000039191	Rbpj	unchanged	0.300357	0.240613
ENSMUSG00000007880	Arid1a	unchanged	0.299914	0.354646
ENSMUSG00000028729	Ebna1bp2	unchanged	0.299841	0.131262
ENSMUSG00000030086	Chchd6	unchanged	0.299789	0.0597371
ENSMUSG00000081373	Gm16436	unchanged	0.299779	0.186176
ENSMUSG00000082983	Gm12318	unchanged	0.299742	0.487395
ENSMUSG00000036572	Upf3b	unchanged	0.2997	0.079274
ENSMUSG00000040321	Zfp770	unchanged	0.299636	0.468552
ENSMUSG00000042178	Armc5	unchanged	0.299609	0.41372
ENSMUSG00000021500	Ddx46	unchanged	0.298908	0.0669385
ENSMUSG00000032462	Pik3cb	unchanged	0.298598	0.446756
ENSMUSG00000062797	l7Rn6	unchanged	0.298592	0.1605
ENSMUSG00000002984	Tomm40	unchanged	0.298486	0.0639407
ENSMUSG00000000134	Tfe3	unchanged	0.298478	0.173084
ENSMUSG00000098048	Gm8330	unchanged	0.298169	0.351508
ENSMUSG00000064360	mt-Nd3	unchanged	0.297956	0.49319
ENSMUSG00000019814	Ltv1	unchanged	0.297667	0.15138
ENSMUSG00000027203	Dut	unchanged	0.297395	0.0687527
ENSMUSG00000074863	Platr25	unchanged	0.297375	0.40806
ENSMUSG00000026080	Chst10	unchanged	0.297326	0.488531
ENSMUSG00000038172	Ttc39b	unchanged	0.297271	0.352103
ENSMUSG00000061724	Gm2423	unchanged	0.297256	0.49474
ENSMUSG00000082703	Gm11907	unchanged	0.297084	0.493759
ENSMUSG00000022962	Gart	unchanged	0.297024	0.0748913
ENSMUSG00000030231	Plekha5	unchanged	0.296965	0.325563
ENSMUSG00000098161	Platr11	unchanged	0.296913	0.471049
ENSMUSG00000098203	Gm9568	unchanged	0.296566	0.37749
ENSMUSG00000054499	Dedd2	unchanged	0.296391	0.259738
ENSMUSG00000059975	Zfp74	unchanged	0.296322	0.380654
ENSMUSG00000079523	Tmsb10	unchanged	0.296315	0.146001
ENSMUSG00000042289	Hsd3b7	unchanged	0.296044	0.426474
ENSMUSG00000036553	Sh3tc1	unchanged	0.29603	0.494827
ENSMUSG00000031539	Ap3m2	unchanged	0.29597	0.497132
ENSMUSG00000027487	Cdk5rap1	unchanged	0.29587	0.396566
ENSMUSG00000093800	Gm20796	unchanged	0.295848	0.485857
ENSMUSG00000038346	Zfp384	unchanged	0.295787	0.401621
ENSMUSG00000081967	Gm14017	unchanged	0.295776	0.359628
ENSMUSG00000098496	1810026B05Rik	unchanged	0.295772	0.497173
ENSMUSG00000032946	Rasgrp2	unchanged	0.295741	0.391523
ENSMUSG00000024246	Thumpd2	unchanged	0.295652	0.442716
ENSMUSG00000005718	Tfap4	unchanged	0.295566	0.323026
ENSMUSG00000032420	Nt5e	unchanged	0.295507	0.446018
ENSMUSG00000020743	Mif4gd	unchanged	0.295441	0.342596
ENSMUSG00000054612	Mgmt	unchanged	0.295269	0.336418
ENSMUSG00000024251	Thada	unchanged	0.295132	0.434352
ENSMUSG00000052512	Nav2	unchanged	0.294971	0.460863
ENSMUSG00000020717	Pecam1	unchanged	0.294846	0.471249
ENSMUSG00000045665	Mfsd5	unchanged	0.294795	0.285463
ENSMUSG00000020705	Ddx42	unchanged	0.294664	0.20394
ENSMUSG00000070280	Slc22a14	unchanged	0.294636	0.192446
ENSMUSG00000060950	Trmt61a	unchanged	0.294413	0.366219
ENSMUSG00000044626	Liph	unchanged	0.294324	0.441674
ENSMUSG00000031256	Cstf2	unchanged	0.294194	0.225596
ENSMUSG00000048351	Coa7	unchanged	0.294124	0.123481
ENSMUSG00000040771	Oard1	unchanged	0.293989	0.0523916
ENSMUSG00000039450	Dcxr	unchanged	0.293651	0.34172
ENSMUSG00000030614	Tmem126b	unchanged	0.293295	0.237495
ENSMUSG00000030879	Mrpl17	up	0.293269	0.019091
ENSMUSG00000041354	Rgl2	unchanged	0.293166	0.329714
ENSMUSG00000063694	Cycs	unchanged	0.292863	0.0622907
ENSMUSG00000056305	Usp39	unchanged	0.292667	0.173977
ENSMUSG00000002395	Use1	unchanged	0.292626	0.0501949
ENSMUSG00000079283	2310009B15Rik	unchanged	0.292267	0.40435
ENSMUSG00000063888	Rpl7l1	up	0.292204	0.0433542
ENSMUSG00000024335	Brd2	unchanged	0.292127	0.0514204
ENSMUSG00000032621	Srek1	unchanged	0.292096	0.06623
ENSMUSG00000060771	Tsga10	unchanged	0.292058	0.480897
ENSMUSG00000022521	Crebbp	unchanged	0.291899	0.410315
ENSMUSG00000035478	Mbd3	unchanged	0.291826	0.0784268
ENSMUSG00000038379	Ttk	unchanged	0.291728	0.227798
ENSMUSG00000022353	Mtss1	unchanged	0.291654	0.269682
ENSMUSG00000047751	Utf1	unchanged	0.291511	0.432754
ENSMUSG00000004460	Dnajb11	unchanged	0.291489	0.126793
ENSMUSG00000030536	Iqgap1	unchanged	0.291387	0.153294
ENSMUSG00000052609	Plekhg3	unchanged	0.291277	0.469445
ENSMUSG00000068335	Dok1	unchanged	0.291246	0.472733
ENSMUSG00000024833	Pola2	unchanged	0.291219	0.137863
ENSMUSG00000020902	Ntn1	unchanged	0.291072	0.507596
ENSMUSG00000040250	Asun	unchanged	0.291045	0.317625
ENSMUSG00000024827	Gldc	unchanged	0.290947	0.414715
ENSMUSG00000027890	Gstm4	unchanged	0.290791	0.383983
ENSMUSG00000023031	Cela1	unchanged	0.290786	0.50818
ENSMUSG00000026825	Dnm1	unchanged	0.290658	0.505099
ENSMUSG00000026784	Pdss1	unchanged	0.290629	0.437969
ENSMUSG00000030061	Uba3	unchanged	0.29061	0.153406
ENSMUSG00000057130	Txnl4a	up	0.290337	0.0421674
ENSMUSG00000040860	Crocc	unchanged	0.290273	0.492396
ENSMUSG00000030357	Fkbp4	unchanged	0.290035	0.0784446
ENSMUSG00000039263	Npepl1	unchanged	0.290017	0.395012
ENSMUSG00000007833	Aldh16a1	unchanged	0.289764	0.211345
ENSMUSG00000047613	A430005L14Rik	unchanged	0.289657	0.0649383
ENSMUSG00000037710	Cisd1	unchanged	0.289427	0.0694565
ENSMUSG00000005378	Wbscr22	unchanged	0.289378	0.0774028
ENSMUSG00000037519	Ppfia1	unchanged	0.289304	0.402788
ENSMUSG00000053559	Smagp	unchanged	0.289267	0.289404
ENSMUSG00000041346	Wrap53	unchanged	0.28869	0.235854
ENSMUSG00000058355	Abce1	up	0.288659	0.0043131
ENSMUSG00000022607	Ptk2	unchanged	0.288598	0.357864
ENSMUSG00000030335	Mrpl51	unchanged	0.288437	0.118343
ENSMUSG00000053119	Chmp3	unchanged	0.288403	0.089849
ENSMUSG00000048118	Arid4a	unchanged	0.288397	0.223502
ENSMUSG00000078584	AU022252	unchanged	0.288367	0.19134
ENSMUSG00000042111	Ccdc115	unchanged	0.288042	0.296011
ENSMUSG00000035139	Secisbp2	unchanged	0.2879	0.276725
ENSMUSG00000074238	Ap1ar	unchanged	0.287778	0.46514
ENSMUSG00000038550	Ciart	unchanged	0.287752	0.472458
ENSMUSG00000003779	Kif20a	unchanged	0.287705	0.465599
ENSMUSG00000048040	Arxes2	unchanged	0.287621	0.345932
ENSMUSG00000037730	Mynn	unchanged	0.287474	0.395404
ENSMUSG00000042644	Itpr3	unchanged	0.287434	0.415161
ENSMUSG00000029557	Ftsj2	unchanged	0.287377	0.388673
ENSMUSG00000041506	Rrp9	unchanged	0.287309	0.158476
ENSMUSG00000081906	Rpl9-ps1	unchanged	0.287189	0.494747
ENSMUSG00000097130	Gm5262	unchanged	0.287175	0.510043
ENSMUSG00000024240	Epc1	unchanged	0.287163	0.457893
ENSMUSG00000004263	Atn1	unchanged	0.287077	0.514884
ENSMUSG00000026577	Blzf1	unchanged	0.287043	0.34866
ENSMUSG00000000303	Cdh1	unchanged	0.287027	0.363837
ENSMUSG00000035351	Nup37	unchanged	0.286993	0.0801186
ENSMUSG00000024423	Impact	unchanged	0.286967	0.248451
ENSMUSG00000040302	Rbm48	unchanged	0.286955	0.412178
ENSMUSG00000062038	Gm10108	unchanged	0.286713	0.428526
ENSMUSG00000062995	Ica1	unchanged	0.286254	0.486157
ENSMUSG00000030556	Lrrc28	unchanged	0.286106	0.398106
ENSMUSG00000029191	Rfc1	unchanged	0.285822	0.0846661
ENSMUSG00000037428	Vgf	unchanged	0.285804	0.509282
ENSMUSG00000020733	Slc9a3r1	unchanged	0.285774	0.206533
ENSMUSG00000072082	Ccnf	unchanged	0.285623	0.0720167
ENSMUSG00000092261	Gm20519	unchanged	0.285597	0.514317
ENSMUSG00000024841	Eif1ad	unchanged	0.285314	0.162839
ENSMUSG00000000384	Tbrg4	unchanged	0.285259	0.186176
ENSMUSG00000026289	Atg16l1	unchanged	0.285091	0.247818
ENSMUSG00000021607	Mrpl36	unchanged	0.28508	0.187653
ENSMUSG00000053841	Txlna	unchanged	0.285023	0.123429
ENSMUSG00000027429	Sec23b	unchanged	0.28502	0.128953
ENSMUSG00000024667	Tmem216	unchanged	0.284934	0.354067
ENSMUSG00000097366	Gm8177	unchanged	0.284834	0.510449
ENSMUSG00000061755	Bod1l	unchanged	0.284816	0.186176
ENSMUSG00000051176	Zfp42	unchanged	0.284725	0.491622
ENSMUSG00000022540	Rogdi	unchanged	0.284612	0.325058
ENSMUSG00000022369	Mtbp	unchanged	0.284502	0.349108
ENSMUSG00000078521	Aunip	unchanged	0.284469	0.261246
ENSMUSG00000098105	Gm8825	unchanged	0.284443	0.371352
ENSMUSG00000095362	Gm14325	unchanged	0.284361	0.491672
ENSMUSG00000072763	5430403G16Rik	unchanged	0.284351	0.507596
ENSMUSG00000059456	Ptk2b	unchanged	0.284271	0.507596
ENSMUSG00000066838	Zfp772	unchanged	0.284115	0.510449
ENSMUSG00000016181	Diexf	unchanged	0.284074	0.382393
ENSMUSG00000020380	Rad50	unchanged	0.284031	0.26351
ENSMUSG00000001039	B9d1	unchanged	0.283937	0.127168
ENSMUSG00000026585	Kifap3	unchanged	0.283858	0.182787
ENSMUSG00000031314	Taf1	unchanged	0.283856	0.356013
ENSMUSG00000021134	Srsf5	unchanged	0.283852	0.135042
ENSMUSG00000040225	Prrc2c	unchanged	0.283759	0.152687
ENSMUSG00000048222	Mfap1b	unchanged	0.283722	0.163322
ENSMUSG00000020752	Recql5	unchanged	0.283395	0.46608
ENSMUSG00000083291	Gm13679	unchanged	0.283294	0.522992
ENSMUSG00000021286	Zfyve21	unchanged	0.283148	0.150078
ENSMUSG00000018209	Stk4	unchanged	0.283135	0.242096
ENSMUSG00000038286	Bphl	unchanged	0.283128	0.391523
ENSMUSG00000098226	Gm5272	unchanged	0.283079	0.414895
ENSMUSG00000043782	Ccdc64b	unchanged	0.282821	0.453
ENSMUSG00000057098	Ebf1	unchanged	0.282443	0.499683
ENSMUSG00000034329	Brip1	unchanged	0.282133	0.416336
ENSMUSG00000003208	Ccdc94	unchanged	0.282132	0.519208
ENSMUSG00000020059	Sycp3	unchanged	0.282087	0.517209
ENSMUSG00000045826	Ptprcap	unchanged	0.281879	0.523351
ENSMUSG00000017009	Sdc4	unchanged	0.281848	0.361883
ENSMUSG00000025372	Baiap2	unchanged	0.281695	0.382393
ENSMUSG00000025872	Thoc3	up	0.281286	0.0320431
ENSMUSG00000033952	Aspm	unchanged	0.281186	0.416545
ENSMUSG00000064263	Platr26	unchanged	0.281044	0.524703
ENSMUSG00000022548	Apod	unchanged	0.281018	0.504164
ENSMUSG00000042367	Gjb3	unchanged	0.280888	0.471184
ENSMUSG00000050552	Lamtor4	unchanged	0.28083	0.199428
ENSMUSG00000058704	Memo1	unchanged	0.280727	0.441934
ENSMUSG00000058297	Spock2	unchanged	0.280667	0.516008
ENSMUSG00000062627	Mysm1	unchanged	0.280606	0.353483
ENSMUSG00000028397	Kdm4c	unchanged	0.280578	0.370205
ENSMUSG00000026456	Cyb5r1	unchanged	0.280568	0.224396
ENSMUSG00000028522	Mier1	unchanged	0.280509	0.25694
ENSMUSG00000025993	Slc40a1	unchanged	0.280362	0.476808
ENSMUSG00000022828	Gtf2e1	unchanged	0.280248	0.264325
ENSMUSG00000024220	Zfp523	unchanged	0.280108	0.496242
ENSMUSG00000085355	3010003L21Rik	unchanged	0.280087	0.527017
ENSMUSG00000025817	Nudt5	unchanged	0.279722	0.16359
ENSMUSG00000066442	Mthfs	unchanged	0.279577	0.442278
ENSMUSG00000037661	Gpr160	unchanged	0.279525	0.514123
ENSMUSG00000096435	Gm9049	unchanged	0.279416	0.506043
ENSMUSG00000074461	Gm10699	unchanged	0.279398	0.502764
ENSMUSG00000026632	Tatdn3	unchanged	0.279326	0.423049
ENSMUSG00000049562	Ap5b1	unchanged	0.279322	0.529007
ENSMUSG00000066357	Wdr6	unchanged	0.279188	0.413616
ENSMUSG00000039630	Hnrnpu	up	0.279138	0.049987
ENSMUSG00000097929	Tunar	unchanged	0.27887	0.521493
ENSMUSG00000033669	Zfp7	unchanged	0.278692	0.26885
ENSMUSG00000024856	Cdk2ap2	unchanged	0.278592	0.085567
ENSMUSG00000026775	Yme1l1	unchanged	0.278588	0.162489
ENSMUSG00000025792	Slc25a10	unchanged	0.278578	0.434352
ENSMUSG00000005566	Trim28	unchanged	0.278423	0.146859
ENSMUSG00000057982	Zfp809	unchanged	0.27835	0.530095
ENSMUSG00000044712	Slc38a6	unchanged	0.278253	0.531507
ENSMUSG00000064145	Arih2	unchanged	0.278206	0.237332
ENSMUSG00000030584	Dpf1	unchanged	0.27816	0.521409
ENSMUSG00000038510	Rpf2	unchanged	0.278132	0.0700283
ENSMUSG00000038708	Golga4	unchanged	0.278026	0.324738
ENSMUSG00000022773	Ypel1	unchanged	0.277974	0.520069
ENSMUSG00000038628	Polr3k	unchanged	0.277862	0.270179
ENSMUSG00000024968	Rcor2	unchanged	0.277852	0.288678
ENSMUSG00000024542	Cep192	unchanged	0.27779	0.419396
ENSMUSG00000047412	Zbtb44	unchanged	0.277666	0.371106
ENSMUSG00000025481	Urah	unchanged	0.277624	0.428025
ENSMUSG00000008226	Scrn3	unchanged	0.277616	0.420177
ENSMUSG00000053329	D10Jhu81e	unchanged	0.277412	0.246992
ENSMUSG00000074141	Il4i1	unchanged	0.277288	0.527147
ENSMUSG00000062949	Atp11c	unchanged	0.277121	0.495559
ENSMUSG00000078868	Gm14412	unchanged	0.276947	0.50818
ENSMUSG00000003226	Ranbp2	unchanged	0.276943	0.371106
ENSMUSG00000029029	Wrap73	unchanged	0.27684	0.413616
ENSMUSG00000039509	Nup133	unchanged	0.276816	0.13973
ENSMUSG00000001794	Capns1	unchanged	0.276744	0.175029
ENSMUSG00000024530	Slmo1	unchanged	0.276736	0.529728
ENSMUSG00000029647	Pan3	unchanged	0.27647	0.510876
ENSMUSG00000040502	2019-03-09	unchanged	0.276388	0.533504
ENSMUSG00000028333	Anp32b	up	0.276319	0.0223258
ENSMUSG00000066720	Cldn9	unchanged	0.276113	0.527147
ENSMUSG00000039765	Cc2d2a	unchanged	0.275976	0.485468
ENSMUSG00000022557	Bop1	unchanged	0.275891	0.193496
ENSMUSG00000048930	Tada3	unchanged	0.275827	0.220917
ENSMUSG00000021481	Zfp346	unchanged	0.275822	0.504754
ENSMUSG00000023988	Bysl	unchanged	0.275818	0.16457
ENSMUSG00000066621	Tecpr1	unchanged	0.275753	0.485202
ENSMUSG00000037286	Stag1	unchanged	0.275734	0.237305
ENSMUSG00000074264	Amy1	unchanged	0.275546	0.532405
ENSMUSG00000002980	Bcam	unchanged	0.275529	0.474257
ENSMUSG00000027469	Tpx2	unchanged	0.275479	0.258169
ENSMUSG00000038301	Snx10	unchanged	0.27547	0.419706
ENSMUSG00000022204	Ngdn	unchanged	0.275425	0.189055
ENSMUSG00000021131	Erh	unchanged	0.275329	0.0689067
ENSMUSG00000002486	Tchp	unchanged	0.275222	0.386915
ENSMUSG00000020974	Pole2	unchanged	0.27521	0.294985
ENSMUSG00000030020	Prickle2	unchanged	0.275192	0.536817
ENSMUSG00000052482	Gm8174	unchanged	0.27516	0.397071
ENSMUSG00000044730	9930104L06Rik	unchanged	0.275033	0.533504
ENSMUSG00000004266	Ptpn6	unchanged	0.274891	0.415161
ENSMUSG00000031490	Eif4ebp1	unchanged	0.274814	0.118533
ENSMUSG00000059991	Nptx2	unchanged	0.274697	0.461177
ENSMUSG00000042426	Dhx29	unchanged	0.274594	0.235218
ENSMUSG00000054115	Skp2	unchanged	0.274524	0.356564
ENSMUSG00000028211	Trp53inp1	unchanged	0.274516	0.342918
ENSMUSG00000005397	Nid1	unchanged	0.274428	0.48581
ENSMUSG00000066042	Med18	unchanged	0.274275	0.511382
ENSMUSG00000049323	Smcr8	unchanged	0.274258	0.531576
ENSMUSG00000042719	Naa25	unchanged	0.274056	0.127674
ENSMUSG00000093947	Gm22831	unchanged	0.274045	0.537771
ENSMUSG00000053289	Ddx10	unchanged	0.27402	0.182385
ENSMUSG00000028591	Pramef12	unchanged	0.274002	0.467371
ENSMUSG00000075415	Fnbp1	unchanged	0.273962	0.372015
ENSMUSG00000013663	Pten	unchanged	0.273877	0.286196
ENSMUSG00000002396	Ocel1	unchanged	0.273357	0.384123
ENSMUSG00000002617	Zfp40	unchanged	0.273085	0.536141
ENSMUSG00000018761	Mpdu1	unchanged	0.27308	0.139436
ENSMUSG00000029063	Nadk	unchanged	0.272971	0.0756514
ENSMUSG00000040183	Ankrd6	unchanged	0.272912	0.534792
ENSMUSG00000049073	Olfr985	unchanged	0.272894	0.542901
ENSMUSG00000074527	Gm14296	unchanged	0.272703	0.464359
ENSMUSG00000009555	Cdk9	unchanged	0.272633	0.359095
ENSMUSG00000051238	Swsap1	unchanged	0.272629	0.534713
ENSMUSG00000027951	Adar	unchanged	0.272566	0.461226
ENSMUSG00000035842	Ddx11	unchanged	0.272315	0.378767
ENSMUSG00000027293	Ehd4	unchanged	0.27223	0.260458
ENSMUSG00000030717	Nupr1	unchanged	0.271949	0.480897
ENSMUSG00000016018	Skiv2l2	unchanged	0.271894	0.237378
ENSMUSG00000064037	Gpn1	unchanged	0.271879	0.135747
ENSMUSG00000041703	Zic5	unchanged	0.271768	0.505505
ENSMUSG00000083875	Gm13831	unchanged	0.271741	0.400153
ENSMUSG00000022322	Shcbp1	unchanged	0.271703	0.266539
ENSMUSG00000081086	Gm9506	unchanged	0.27148	0.54348
ENSMUSG00000004667	Polr2e	up	0.271394	0.0263259
ENSMUSG00000021646	Mccc2	unchanged	0.271289	0.402788
ENSMUSG00000026192	Atic	unchanged	0.271283	0.123752
ENSMUSG00000046070	Igfals	unchanged	0.271269	0.523201
ENSMUSG00000036533	Cdc42ep3	unchanged	0.271137	0.396438
ENSMUSG00000025066	Sfr1	up	0.271056	0.0204818
ENSMUSG00000078125	Gm10916	unchanged	0.271044	0.476625
ENSMUSG00000033985	Tesk2	unchanged	0.271036	0.54348
ENSMUSG00000010095	Slc3a2	unchanged	0.270989	0.0578669
ENSMUSG00000066839	Ecsit	unchanged	0.27091	0.23932
ENSMUSG00000010914	Pdhx	unchanged	0.270835	0.335433
ENSMUSG00000030304	Ergic2	unchanged	0.270826	0.121148
ENSMUSG00000029364	Wsb2	unchanged	0.270814	0.477973
[truncated: 11,478 more rows]

## Sheet: HP1β_KO_NPC
ensembl_gene_id	external_gene_name	group	log2FoldChange	padj
ENSMUSG00000070828	Zscan4f	up	1.47051	0.000238019
ENSMUSG00000075610	Tmem92	up	1.41525	0.000620064
ENSMUSG00000058669	Nkx2-9	up	1.40938	0.000187967
ENSMUSG00000030672	Mylpf	up	1.38439	1.1513e-05
ENSMUSG00000096619	Gm2035	up	1.3671	0.00110586
ENSMUSG00000090854	Gm4340	up	1.32195	0.00187577
ENSMUSG00000090714	Zscan4d	up	1.31327	0.00221811
ENSMUSG00000011267	Zfp296	up	1.30802	3.31621e-05
ENSMUSG00000072419	Dppa2	up	1.29532	0.000799232
ENSMUSG00000028766	Alpl	up	1.28524	3.31621e-05
ENSMUSG00000095339	Zscan4b	up	1.27584	0.0031671
ENSMUSG00000093847	Gm5039	up	1.27303	0.00328074
ENSMUSG00000092019	Gm4027	up	1.27033	0.00296897
ENSMUSG00000097550	Gm21304	up	1.2568	0.00346226
ENSMUSG00000082352	Gm13228	up	1.25308	0.00390088
ENSMUSG00000028435	Aqp3	up	1.24307	0.00312782
ENSMUSG00000054272	Zscan4c	up	1.22619	0.00390088
ENSMUSG00000095935	Gm11238	up	1.20777	0.00333116
ENSMUSG00000037171	Nodal	up	1.1978	0.000535435
ENSMUSG00000079034	Gm8300	up	1.19532	0.00673831
ENSMUSG00000003153	Slc2a3	up	1.19444	6.70364e-09
ENSMUSG00000022218	Tgm1	up	1.18974	0.00628934
ENSMUSG00000012396	Nanog	up	1.1896	4.84653e-05
ENSMUSG00000079029	Gm5662	up	1.18575	0.00733257
ENSMUSG00000091779	Gm6763	up	1.18309	0.00628934
ENSMUSG00000091490	Triml2	up	1.1677	5.86599e-05
ENSMUSG00000072905	Gm2016	up	1.16303	0.00881709
ENSMUSG00000085412	Halr1	up	1.14776	0.00831131
ENSMUSG00000091071	1700030C10Rik	up	1.14667	0.009167
ENSMUSG00000036568	Gltscr1l	up	1.11197	0.0137684
ENSMUSG00000029922	Mkrn1	up	1.10712	7.13334e-06
ENSMUSG00000001827	Folr1	up	1.10357	0.00196768
ENSMUSG00000041287	Sox15	up	1.0937	0.00557794
ENSMUSG00000043251	Exoc3l	up	1.08474	0.0163665
ENSMUSG00000001604	Tcea3	up	1.07787	3.04627e-06
ENSMUSG00000095661	Gm8935	up	1.07786	0.009167
ENSMUSG00000070618	BC080695	up	1.07756	0.0144421
ENSMUSG00000086040	Wipf3	up	1.07669	0.0201332
ENSMUSG00000094830	n-R5s194	up	1.07357	0.02069
ENSMUSG00000023034	Nr4a1	up	1.05483	0.0134692
ENSMUSG00000018166	Erbb3	up	1.04612	0.0255003
ENSMUSG00000006205	Htra1	up	1.04344	0.00390088
ENSMUSG00000079030	Gm2046	up	1.04281	0.02401
ENSMUSG00000056300	Gm13247	up	1.02526	0.0205528
ENSMUSG00000071217	Gm2022	up	1.01174	0.0334012
ENSMUSG00000078503	Gm13225	up	1.00776	0.00491407
ENSMUSG00000087943	Gm24245	up	1.0062	0.0266684
ENSMUSG00000034391	Fbxo15	up	1.00292	0.00282815
ENSMUSG00000046056	Sbsn	up	0.998513	0.0182993
ENSMUSG00000051176	Zfp42	up	0.990132	0.000504715
ENSMUSG00000029314	Agpat9	up	0.98854	0.0362116
ENSMUSG00000028179	Cth	up	0.988175	0.00636875
ENSMUSG00000005148	Klf5	up	0.980168	0.0067069
ENSMUSG00000087166	L1td1	up	0.980025	0.000629311
ENSMUSG00000095891	Gm10717	up	0.979344	0.0297997
ENSMUSG00000067860	Zic3	up	0.97771	0.0143844
ENSMUSG00000047751	Utf1	up	0.977042	7.13334e-06
ENSMUSG00000026831	1700007K13Rik	up	0.971588	0.0116632
ENSMUSG00000043687	1190005I06Rik	up	0.971569	0.0242783
ENSMUSG00000013089	Etv5	up	0.96764	0.000946429
ENSMUSG00000039395	Mreg	up	0.965504	0.0182993
ENSMUSG00000091971	Hspa1a	up	0.964645	0.0444991
ENSMUSG00000060461	Dppa5a	up	0.964502	3.0355e-05
ENSMUSG00000099250	Rn7s2	up	0.962895	0.0256276
ENSMUSG00000054753	AU018091	up	0.961145	0.0173244
ENSMUSG00000038028	Tigar	up	0.957127	0.0121222
ENSMUSG00000022947	Cbr3	up	0.954241	0.0111855
ENSMUSG00000040488	Ltbp4	up	0.951731	0.0075069
ENSMUSG00000040694	Apobec2	up	0.951211	0.0481305
ENSMUSG00000079445	B3gnt7	up	0.950314	0.00346226
ENSMUSG00000024422	Dhx16	up	0.947478	0.000161591
ENSMUSG00000096803	Gm6803	up	0.94067	0.0231865
ENSMUSG00000096337	Gm13694	unchanged	0.935792	0.0606038
ENSMUSG00000079471	Gm7325	up	0.93407	0.0465024
ENSMUSG00000021255	Esrrb	up	0.927154	0.0121222
ENSMUSG00000096323	Gm20767	unchanged	0.925012	0.0607171
ENSMUSG00000025056	Nr0b1	up	0.918639	0.00636875
ENSMUSG00000052446	Zfp961	up	0.916646	0.000446415
ENSMUSG00000065999	Gm13154	up	0.913006	0.0184173
ENSMUSG00000069620	Gm5250	up	0.909117	0.00187577
ENSMUSG00000030268	Bcat1	up	0.908099	1.33871e-05
ENSMUSG00000025856	Pdgfa	up	0.907561	0.00636875
ENSMUSG00000031145	Prickle3	unchanged	0.90396	0.0764878
ENSMUSG00000049422	Chchd10	up	0.903554	8.15303e-06
ENSMUSG00000082896	Gm5844	up	0.898816	1.55763e-05
ENSMUSG00000024376	Epb4.1l4a	up	0.898437	0.00922042
ENSMUSG00000030722	Nfatc2ip	up	0.897191	0.0329233
ENSMUSG00000046733	Gprc5a	unchanged	0.895408	0.0826063
ENSMUSG00000023443	Esx1	unchanged	0.893686	0.0826063
ENSMUSG00000097651	4930461G14Rik	unchanged	0.890459	0.0778387
ENSMUSG00000063011	Msln	up	0.888559	0.0451138
ENSMUSG00000018727	Cpsf4l	up	0.888189	0.0465024
ENSMUSG00000029641	Rasl11a	unchanged	0.887682	0.0529173
ENSMUSG00000028581	Laptm5	unchanged	0.887312	0.0856386
ENSMUSG00000022900	Ildr1	unchanged	0.884404	0.0654986
ENSMUSG00000032394	Igdcc3	unchanged	0.884186	0.0516848
ENSMUSG00000036390	Gadd45a	up	0.880037	0.0387375
ENSMUSG00000021270	Hsp90aa1	up	0.876704	6.70364e-09
ENSMUSG00000058550	Dppa4	up	0.874928	0.0102506
ENSMUSG00000000730	Dnmt3l	up	0.873743	0.00450486
ENSMUSG00000053367	Gm6792	unchanged	0.873375	0.0936315
ENSMUSG00000025357	Dgka	up	0.871035	0.0485449
ENSMUSG00000038781	Stap2	unchanged	0.867796	0.062629
ENSMUSG00000092225	Gm2381	up	0.865355	0.0424218
ENSMUSG00000081586	Gm11544	unchanged	0.854533	0.0501184
ENSMUSG00000095071	AF067061	unchanged	0.851591	0.0943586
ENSMUSG00000086151	Gm5698	up	0.850116	0.0384903
ENSMUSG00000046694	Fam46b	unchanged	0.849895	0.111038
ENSMUSG00000063884	Ptcd3	up	0.848999	0.0376644
ENSMUSG00000050390	C77080	up	0.844217	0.0297997
ENSMUSG00000023087	Ccrn4l	up	0.843352	0.0323081
ENSMUSG00000036585	Fgf1	unchanged	0.842126	0.0716681
ENSMUSG00000031762	Mt2	up	0.841549	0.017712
ENSMUSG00000094228	Gm4303	unchanged	0.840524	0.109
ENSMUSG00000090744	Gm6871	unchanged	0.840105	0.111671
ENSMUSG00000030825	Hsd17b14	up	0.839799	0.0073443
ENSMUSG00000020722	Cacng1	unchanged	0.838653	0.089906
ENSMUSG00000078182	Gm6083	up	0.838341	0.00530381
ENSMUSG00000096519	Gm10721	unchanged	0.836257	0.0773947
ENSMUSG00000078706	Gm53	unchanged	0.835926	0.117993
ENSMUSG00000029920	Smarcad1	up	0.835747	0.00673996
ENSMUSG00000027547	Sall4	up	0.831481	0.00361826
ENSMUSG00000081478	AA623943	unchanged	0.831396	0.0984845
ENSMUSG00000018604	Tbx3	unchanged	0.827672	0.0527326
ENSMUSG00000024406	Pou5f1	up	0.827601	0.0323081
ENSMUSG00000083227	Gm11546	unchanged	0.826157	0.107259
ENSMUSG00000037280	Galnt6	unchanged	0.826141	0.103902
ENSMUSG00000064325	Hhip	unchanged	0.826082	0.119628
ENSMUSG00000039209	Rpl39l	up	0.824704	0.009167
ENSMUSG00000031383	Dusp9	up	0.823604	0.0147089
ENSMUSG00000023902	Zscan10	up	0.822343	0.0166573
ENSMUSG00000023064	Sncg	unchanged	0.821141	0.085114
ENSMUSG00000065911	Gm24447	unchanged	0.820467	0.127307
ENSMUSG00000092367	Gm20479	unchanged	0.819896	0.117993
ENSMUSG00000071470	Ccnb1ip1	unchanged	0.818317	0.094157
ENSMUSG00000028640	Tfap2c	unchanged	0.818094	0.0875495
ENSMUSG00000025934	Gsta3	unchanged	0.816886	0.136228
ENSMUSG00000030717	Nupr1	up	0.812333	0.00296076
ENSMUSG00000074731	Zfp345	unchanged	0.811273	0.140907
ENSMUSG00000030275	Etnk1	up	0.809091	0.0499658
ENSMUSG00000015766	Eps8	unchanged	0.80814	0.137487
ENSMUSG00000063354	Slc39a4	up	0.807702	0.0438517
ENSMUSG00000062369	Usp17lb	up	0.807573	0.0329233
ENSMUSG00000043439	E130012A19Rik	up	0.802195	0.0266684
ENSMUSG00000022849	Hspbap1	up	0.801824	0.0116632
ENSMUSG00000017724	Etv4	unchanged	0.801327	0.0591238
ENSMUSG00000000544	Gpa33	unchanged	0.800789	0.139122
ENSMUSG00000021678	F2rl1	unchanged	0.799532	0.152524
ENSMUSG00000027610	Gss	up	0.799414	0.00450486
ENSMUSG00000038816	Ctnnal1	unchanged	0.797181	0.0571107
ENSMUSG00000065037	Rn7sk	unchanged	0.792459	0.145248
ENSMUSG00000057963	Itpk1	up	0.790997	0.0373275
ENSMUSG00000037926	Ssh2	up	0.788647	4.0187e-05
ENSMUSG00000022346	Myc	unchanged	0.787468	0.0833336
ENSMUSG00000055763	Gm6910	unchanged	0.787316	0.127178
ENSMUSG00000074305	Peak1	unchanged	0.786289	0.0806473
ENSMUSG00000026817	Ak1	up	0.786216	0.00840734
ENSMUSG00000022382	Wnt7b	unchanged	0.778882	0.172693
ENSMUSG00000002797	Ggct	unchanged	0.776834	0.119642
ENSMUSG00000021456	Fbp2	unchanged	0.776089	0.174368
ENSMUSG00000044065	Gm9788	unchanged	0.775688	0.175646
ENSMUSG00000036986	Pml	up	0.773643	0.0163665
ENSMUSG00000068079	Tcf15	unchanged	0.77336	0.0600822
ENSMUSG00000095265	Gm16368	unchanged	0.770274	0.139772
ENSMUSG00000039450	Dcxr	up	0.76891	0.0031671
ENSMUSG00000084347	Akt2-ps	unchanged	0.766198	0.13542
ENSMUSG00000047281	Sfn	up	0.76498	0.0348213
ENSMUSG00000096175	Gm21761	unchanged	0.764429	0.159392
ENSMUSG00000090877	Hspa1b	unchanged	0.764332	0.187185
ENSMUSG00000091594	Gm17067	unchanged	0.761572	0.181
ENSMUSG00000085776	5430402O13Rik	up	0.759235	0.0465024
ENSMUSG00000068876	Cgn	unchanged	0.757595	0.143545
ENSMUSG00000041323	Ak7	unchanged	0.757029	0.168417
ENSMUSG00000030117	Gdf3	unchanged	0.753964	0.099146
ENSMUSG00000039745	Htatip2	unchanged	0.753554	0.179011
ENSMUSG00000028645	Slc2a1	up	0.753401	0.00673831
ENSMUSG00000015112	Slc25a13	up	0.752971	0.0263834
ENSMUSG00000019851	Perp	unchanged	0.751668	0.0834735
ENSMUSG00000053470	Kdm3a	up	0.751521	0.00141576
ENSMUSG00000024912	Fosl1	unchanged	0.7509	0.202808
ENSMUSG00000037622	Wdtc1	up	0.750335	0.0421197
ENSMUSG00000062518	Zfp534	unchanged	0.749791	0.201017
ENSMUSG00000046818	Ddit4l	up	0.749142	0.044428
ENSMUSG00000070890	Gm12794	unchanged	0.749075	0.0924593
ENSMUSG00000033227	Wnt6	unchanged	0.748663	0.199448
ENSMUSG00000047146	Tet1	unchanged	0.748075	0.0943586
ENSMUSG00000002190	Clgn	unchanged	0.747717	0.147728
ENSMUSG00000033386	Frrs1	unchanged	0.744899	0.0571107
ENSMUSG00000046846	Spesp1	unchanged	0.743853	0.139375
ENSMUSG00000057093	C030039L03Rik	unchanged	0.742217	0.21281
ENSMUSG00000078496	Gm13152	unchanged	0.738888	0.205903
ENSMUSG00000030798	Cd37	unchanged	0.73785	0.213234
ENSMUSG00000096640	Gm4312	unchanged	0.736579	0.213234
ENSMUSG00000008153	Clstn3	unchanged	0.736246	0.214478
ENSMUSG00000090700	Cyp4f40	unchanged	0.736061	0.0654986
ENSMUSG00000031651	Triml1	unchanged	0.735132	0.156165
ENSMUSG00000023039	Krt7	unchanged	0.728521	0.103894
ENSMUSG00000020961	Ston2	unchanged	0.72762	0.22237
ENSMUSG00000058976	Usp17lc	unchanged	0.726074	0.116046
ENSMUSG00000037661	Gpr160	unchanged	0.724564	0.20313
ENSMUSG00000092837	Rpph1	unchanged	0.723232	0.189839
ENSMUSG00000060586	H2-Eb1	unchanged	0.721521	0.214639
ENSMUSG00000022488	Nckap1l	unchanged	0.721505	0.157381
ENSMUSG00000026380	Tfcp2l1	unchanged	0.72058	0.157381
ENSMUSG00000012123	Aim1l	unchanged	0.719503	0.21566
ENSMUSG00000003051	Elf3	up	0.717397	0.0465024
ENSMUSG00000095341	Gm428	unchanged	0.717211	0.151581
ENSMUSG00000084350	Znf41-ps	unchanged	0.717015	0.0784774
ENSMUSG00000096917	2500002B13Rik	unchanged	0.715828	0.21281
ENSMUSG00000022101	Fgf17	unchanged	0.715769	0.239949
ENSMUSG00000042367	Gjb3	unchanged	0.715583	0.127822
ENSMUSG00000021125	Arg2	unchanged	0.71493	0.24259
ENSMUSG00000022474	Pmm1	up	0.713476	0.000197276
ENSMUSG00000024300	Myo1f	unchanged	0.71343	0.24259
ENSMUSG00000052631	Sh2d6	unchanged	0.711573	0.200958
ENSMUSG00000075014	Gm10800	unchanged	0.707461	0.24259
ENSMUSG00000034161	Scx	unchanged	0.70622	0.250829
ENSMUSG00000025171	Ubtd1	unchanged	0.705621	0.159186
ENSMUSG00000060512	0610040J01Rik	unchanged	0.703589	0.214248
ENSMUSG00000095653	Gm21818	unchanged	0.703416	0.20415
ENSMUSG00000028836	Slc30a2	unchanged	0.701799	0.240629
ENSMUSG00000013766	Ly6g6e	unchanged	0.701614	0.248754
ENSMUSG00000064194	Zfp936	unchanged	0.700073	0.23834
ENSMUSG00000063171	Rps4l	up	0.699273	0.00043141
ENSMUSG00000021469	Msx2	unchanged	0.698502	0.248903
ENSMUSG00000064343	mt-Tq	unchanged	0.698277	0.246824
ENSMUSG00000060499	Rpl10l	unchanged	0.698242	0.177308
ENSMUSG00000047986	Palm3	unchanged	0.697081	0.148773
ENSMUSG00000001655	Hoxc13	unchanged	0.696193	0.126346
ENSMUSG00000022099	Dmtn	unchanged	0.695864	0.162282
ENSMUSG00000024014	Pim1	unchanged	0.694801	0.0764878
ENSMUSG00000021196	Pfkp	up	0.693808	0.0465024
ENSMUSG00000029752	Asns	up	0.693739	0.0029754
ENSMUSG00000068699	Flnc	unchanged	0.6934	0.219416
ENSMUSG00000070619	Gm13119	unchanged	0.693294	0.205669
ENSMUSG00000051378	Kif18b	up	0.691919	0.0110359
ENSMUSG00000050966	Lin28a	unchanged	0.691819	0.0760476
ENSMUSG00000033863	Klf9	unchanged	0.691537	0.0585589
ENSMUSG00000059895	Ptp4a3	unchanged	0.689785	0.0803292
ENSMUSG00000018821	Avpi1	up	0.689737	0.0445487
ENSMUSG00000022545	Ercc4	unchanged	0.688937	0.180715
ENSMUSG00000020717	Pecam1	unchanged	0.687633	0.263125
ENSMUSG00000073771	Btbd19	unchanged	0.686981	0.194155
ENSMUSG00000097173	Gm26829	unchanged	0.686677	0.271727
ENSMUSG00000068245	Phf11d	unchanged	0.686123	0.213234
ENSMUSG00000044317	Gpr4	unchanged	0.685864	0.26486
ENSMUSG00000027082	Tfpi	up	0.685597	0.0484976
ENSMUSG00000042357	Gjb5	unchanged	0.684484	0.171458
ENSMUSG00000097013	Gm26710	unchanged	0.684196	0.181
ENSMUSG00000044176	Spink10	unchanged	0.68143	0.217824
ENSMUSG00000024525	Impa2	unchanged	0.681385	0.0654986
ENSMUSG00000042417	Ccno	unchanged	0.67974	0.268094
ENSMUSG00000005370	Msh6	up	0.678913	0.00636875
ENSMUSG00000055148	Klf2	up	0.678685	0.00636875
ENSMUSG00000041782	Lad1	unchanged	0.678661	0.246505
ENSMUSG00000074272	Ceacam1	unchanged	0.678068	0.261012
ENSMUSG00000002980	Bcam	unchanged	0.677136	0.160382
ENSMUSG00000098112	Bin2	unchanged	0.676873	0.172156
ENSMUSG00000037010	Apln	unchanged	0.676037	0.277491
ENSMUSG00000030693	Klk10	unchanged	0.675829	0.132703
ENSMUSG00000017311	Pyy	unchanged	0.675075	0.263667
ENSMUSG00000049539	Hist1h1a	unchanged	0.674943	0.288812
ENSMUSG00000027456	Sdcbp2	unchanged	0.674931	0.285118
ENSMUSG00000021871	Pnp	up	0.67368	0.00832564
ENSMUSG00000020184	Mdm2	up	0.673356	0.0116685
ENSMUSG00000078435	AU041133	unchanged	0.672105	0.292929
ENSMUSG00000022652	Morc1	unchanged	0.671769	0.123766
ENSMUSG00000097248	Gm2694	unchanged	0.669235	0.116046
ENSMUSG00000032577	Mapkapk3	unchanged	0.6688	0.104368
ENSMUSG00000005413	Hmox1	unchanged	0.668586	0.253677
ENSMUSG00000027703	Lrriq4	unchanged	0.668532	0.153722
ENSMUSG00000022594	Lynx1	unchanged	0.668154	0.20542
ENSMUSG00000082496	Gm6798	unchanged	0.667894	0.0509236
ENSMUSG00000094635	Gm7104	unchanged	0.667551	0.254129
ENSMUSG00000003849	Nqo1	unchanged	0.666338	0.219416
ENSMUSG00000004187	Kifc2	unchanged	0.665881	0.177473
ENSMUSG00000050917	Fgf4	unchanged	0.665535	0.291432
ENSMUSG00000045896	Paip2b	unchanged	0.661781	0.134066
ENSMUSG00000006457	Actn3	unchanged	0.661721	0.256967
ENSMUSG00000079110	Capn3	unchanged	0.661662	0.300996
ENSMUSG00000006056	Calcoco2	unchanged	0.659026	0.284148
ENSMUSG00000000365	Rnf17	unchanged	0.658171	0.306873
ENSMUSG00000001376	Ccdc132	unchanged	0.656859	0.0572595
ENSMUSG00000022822	Abcc5	unchanged	0.656812	0.0603569
ENSMUSG00000089888	Gm16547	unchanged	0.655645	0.246906
ENSMUSG00000021403	Serpinb9b	unchanged	0.655241	0.315558
ENSMUSG00000031095	Cul4b	up	0.655113	0.0377293
ENSMUSG00000078489	Gm17106	unchanged	0.653736	0.319077
ENSMUSG00000024427	Spry4	unchanged	0.652528	0.307901
ENSMUSG00000022102	Dok2	unchanged	0.651494	0.322448
ENSMUSG00000027678	Ncoa3	unchanged	0.65067	0.0965231
ENSMUSG00000022272	Myo10	up	0.648343	0.0394418
ENSMUSG00000031758	Cdyl2	unchanged	0.648009	0.159392
ENSMUSG00000024521	Pmaip1	unchanged	0.647154	0.30755
ENSMUSG00000028587	Orc1	unchanged	0.646918	0.0817688
ENSMUSG00000030207	8430419L09Rik	unchanged	0.645884	0.322448
ENSMUSG00000082061	Gm12726	unchanged	0.643225	0.337432
ENSMUSG00000030747	Dgat2	unchanged	0.641274	0.316123
ENSMUSG00000095821	Tcstv3	unchanged	0.641094	0.248754
ENSMUSG00000095936	Zscan4e	unchanged	0.640312	0.159392
ENSMUSG00000027478	Dnmt3b	unchanged	0.639174	0.0841165
ENSMUSG00000000303	Cdh1	unchanged	0.638939	0.116673
ENSMUSG00000034792	Gna15	unchanged	0.638891	0.308197
ENSMUSG00000042808	Gpx2	unchanged	0.637695	0.255351
ENSMUSG00000076258	Gm23935	unchanged	0.636411	0.173696
ENSMUSG00000066009	Gm13051	unchanged	0.634798	0.341655
ENSMUSG00000078862	Gm14326	unchanged	0.634769	0.340741
ENSMUSG00000031015	Swap70	unchanged	0.632518	0.182827
ENSMUSG00000031403	Dkc1	up	0.631558	0.00320687
ENSMUSG00000050737	Ptges	unchanged	0.631436	0.307901
ENSMUSG00000040669	Phc1	up	0.630812	0.025951
ENSMUSG00000025050	Pcgf6	unchanged	0.630808	0.164327
ENSMUSG00000037335	Hand1	unchanged	0.630455	0.348524
ENSMUSG00000029844	Hoxa1	unchanged	0.630317	0.267687
ENSMUSG00000043629	1700019D03Rik	unchanged	0.628066	0.260488
ENSMUSG00000085116	Gm2735	unchanged	0.626258	0.340341
ENSMUSG00000004446	Bid	unchanged	0.626173	0.159392
ENSMUSG00000073716	Gm13241	unchanged	0.62615	0.221569
ENSMUSG00000037999	Arap2	unchanged	0.626112	0.35044
ENSMUSG00000064999	Gm26035	unchanged	0.626038	0.358929
ENSMUSG00000035397	Klf16	unchanged	0.625309	0.34022
ENSMUSG00000024114	Prss41	unchanged	0.625108	0.35571
ENSMUSG00000006587	Snai3	unchanged	0.625099	0.35934
ENSMUSG00000030513	Pcsk6	unchanged	0.624635	0.327356
ENSMUSG00000078502	Gm13212	unchanged	0.623769	0.359833
ENSMUSG00000060733	Ipmk	unchanged	0.623229	0.273894
ENSMUSG00000046079	Lrrc8d	unchanged	0.623195	0.330742
ENSMUSG00000027947	Il6ra	unchanged	0.622177	0.361523
ENSMUSG00000038677	Scube3	unchanged	0.621792	0.35934
ENSMUSG00000020092	Pald1	unchanged	0.619715	0.129989
ENSMUSG00000021794	Glud1	up	0.619344	0.00436737
ENSMUSG00000097979	Gm4691	unchanged	0.618757	0.331563
ENSMUSG00000090952	Gm17251	unchanged	0.618632	0.358929
ENSMUSG00000040759	Cmtm5	unchanged	0.617709	0.24259
ENSMUSG00000022601	Zbtb11	unchanged	0.617467	0.217824
ENSMUSG00000021322	Aoah	unchanged	0.61656	0.26629
ENSMUSG00000024409	Psors1c2	unchanged	0.616334	0.347562
ENSMUSG00000061633	1700029P11Rik	unchanged	0.616151	0.362704
ENSMUSG00000053559	Smagp	unchanged	0.615425	0.0951715
ENSMUSG00000029361	Nos1	unchanged	0.61525	0.372657
ENSMUSG00000031765	Mt1	unchanged	0.614806	0.174368
ENSMUSG00000026202	Tuba4a	up	0.614635	0.042704
ENSMUSG00000098294	Gm27204	unchanged	0.614068	0.305034
ENSMUSG00000078938	Syce3	unchanged	0.613356	0.300996
ENSMUSG00000050974	Gm9847	unchanged	0.612956	0.37743
ENSMUSG00000005705	Agrp	unchanged	0.612903	0.294438
ENSMUSG00000028438	Kif24	unchanged	0.612293	0.37743
ENSMUSG00000053746	Ptrh1	unchanged	0.61212	0.371721
ENSMUSG00000078511	Pramef25	unchanged	0.611688	0.143854
ENSMUSG00000017453	Pipox	unchanged	0.609512	0.246906
ENSMUSG00000024644	Cndp2	up	0.608267	0.0182993
ENSMUSG00000079225	Gm9531	up	0.607108	0.0195346
ENSMUSG00000029708	Gcc1	unchanged	0.606776	0.358656
ENSMUSG00000041483	Zfp281	up	0.606677	0.0442133
ENSMUSG00000016526	Dyrk3	unchanged	0.606647	0.319571
ENSMUSG00000006445	Epha2	unchanged	0.606447	0.242626
ENSMUSG00000072244	Trim6	unchanged	0.60632	0.231668
ENSMUSG00000025491	Ifitm1	up	0.605963	0.0266684
ENSMUSG00000097122	Gm26624	unchanged	0.605535	0.119355
ENSMUSG00000031755	Bbs2	unchanged	0.604889	0.367753
ENSMUSG00000038518	Jarid2	up	0.604233	0.0248469
ENSMUSG00000000731	Aire	unchanged	0.604199	0.312468
ENSMUSG00000013846	St3gal1	unchanged	0.603968	0.359833
ENSMUSG00000032068	Plet1	unchanged	0.603528	0.391511
ENSMUSG00000009772	Nuak2	unchanged	0.602568	0.362136
ENSMUSG00000079031	BB287469	unchanged	0.600011	0.137487
ENSMUSG00000001918	Slc1a5	unchanged	0.599817	0.250829
ENSMUSG00000019960	Dusp6	unchanged	0.599376	0.28409
ENSMUSG00000027562	Car2	unchanged	0.599145	0.106673
ENSMUSG00000093514	Gm28727	unchanged	0.598639	0.400079
ENSMUSG00000042607	Asb4	unchanged	0.598401	0.308571
ENSMUSG00000066007	Zfp600	unchanged	0.598114	0.40146
ENSMUSG00000017861	Mybl2	unchanged	0.597832	0.172693
ENSMUSG00000039257	Vstm2b	unchanged	0.597705	0.24259
ENSMUSG00000070605	Gm13251	unchanged	0.596721	0.346804
ENSMUSG00000026219	Trip12	up	0.59482	0.0443748
ENSMUSG00000083815	Gm13435	unchanged	0.594015	0.345379
ENSMUSG00000053411	Cbx7	unchanged	0.593718	0.131377
ENSMUSG00000057982	Zfp809	unchanged	0.593457	0.407667
ENSMUSG00000027375	Mal	unchanged	0.593116	0.340471
ENSMUSG00000021069	Pygl	unchanged	0.592977	0.351581
ENSMUSG00000028699	Tspan1	unchanged	0.592771	0.397211
ENSMUSG00000098425	Gm24949	unchanged	0.591751	0.172693
ENSMUSG00000090779	Gm17110	unchanged	0.59115	0.39978
ENSMUSG00000081157	Gm13552	unchanged	0.590889	0.177308
ENSMUSG00000023284	Zfp605	unchanged	0.590846	0.412303
ENSMUSG00000096696	Zfp960	unchanged	0.590152	0.240091
ENSMUSG00000021848	Otx2	unchanged	0.589909	0.388518
ENSMUSG00000051652	Lrrc3	unchanged	0.587448	0.418457
ENSMUSG00000095834	Tdgf1-ps1	unchanged	0.586685	0.407667
ENSMUSG00000034845	Plvap	unchanged	0.586562	0.326511
ENSMUSG00000051169	Rpusd3	unchanged	0.585985	0.0707151
ENSMUSG00000064308	2410137M14Rik	unchanged	0.585951	0.271417
ENSMUSG00000038970	Lmtk2	unchanged	0.585627	0.384688
ENSMUSG00000066000	2610305D13Rik	unchanged	0.585212	0.227464
ENSMUSG00000076441	Ass1	unchanged	0.585076	0.350836
ENSMUSG00000001288	Rarg	unchanged	0.584699	0.20542
ENSMUSG00000027227	Sord	unchanged	0.584682	0.230125
ENSMUSG00000000958	Slc7a7	unchanged	0.583628	0.419971
ENSMUSG00000017723	Wfdc2	unchanged	0.583461	0.10986
ENSMUSG00000056458	Mok	unchanged	0.582574	0.358929
ENSMUSG00000037188	Grhl3	unchanged	0.582475	0.389261
ENSMUSG00000052763	Zfp212	unchanged	0.582267	0.381075
ENSMUSG00000083382	Gm6433	unchanged	0.581303	0.220171
ENSMUSG00000021055	Esr2	unchanged	0.580986	0.391424
ENSMUSG00000030342	Cd9	unchanged	0.580299	0.307901
ENSMUSG00000039813	Tbc1d2	unchanged	0.580102	0.407667
ENSMUSG00000052565	Hist1h1d	unchanged	0.579696	0.42122
ENSMUSG00000021360	Gcnt2	unchanged	0.578795	0.380814
ENSMUSG00000027624	Epb4.1l1	unchanged	0.576861	0.370367
ENSMUSG00000030309	Caprin2	unchanged	0.575072	0.352492
ENSMUSG00000053687	Dpep2	unchanged	0.574431	0.439265
ENSMUSG00000065701	Rny1	unchanged	0.57362	0.432386
ENSMUSG00000045394	Epcam	unchanged	0.573618	0.102853
ENSMUSG00000021953	Tdh	up	0.572655	0.0189951
ENSMUSG00000036885	Arhgef26	unchanged	0.572569	0.418444
ENSMUSG00000087346	Gm5699	unchanged	0.570398	0.359542
ENSMUSG00000010660	Plcd1	unchanged	0.570279	0.385104
ENSMUSG00000036214	Znrd1as	unchanged	0.570156	0.330742
ENSMUSG00000049969	Plekhf2	unchanged	0.569723	0.222762
ENSMUSG00000015354	Pcolce2	unchanged	0.56948	0.259027
ENSMUSG00000021108	Prkch	unchanged	0.569179	0.322448
ENSMUSG00000007379	Dennd2c	unchanged	0.568913	0.404208
ENSMUSG00000024190	Dusp1	unchanged	0.568823	0.407667
ENSMUSG00000067150	Xpo5	unchanged	0.568568	0.311192
ENSMUSG00000031299	Pdha1	up	0.568467	0.0281947
ENSMUSG00000029267	Mtf2	up	0.567764	0.0122751
ENSMUSG00000043681	Fam25c	unchanged	0.567591	0.267577
ENSMUSG00000028164	Manba	unchanged	0.567539	0.426912
ENSMUSG00000063129	Aldoart2	unchanged	0.567142	0.427307
ENSMUSG00000019970	Sgk1	unchanged	0.565935	0.166509
ENSMUSG00000030177	Ccdc77	unchanged	0.565526	0.240091
ENSMUSG00000075015	Gm10801	unchanged	0.565071	0.45696
ENSMUSG00000021118	Plek2	unchanged	0.564604	0.41903
ENSMUSG00000028990	Lzic	unchanged	0.56434	0.0841165
ENSMUSG00000009734	Pou6f2	unchanged	0.561106	0.309105
ENSMUSG00000046962	Zbtb21	unchanged	0.560865	0.358656
ENSMUSG00000095717	Gm2056	unchanged	0.560104	0.268094
ENSMUSG00000040557	Wbscr27	unchanged	0.559023	0.267687
ENSMUSG00000022419	Deptor	unchanged	0.558556	0.376293
ENSMUSG00000029735	Tpk1	unchanged	0.558503	0.461226
ENSMUSG00000097971	Gm26917	unchanged	0.558022	0.355006
ENSMUSG00000095724	Gm21319	unchanged	0.556797	0.174247
ENSMUSG00000033837	Foxh1	unchanged	0.55653	0.450032
ENSMUSG00000026558	Uck2	up	0.556072	0.0231865
ENSMUSG00000027387	Zc3h8	unchanged	0.55606	0.322448
ENSMUSG00000055760	Gemin6	up	0.555912	0.0484976
ENSMUSG00000040651	Fam208a	unchanged	0.555528	0.414141
ENSMUSG00000046411	Rps4l-ps	up	0.555306	0.0401824
ENSMUSG00000032946	Rasgrp2	unchanged	0.555103	0.300996
ENSMUSG00000030246	Ldhb	unchanged	0.554958	0.0585429
ENSMUSG00000092029	Gm9027	unchanged	0.554574	0.364576
ENSMUSG00000000308	Ckmt1	unchanged	0.553761	0.461226
ENSMUSG00000026317	Cln8	unchanged	0.553752	0.198708
ENSMUSG00000018973	Hoxb1	unchanged	0.553727	0.421311
ENSMUSG00000048756	Foxo3	unchanged	0.55306	0.264992
ENSMUSG00000078905	Gm14393	unchanged	0.552142	0.462826
ENSMUSG00000059456	Ptk2b	unchanged	0.551804	0.464377
ENSMUSG00000019996	Map7	unchanged	0.551646	0.421311
ENSMUSG00000047428	Dlk2	unchanged	0.551239	0.407667
ENSMUSG00000033170	Card10	unchanged	0.550937	0.481577
ENSMUSG00000021687	Scamp1	unchanged	0.5505	0.182729
ENSMUSG00000026407	Cacna1s	unchanged	0.550499	0.307901
ENSMUSG00000079259	Trim71	unchanged	0.550029	0.287253
ENSMUSG00000032387	Rbpms2	unchanged	0.549988	0.0603569
ENSMUSG00000029670	Ing3	unchanged	0.549786	0.201017
ENSMUSG00000046761	Fam83h	unchanged	0.549239	0.484388
ENSMUSG00000063245	Gm13248	unchanged	0.549162	0.484388
ENSMUSG00000072941	Sod3	unchanged	0.548588	0.387623
ENSMUSG00000035547	Capn5	unchanged	0.5482	0.48122
ENSMUSG00000044258	Ctla2a	unchanged	0.547939	0.479179
ENSMUSG00000091329	1700112D23Rik	unchanged	0.547883	0.45696
ENSMUSG00000097581	Gm21936	unchanged	0.547691	0.261012
ENSMUSG00000082535	Gm7860	unchanged	0.547265	0.345379
ENSMUSG00000029911	Ssbp1	up	0.547168	0.0473478
ENSMUSG00000022385	Gtse1	unchanged	0.546606	0.0899295
ENSMUSG00000095180	Rhox5	unchanged	0.546571	0.421658
ENSMUSG00000038500	Prr3	unchanged	0.545965	0.337432
ENSMUSG00000029790	Cep41	unchanged	0.545697	0.350836
ENSMUSG00000031297	Slc7a3	unchanged	0.54567	0.0856386
ENSMUSG00000053347	Zfp943	unchanged	0.545412	0.483885
ENSMUSG00000006313	Upk1a	unchanged	0.545208	0.182729
ENSMUSG00000051397	Tacstd2	unchanged	0.544812	0.451117
ENSMUSG00000057948	Unc13d	unchanged	0.544373	0.463104
ENSMUSG00000062691	Cebpzos	unchanged	0.544211	0.0509274
ENSMUSG00000009376	Met	unchanged	0.544088	0.416071
ENSMUSG00000034247	Plekhm1	unchanged	0.543801	0.350836
ENSMUSG00000027397	Slc20a1	unchanged	0.543755	0.164327
ENSMUSG00000002076	Hsf2bp	unchanged	0.543457	0.279093
ENSMUSG00000004948	Zp3	unchanged	0.542274	0.487059
ENSMUSG00000034706	Dnaic2	unchanged	0.540921	0.263667
ENSMUSG00000011382	Dhdh	unchanged	0.540869	0.451248
ENSMUSG00000068522	Aard	unchanged	0.539564	0.458354
ENSMUSG00000024812	Tjp2	unchanged	0.539334	0.0732342
ENSMUSG00000000805	Car4	unchanged	0.539274	0.262921
ENSMUSG00000063785	Utp14a	unchanged	0.539176	0.0725718
ENSMUSG00000097088	Gm26615	unchanged	0.538381	0.49407
ENSMUSG00000068323	Slc4a5	unchanged	0.538335	0.478786
ENSMUSG00000033107	Rnf125	unchanged	0.53806	0.456268
ENSMUSG00000098463	Cphx2	unchanged	0.537838	0.32388
ENSMUSG00000025184	R3hcc1l	unchanged	0.537372	0.311192
ENSMUSG00000045658	Pid1	unchanged	0.53642	0.478238
ENSMUSG00000001053	N4bp3	unchanged	0.536292	0.24259
ENSMUSG00000022217	Emc9	unchanged	0.536118	0.418457
ENSMUSG00000037096	Gm9762	unchanged	0.535873	0.234174
ENSMUSG00000036036	Zfp57	unchanged	0.535556	0.308707
ENSMUSG00000082455	Gm13665	unchanged	0.535103	0.457244
ENSMUSG00000024613	Tcof1	up	0.534922	0.00428803
ENSMUSG00000045104	Gm5514	unchanged	0.534467	0.300996
ENSMUSG00000098640	Gm14214	unchanged	0.534396	0.307901
ENSMUSG00000026107	Nabp1	unchanged	0.534396	0.369881
ENSMUSG00000067889	Sptbn2	unchanged	0.534228	0.49407
ENSMUSG00000025486	Sirt3	unchanged	0.534069	0.423677
ENSMUSG00000022533	Atp13a3	unchanged	0.533624	0.470996
ENSMUSG00000029600	Rita1	unchanged	0.533475	0.414476
ENSMUSG00000031098	Syt8	unchanged	0.532199	0.307901
ENSMUSG00000063550	Nup98	unchanged	0.531945	0.487714
ENSMUSG00000052253	Zfp622	unchanged	0.531479	0.0899937
ENSMUSG00000085101	Platr16	unchanged	0.530697	0.432754
ENSMUSG00000092447	Gm7696	unchanged	0.530589	0.407667
ENSMUSG00000003644	Rps6ka1	unchanged	0.530269	0.35285
ENSMUSG00000031163	Glod5	unchanged	0.529272	0.5049
ENSMUSG00000097993	Ptprv	unchanged	0.529179	0.517634
ENSMUSG00000037725	Ckap2	up	0.528192	0.0465024
ENSMUSG00000000340	Dbt	unchanged	0.52807	0.35934
ENSMUSG00000025261	Huwe1	unchanged	0.528067	0.117993
ENSMUSG00000040183	Ankrd6	unchanged	0.527828	0.519248
ENSMUSG00000092622	Khdc3	unchanged	0.527327	0.39978
ENSMUSG00000044060	A830010M20Rik	unchanged	0.52694	0.502615
ENSMUSG00000025226	Fbxl15	unchanged	0.526908	0.518826
ENSMUSG00000029657	Hsph1	up	0.526794	0.00770311
ENSMUSG00000036672	Cenpt	up	0.526017	0.0266684
ENSMUSG00000026649	Cfap126	unchanged	0.525985	0.490229
ENSMUSG00000081429	Rps27-ps1	unchanged	0.525693	0.521839
ENSMUSG00000050138	Kcnk12	unchanged	0.525332	0.350836
ENSMUSG00000075611	Gm11545	unchanged	0.5253	0.428168
ENSMUSG00000039481	Nrtn	unchanged	0.525299	0.523931
ENSMUSG00000032494	Tdgf1	up	0.524699	0.0496962
ENSMUSG00000011179	Odc1	unchanged	0.52434	0.391424
ENSMUSG00000017607	Tns4	unchanged	0.524294	0.420719
ENSMUSG00000029776	Hibadh	unchanged	0.523952	0.0794722
ENSMUSG00000015619	Gata3	unchanged	0.523515	0.358656
ENSMUSG00000089686	Mnd1-ps	unchanged	0.523251	0.427307
ENSMUSG00000061461	Smim20	unchanged	0.523241	0.148773
ENSMUSG00000026646	Suv39h2	unchanged	0.522719	0.452312
ENSMUSG00000029330	Cds1	unchanged	0.522627	0.530081
ENSMUSG00000067919	Rex2	unchanged	0.522532	0.465892
ENSMUSG00000043421	Hilpda	unchanged	0.522424	0.203374
ENSMUSG00000025150	Cbr2	unchanged	0.521594	0.530081
ENSMUSG00000040564	Apoc1	unchanged	0.520842	0.414141
ENSMUSG00000064945	Rny3	unchanged	0.520831	0.41903
ENSMUSG00000027079	Clp1	unchanged	0.520603	0.0856386
ENSMUSG00000042377	Fam83g	unchanged	0.520483	0.49407
ENSMUSG00000000167	Pih1d2	unchanged	0.520319	0.470996
ENSMUSG00000017737	Mmp9	unchanged	0.520242	0.397211
ENSMUSG00000025558	Dock9	unchanged	0.520088	0.491832
ENSMUSG00000028536	2610528J11Rik	unchanged	0.520034	0.491186
ENSMUSG00000028744	Pqlc2	unchanged	0.519521	0.348524
ENSMUSG00000043411	Usp48	unchanged	0.519305	0.129062
ENSMUSG00000004931	Apba3	unchanged	0.519182	0.318979
ENSMUSG00000055850	Rnf181	up	0.51889	0.0141347
ENSMUSG00000020226	Slc5a4b	unchanged	0.518625	0.327968
ENSMUSG00000036553	Sh3tc1	unchanged	0.518496	0.37092
ENSMUSG00000074887	EU599041	unchanged	0.517915	0.454364
ENSMUSG00000032348	Gsta4	unchanged	0.517396	0.0936458
ENSMUSG00000032122	Slc37a2	unchanged	0.517343	0.485516
ENSMUSG00000097958	Gm8492	unchanged	0.516914	0.496722
ENSMUSG00000024539	Ptpn2	unchanged	0.516495	0.0668183
ENSMUSG00000041359	Tcl1	unchanged	0.516396	0.496633
ENSMUSG00000069805	Fbp1	unchanged	0.515034	0.297173
ENSMUSG00000021048	Mthfd1	unchanged	0.514905	0.179833
ENSMUSG00000044279	Crb3	unchanged	0.514882	0.478055
ENSMUSG00000036371	Serbp1	up	0.514752	3.15936e-05
ENSMUSG00000023307	2019-03-05	unchanged	0.514389	0.0863916
ENSMUSG00000069236	Gm7251	unchanged	0.514376	0.474715
ENSMUSG00000063328	Gm9396	unchanged	0.513814	0.256967
ENSMUSG00000041328	Pcf11	unchanged	0.512736	0.372657
ENSMUSG00000030720	Cln3	unchanged	0.512536	0.407041
ENSMUSG00000027463	Slc52a3	unchanged	0.512515	0.345255
ENSMUSG00000095799	Gm8332	unchanged	0.512424	0.248754
ENSMUSG00000055912	Tmem150a	unchanged	0.511371	0.378911
ENSMUSG00000020707	Rnf135	unchanged	0.51133	0.547009
ENSMUSG00000081773	Gm8302	unchanged	0.510867	0.450852
ENSMUSG00000034327	Kctd9	unchanged	0.510331	0.531396
ENSMUSG00000055991	Zkscan5	unchanged	0.509853	0.305818
ENSMUSG00000001642	Akr1b3	unchanged	0.509768	0.187437
ENSMUSG00000039578	Ccser1	unchanged	0.509637	0.491473
ENSMUSG00000021285	Ppp1r13b	unchanged	0.508981	0.512586
ENSMUSG00000071553	Cpa2	unchanged	0.508836	0.538875
ENSMUSG00000024769	Cdc42bpg	unchanged	0.508534	0.54953
ENSMUSG00000028521	Slc35d1	unchanged	0.508484	0.491103
ENSMUSG00000041319	Thoc6	unchanged	0.508276	0.0834735
ENSMUSG00000005251	Ripk4	unchanged	0.508196	0.54953
ENSMUSG00000059343	Aldoart1	unchanged	0.508062	0.5324
ENSMUSG00000027395	Polr1b	unchanged	0.507865	0.404208
ENSMUSG00000072082	Ccnf	up	0.507453	0.0115471
ENSMUSG00000045659	Plekha7	unchanged	0.507294	0.4314
ENSMUSG00000022244	Amacr	unchanged	0.507143	0.427307
ENSMUSG00000095567	Noc2l	unchanged	0.507043	0.437327
ENSMUSG00000091021	Gm17300	unchanged	0.50686	0.532852
ENSMUSG00000016520	Lnx2	unchanged	0.506822	0.547703
ENSMUSG00000022999	Lmbr1l	unchanged	0.50674	0.432811
ENSMUSG00000052397	Ezr	up	0.506368	0.044199
ENSMUSG00000051225	Fam83a	unchanged	0.506102	0.541498
ENSMUSG00000042492	Tbc1d10b	unchanged	0.505273	0.370628
ENSMUSG00000030042	Pole4	up	0.505174	0.00381495
ENSMUSG00000006310	Zbtb32	unchanged	0.505139	0.552175
ENSMUSG00000028681	Ptch2	unchanged	0.504946	0.490699
ENSMUSG00000091552	Gm8711	unchanged	0.504818	0.440831
ENSMUSG00000018865	Sult4a1	unchanged	0.504677	0.497044
ENSMUSG00000022995	Enah	unchanged	0.504575	0.457244
ENSMUSG00000067215	Usp51	unchanged	0.504425	0.552175
ENSMUSG00000025964	Adam23	unchanged	0.50405	0.538875
ENSMUSG00000045591	Olig3	unchanged	0.503958	0.340741
ENSMUSG00000025417	Pip4k2c	unchanged	0.50389	0.438809
ENSMUSG00000037279	Ovol2	unchanged	0.50367	0.545882
ENSMUSG00000009292	Trpm2	unchanged	0.503038	0.461226
ENSMUSG00000027510	Rbm38	unchanged	0.502536	0.121632
ENSMUSG00000078689	Mup6	unchanged	0.500253	0.549778
ENSMUSG00000054418	2900041M22Rik	unchanged	0.499929	0.521839
ENSMUSG00000040434	Gyltl1b	unchanged	0.499742	0.559091
ENSMUSG00000025723	Nmb	unchanged	0.498379	0.427307
ENSMUSG00000022828	Gtf2e1	unchanged	0.498294	0.257769
ENSMUSG00000046337	Fam178b	unchanged	0.498073	0.569209
ENSMUSG00000058656	Samd12	unchanged	0.497	0.391511
ENSMUSG00000031671	Setd6	unchanged	0.496904	0.308571
ENSMUSG00000085622	3110056K07Rik	unchanged	0.496746	0.571337
ENSMUSG00000008734	Gprc5b	unchanged	0.496332	0.547009
ENSMUSG00000024785	Rcl1	unchanged	0.496253	0.197874
ENSMUSG00000026803	Ttf1	unchanged	0.496173	0.307901
ENSMUSG00000040856	Dlk1	unchanged	0.495989	0.557239
ENSMUSG00000063972	Nr6a1	unchanged	0.49545	0.479585
ENSMUSG00000040446	Rprd1a	unchanged	0.495222	0.5049
ENSMUSG00000097883	Gm8357	unchanged	0.495026	0.39978
ENSMUSG00000078776	9530053A07Rik	unchanged	0.495001	0.575487
ENSMUSG00000032012	Pvrl1	unchanged	0.494391	0.559091
ENSMUSG00000033036	Gm7879	unchanged	0.493984	0.573528
ENSMUSG00000028841	Cnksr1	unchanged	0.493613	0.517634
ENSMUSG00000032470	Mras	unchanged	0.493588	0.501817
ENSMUSG00000070025	Gm10284	unchanged	0.493569	0.566288
ENSMUSG00000081185	Gm4852	unchanged	0.493544	0.575051
ENSMUSG00000030060	Hmces	unchanged	0.49341	0.0688949
ENSMUSG00000030851	Ldhc	unchanged	0.492644	0.464377
ENSMUSG00000022598	Psca	unchanged	0.492434	0.277491
ENSMUSG00000022856	Tmem41a	unchanged	0.492414	0.227464
ENSMUSG00000062480	Acat3	unchanged	0.491857	0.554671
ENSMUSG00000029464	Gpn3	unchanged	0.491622	0.13283
ENSMUSG00000006411	Pvrl4	unchanged	0.491315	0.54953
ENSMUSG00000028124	Gclm	unchanged	0.491103	0.125471
ENSMUSG00000068744	Psrc1	unchanged	0.490999	0.151581
ENSMUSG00000036225	Kctd1	unchanged	0.490798	0.517634
ENSMUSG00000025257	Ribc1	unchanged	0.490667	0.56068
ENSMUSG00000036281	Snapc4	unchanged	0.49036	0.461226
ENSMUSG00000092274	Neat1	unchanged	0.490321	0.541646
ENSMUSG00000002297	Dbf4	unchanged	0.490002	0.198267
ENSMUSG00000030583	Sipa1l3	unchanged	0.489933	0.582313
ENSMUSG00000026531	Mptx1	unchanged	0.489366	0.579913
ENSMUSG00000030359	Pzp	unchanged	0.489193	0.575866
ENSMUSG00000027340	Slc23a2	unchanged	0.488382	0.583743
ENSMUSG00000006360	Crip1	up	0.488189	0.0330397
ENSMUSG00000094439	Gm21969	unchanged	0.487389	0.524936
ENSMUSG00000071452	Gm11397	unchanged	0.486988	0.499812
ENSMUSG00000074925	Ptar1	unchanged	0.486469	0.588282
ENSMUSG00000078495	Gm13157	unchanged	0.48641	0.530081
ENSMUSG00000082729	Gm14845	unchanged	0.486247	0.588245
ENSMUSG00000048261	Gm4879	unchanged	0.486176	0.523931
ENSMUSG00000042389	Tsen2	unchanged	0.485926	0.224625
ENSMUSG00000026437	Cdk18	unchanged	0.485203	0.517789
ENSMUSG00000085307	Gm11525	unchanged	0.484664	0.541498
ENSMUSG00000020027	Socs2	unchanged	0.484218	0.151429
ENSMUSG00000078915	Hsp25-ps1	unchanged	0.48414	0.464377
ENSMUSG00000054720	Lrrc8c	unchanged	0.48391	0.577429
ENSMUSG00000027171	Prrg4	unchanged	0.483498	0.592642
ENSMUSG00000020634	Ubxn2a	unchanged	0.483449	0.23204
ENSMUSG00000026339	Ccdc93	unchanged	0.483395	0.508273
ENSMUSG00000057715	A830018L16Rik	unchanged	0.482439	0.457984
ENSMUSG00000028992	Nmnat1	unchanged	0.48228	0.371721
ENSMUSG00000074793	Hspa12b	unchanged	0.48221	0.594452
ENSMUSG00000031434	Morc4	unchanged	0.481347	0.518823
ENSMUSG00000035049	Rrp12	unchanged	0.481081	0.345024
ENSMUSG00000028434	Epb4.1l4b	unchanged	0.480639	0.497157
ENSMUSG00000060950	Trmt61a	unchanged	0.480576	0.315172
ENSMUSG00000001687	Ubl3	unchanged	0.480539	0.267687
ENSMUSG00000023755	Rhebl1	unchanged	0.480533	0.256967
ENSMUSG00000031433	Rbm41	unchanged	0.480236	0.591835
ENSMUSG00000050397	Foxl2	unchanged	0.479322	0.315558
ENSMUSG00000036948	BC037034	unchanged	0.47928	0.561866
ENSMUSG00000092203	1110038B12Rik	unchanged	0.47925	0.102853
ENSMUSG00000023942	Slc29a1	unchanged	0.479086	0.174368
ENSMUSG00000070883	Ccdc173	unchanged	0.478741	0.597649
ENSMUSG00000002985	Apoe	unchanged	0.47813	0.0672792
ENSMUSG00000081675	Gm12712	unchanged	0.47807	0.513939
ENSMUSG00000005667	Mthfd2	unchanged	0.477901	0.0519686
ENSMUSG00000035150	Eif2s3x	unchanged	0.477663	0.219416
ENSMUSG00000008601	Rab25	unchanged	0.477564	0.549844
ENSMUSG00000030096	Slc6a6	unchanged	0.477236	0.26486
ENSMUSG00000097936	Gm4819	unchanged	0.477135	0.599076
ENSMUSG00000021182	Ccdc88c	unchanged	0.476799	0.597649
ENSMUSG00000047767	Atg16l2	unchanged	0.4767	0.599003
ENSMUSG00000033610	Pank1	unchanged	0.47666	0.595515
ENSMUSG00000047434	Xxylt1	unchanged	0.476096	0.602939
ENSMUSG00000025068	Gsto1	unchanged	0.475604	0.200958
ENSMUSG00000026565	Pou2f1	unchanged	0.475295	0.20415
ENSMUSG00000034203	Chchd4	unchanged	0.475212	0.1624
ENSMUSG00000050335	Lgals3	unchanged	0.475023	0.34038
ENSMUSG00000097743	Gm16973	unchanged	0.474739	0.45696
ENSMUSG00000026198	Abcb6	unchanged	0.474686	0.530081
ENSMUSG00000038764	Ptpn3	unchanged	0.474531	0.606509
ENSMUSG00000023046	Igfbp6	unchanged	0.47427	0.58316
ENSMUSG00000030630	Fah	unchanged	0.474209	0.407667
ENSMUSG00000024313	Mep1b	unchanged	0.474198	0.591954
ENSMUSG00000022617	Chkb	unchanged	0.474122	0.407667
ENSMUSG00000039628	Hs3st6	unchanged	0.474062	0.520836
ENSMUSG00000022009	Nufip1	unchanged	0.47365	0.129885
ENSMUSG00000029178	Klf3	unchanged	0.473523	0.107259
ENSMUSG00000023982	Guca1a	unchanged	0.473425	0.594452
ENSMUSG00000039577	Nphp4	unchanged	0.473252	0.589887
ENSMUSG00000052605	Isoc2b	unchanged	0.472826	0.591954
ENSMUSG00000009731	Kcnd1	unchanged	0.472713	0.553592
ENSMUSG00000022833	Ccdc14	unchanged	0.472615	0.541498
ENSMUSG00000027702	Lrrc34	unchanged	0.472577	0.610914
ENSMUSG00000027374	Mrps5	up	0.472549	0.0381555
ENSMUSG00000020272	Stk10	unchanged	0.472297	0.521839
ENSMUSG00000009566	Fpgs	unchanged	0.472129	0.237659
ENSMUSG00000045248	Med26	unchanged	0.472055	0.35285
ENSMUSG00000084302	Gm12194	unchanged	0.47201	0.478238
ENSMUSG00000025912	Mybl1	unchanged	0.471712	0.610218
ENSMUSG00000048502	Duxbl1	unchanged	0.471369	0.566288
ENSMUSG00000055717	Slain1	unchanged	0.470992	0.543637
ENSMUSG00000039840	Epg5	unchanged	0.470508	0.588648
ENSMUSG00000037295	Ldlrap1	unchanged	0.470235	0.497044
ENSMUSG00000030669	Calca	unchanged	0.469161	0.588282
ENSMUSG00000033373	Fntb	unchanged	0.468997	0.290566
ENSMUSG00000002068	Ccne1	up	0.468717	0.0182993
ENSMUSG00000024145	Pigf	unchanged	0.467992	0.432754
ENSMUSG00000054568	Usp17la	unchanged	0.467912	0.370367
ENSMUSG00000083866	Gm13472	unchanged	0.467671	0.531416
ENSMUSG00000041773	Enc1	unchanged	0.467407	0.344866
ENSMUSG00000066232	Ipo7	unchanged	0.467294	0.541498
ENSMUSG00000095990	Zfp97	unchanged	0.467041	0.612181
ENSMUSG00000021276	Cinp	unchanged	0.466479	0.222762
ENSMUSG00000027536	Chmp4c	unchanged	0.46647	0.60107
ENSMUSG00000030364	Clec2h	unchanged	0.466388	0.419975
ENSMUSG00000001510	Dlx3	unchanged	0.466163	0.35044
ENSMUSG00000081058	Hist2h3c2	unchanged	0.465912	0.49407
ENSMUSG00000020423	Btg2	unchanged	0.465674	0.213234
ENSMUSG00000005481	Ddx39	up	0.465659	0.00123865
ENSMUSG00000016619	Nup50	unchanged	0.465179	0.126346
ENSMUSG00000031714	Gab1	unchanged	0.46469	0.151581
ENSMUSG00000016510	Mtif3	unchanged	0.464205	0.387192
ENSMUSG00000052962	Mrpl35	up	0.46365	0.0144819
ENSMUSG00000098029	Gm7745	unchanged	0.463583	0.626069
ENSMUSG00000030189	Ybx3	unchanged	0.463315	0.240091
ENSMUSG00000030214	Plbd1	unchanged	0.463027	0.594452
ENSMUSG00000024459	H2-M5	unchanged	0.462804	0.501265
ENSMUSG00000042988	Notum	unchanged	0.462758	0.588899
ENSMUSG00000027489	Necab3	unchanged	0.46268	0.604351
ENSMUSG00000021806	Nid2	unchanged	0.462642	0.490271
ENSMUSG00000035969	Rusc2	unchanged	0.462438	0.591954
ENSMUSG00000044551	9930012K11Rik	unchanged	0.462091	0.626069
ENSMUSG00000044703	Phf11a	unchanged	0.462082	0.486996
ENSMUSG00000085085	1700086P04Rik	unchanged	0.4618	0.626069
ENSMUSG00000094320	Gm13202	unchanged	0.46178	0.580824
ENSMUSG00000097145	9230114K14Rik	unchanged	0.461045	0.530081
ENSMUSG00000000948	Gm38393	unchanged	0.460648	0.169944
ENSMUSG00000044816	D630023F18Rik	unchanged	0.459865	0.51745
ENSMUSG00000068101	Cenpm	unchanged	0.45932	0.18505
ENSMUSG00000098837	Gm20111	unchanged	0.458731	0.618329
ENSMUSG00000097318	1700007L15Rik	unchanged	0.457754	0.63021
ENSMUSG00000005983	1700037C18Rik	unchanged	0.457682	0.630564
ENSMUSG00000082524	Gm6272	unchanged	0.457412	0.46415
ENSMUSG00000059975	Zfp74	unchanged	0.457411	0.481577
ENSMUSG00000031575	Ash2l	up	0.456947	0.00636614
ENSMUSG00000026457	Adipor1	unchanged	0.456815	0.191448
ENSMUSG00000086782	E130102H24Rik	unchanged	0.456767	0.465892
ENSMUSG00000026701	Prdx6	up	0.456642	0.0067069
ENSMUSG00000082100	Glns-ps1	unchanged	0.456488	0.626069
ENSMUSG00000048445	Ccdc57	unchanged	0.45645	0.626069
ENSMUSG00000084116	Gm12460	unchanged	0.456408	0.63021
ENSMUSG00000098012	Gm8907	unchanged	0.455691	0.634087
ENSMUSG00000038756	Ttll6	unchanged	0.455559	0.533607
ENSMUSG00000026496	Parp1	unchanged	0.455512	0.156837
ENSMUSG00000037801	Iqch	unchanged	0.455108	0.541646
ENSMUSG00000024594	Prrc1	unchanged	0.455059	0.114473
ENSMUSG00000074221	Zfp568	unchanged	0.455021	0.491103
ENSMUSG00000039929	Urb1	unchanged	0.45477	0.580971
ENSMUSG00000003309	Ap1m2	unchanged	0.454686	0.568087
ENSMUSG00000033576	Apol6	unchanged	0.454167	0.465892
ENSMUSG00000050114	Prdx6b	unchanged	0.454051	0.345559
ENSMUSG00000090544	Gm6576	unchanged	0.454	0.225963
ENSMUSG00000028420	Tmem38b	unchanged	0.453978	0.593258
ENSMUSG00000032269	Htr3a	unchanged	0.453848	0.366778
ENSMUSG00000053550	Shisa7	unchanged	0.453627	0.548716
ENSMUSG00000048960	Prex2	unchanged	0.453103	0.481726
ENSMUSG00000022838	Eaf2	unchanged	0.452964	0.602939
ENSMUSG00000037211	Spry1	unchanged	0.452836	0.602939
ENSMUSG00000072432	Gm10358	unchanged	0.452801	0.612596
ENSMUSG00000046245	Pilra	unchanged	0.452742	0.566882
ENSMUSG00000071226	Cecr2	unchanged	0.452657	0.569734
ENSMUSG00000085711	Gm15163	unchanged	0.452429	0.307822
ENSMUSG00000022779	Top3b	unchanged	0.451979	0.194983
ENSMUSG00000004885	Crabp2	unchanged	0.451705	0.498585
ENSMUSG00000066441	Rdh11	unchanged	0.451497	0.350629
ENSMUSG00000033948	Zswim5	unchanged	0.451146	0.632633
ENSMUSG00000033066	Gas7	unchanged	0.450432	0.638087
ENSMUSG00000027077	Smtnl1	unchanged	0.450329	0.634138
ENSMUSG00000044117	2900011O08Rik	unchanged	0.450189	0.583743
ENSMUSG00000028982	Slc25a33	unchanged	0.449946	0.478055
ENSMUSG00000035491	1600014K23Rik	unchanged	0.449899	0.614996
ENSMUSG00000017764	Zswim1	unchanged	0.449594	0.452395
ENSMUSG00000074516	Gm10709	unchanged	0.449544	0.641371
ENSMUSG00000020029	Nudt4	unchanged	0.449475	0.283856
ENSMUSG00000000628	Hk2	unchanged	0.449316	0.354875
ENSMUSG00000067869	Tcea1-ps1	unchanged	0.449289	0.380814
ENSMUSG00000032346	Ooep	unchanged	0.449024	0.541498
ENSMUSG00000049882	Vcpkmt	unchanged	0.448028	0.641134
ENSMUSG00000039095	En2	unchanged	0.447995	0.444068
ENSMUSG00000094796	BC147527	unchanged	0.447828	0.285118
ENSMUSG00000095427	Rps2-ps6	unchanged	0.447433	0.184306
ENSMUSG00000030327	Necap1	unchanged	0.44739	0.23834
ENSMUSG00000061286	Exosc5	unchanged	0.447215	0.134939
ENSMUSG00000028840	Zfp593	unchanged	0.447203	0.634087
ENSMUSG00000062077	Trim54	unchanged	0.447195	0.588899
ENSMUSG00000030589	Rasgrp4	unchanged	0.447068	0.612125
ENSMUSG00000055298	Ctsj	unchanged	0.446862	0.553229
ENSMUSG00000083872	Gm11928	unchanged	0.446675	0.605787
ENSMUSG00000027860	Vangl1	unchanged	0.445763	0.213234
ENSMUSG00000084762	Platr3	unchanged	0.445703	0.629839
ENSMUSG00000074115	Saa1	unchanged	0.445362	0.620205
ENSMUSG00000049327	Setd8	unchanged	0.445198	0.349952
ENSMUSG00000052102	Gnpda1	unchanged	0.445129	0.60107
ENSMUSG00000021868	Ppif	unchanged	0.444917	0.225963
ENSMUSG00000035476	Tab3	unchanged	0.444859	0.648116
ENSMUSG00000040728	Esrp1	unchanged	0.444745	0.634138
ENSMUSG00000054951	9130008F23Rik	unchanged	0.44474	0.614996
ENSMUSG00000031485	Prosc	unchanged	0.444455	0.151581
ENSMUSG00000090987	Gm4781	unchanged	0.444283	0.312468
ENSMUSG00000000531	Grasp	unchanged	0.444237	0.648393
ENSMUSG00000024565	Sall3	unchanged	0.443564	0.625983
ENSMUSG00000003500	Impdh1	unchanged	0.443464	0.345024
ENSMUSG00000048930	Tada3	unchanged	0.443306	0.217824
ENSMUSG00000051557	Pusl1	unchanged	0.443169	0.58367
ENSMUSG00000073388	A330017A19Rik	unchanged	0.443136	0.577429
ENSMUSG00000005947	Itgae	unchanged	0.442992	0.61583
ENSMUSG00000027111	Itga6	unchanged	0.442748	0.552175
ENSMUSG00000052337	Immt	up	0.442565	0.0128093
ENSMUSG00000000568	Hnrnpd	unchanged	0.442334	0.248485
ENSMUSG00000081278	Gm13186	unchanged	0.441923	0.628728
ENSMUSG00000090007	Rpl30-ps2	unchanged	0.441822	0.643756
ENSMUSG00000059422	Gm8116	unchanged	0.441558	0.5049
ENSMUSG00000063334	Krr1	unchanged	0.44148	0.251368
ENSMUSG00000059970	Hspa2	unchanged	0.441388	0.651983
ENSMUSG00000098039	Gm26925	unchanged	0.441311	0.532264
ENSMUSG00000083852	Gm13007	unchanged	0.441154	0.625983
ENSMUSG00000001786	Fbxo7	unchanged	0.441027	0.567366
ENSMUSG00000074461	Gm10699	unchanged	0.440887	0.650365
ENSMUSG00000044819	Oxgr1	unchanged	0.440736	0.297687
ENSMUSG00000020743	Mif4gd	unchanged	0.440655	0.427307
ENSMUSG00000080955	Gm14263	unchanged	0.440424	0.51745
ENSMUSG00000035504	Reep6	unchanged	0.439925	0.280512
ENSMUSG00000042757	Tmem108	unchanged	0.439392	0.612181
ENSMUSG00000018569	Cldn7	unchanged	0.439128	0.647287
ENSMUSG00000065541	Mir24-2	unchanged	0.438979	0.626069
ENSMUSG00000086925	Gm6286	unchanged	0.438877	0.647122
ENSMUSG00000095547	Gm10719	unchanged	0.438606	0.472616
ENSMUSG00000032517	Mobp	unchanged	0.438189	0.652767
ENSMUSG00000031160	Eras	unchanged	0.438117	0.619851
ENSMUSG00000081128	Gm13328	unchanged	0.438039	0.648882
ENSMUSG00000026439	Rbbp5	unchanged	0.437409	0.458354
ENSMUSG00000037827	Gm5884	unchanged	0.436864	0.297687
ENSMUSG00000004951	Hspb1	unchanged	0.436571	0.578309
ENSMUSG00000010048	Ifrd2	unchanged	0.436478	0.595515
ENSMUSG00000074643	Cpne1	unchanged	0.436429	0.307901
ENSMUSG00000083481	Rps8-ps2	unchanged	0.436336	0.643352
ENSMUSG00000075273	Ttc30b	unchanged	0.435985	0.647122
ENSMUSG00000002870	Mcm2	up	0.435745	0.0328005
ENSMUSG00000026827	Gpd2	unchanged	0.435495	0.425176
ENSMUSG00000001552	Jup	unchanged	0.435414	0.391511
ENSMUSG00000063430	Wscd2	unchanged	0.435318	0.632633
ENSMUSG00000021738	Atxn7	unchanged	0.435263	0.661616
ENSMUSG00000044447	Dock5	unchanged	0.435161	0.661799
ENSMUSG00000039194	Rlbp1	unchanged	0.435095	0.593258
ENSMUSG00000027496	Aurka	unchanged	0.434655	0.099146
ENSMUSG00000037957	Wdr20	unchanged	0.434583	0.647242
ENSMUSG00000010529	Gm266	unchanged	0.4345	0.663042
ENSMUSG00000020357	Flt4	unchanged	0.434374	0.650853
ENSMUSG00000035105	Egln3	unchanged	0.433743	0.663042
ENSMUSG00000025260	Hsd17b10	up	0.433651	0.0263905
ENSMUSG00000031155	Pim2	unchanged	0.433507	0.519248
ENSMUSG00000028680	Plk3	unchanged	0.433377	0.61534
ENSMUSG00000032712	2810474O19Rik	unchanged	0.432801	0.211699
ENSMUSG00000022034	Esco2	unchanged	0.432765	0.307901
ENSMUSG00000025764	Jade1	unchanged	0.432728	0.267352
ENSMUSG00000053119	Chmp3	unchanged	0.432625	0.151209
ENSMUSG00000020572	Nampt	unchanged	0.432357	0.0849664
ENSMUSG00000098702	1500015A07Rik	unchanged	0.432162	0.661616
ENSMUSG00000051316	Taf7	unchanged	0.431863	0.214771
ENSMUSG00000040888	Gfer	unchanged	0.431582	0.0602315
ENSMUSG00000048373	Fgfbp1	unchanged	0.431221	0.62049
ENSMUSG00000079598	Clec2l	unchanged	0.431136	0.486996
ENSMUSG00000045822	Zswim3	unchanged	0.431063	0.578361
ENSMUSG00000019235	Rps6kl1	unchanged	0.431043	0.666226
ENSMUSG00000033658	Ddx19b	unchanged	0.430988	0.466874
ENSMUSG00000082389	Mkrn1-ps1	unchanged	0.430617	0.656283
ENSMUSG00000028318	Polr1e	unchanged	0.430116	0.24259
ENSMUSG00000019861	Gopc	unchanged	0.429723	0.642926
ENSMUSG00000041845	Rhod	unchanged	0.429629	0.420719
ENSMUSG00000033998	Kcnk1	unchanged	0.429393	0.533607
ENSMUSG00000029778	Adcyap1r1	unchanged	0.429284	0.661706
ENSMUSG00000015942	Gtf2ird2	unchanged	0.429169	0.671204
ENSMUSG00000086228	Ubap1l	unchanged	0.429071	0.459307
ENSMUSG00000029594	Rbm19	unchanged	0.428593	0.634087
ENSMUSG00000050359	Sprr1a	unchanged	0.428316	0.182375
ENSMUSG00000033985	Tesk2	unchanged	0.427753	0.672392
ENSMUSG00000053907	Mat2a	unchanged	0.427252	0.0610108
ENSMUSG00000057409	Zfp53	unchanged	0.427164	0.588282
ENSMUSG00000013275	Slc41a1	unchanged	0.426909	0.63021
ENSMUSG00000024030	Abcg1	unchanged	0.426755	0.655655
ENSMUSG00000021866	Anxa11	unchanged	0.426604	0.577624
ENSMUSG00000090659	Zfp493	unchanged	0.426604	0.602102
ENSMUSG00000028583	Pdpn	unchanged	0.426575	0.483548
ENSMUSG00000049521	Cdc42ep1	unchanged	0.426467	0.60107
ENSMUSG00000035678	Tnfsf9	unchanged	0.425936	0.676176
ENSMUSG00000074890	Lcmt2	unchanged	0.425815	0.648393
ENSMUSG00000031438	Rnf128	unchanged	0.425757	0.586294
ENSMUSG00000038301	Snx10	unchanged	0.425737	0.480176
ENSMUSG00000031995	St14	unchanged	0.425666	0.599373
ENSMUSG00000080929	Gm12891	unchanged	0.4256	0.647122
ENSMUSG00000026255	Efhd1	unchanged	0.425488	0.578309
ENSMUSG00000022364	Tbc1d31	unchanged	0.425397	0.579223
ENSMUSG00000063442	Gm7117	unchanged	0.425314	0.626069
ENSMUSG00000021685	Otp	unchanged	0.424644	0.63021
ENSMUSG00000051147	Nat2	unchanged	0.42462	0.672392
ENSMUSG00000033735	Spr	unchanged	0.424502	0.227685
ENSMUSG00000081461	Rpl30-ps11	unchanged	0.424402	0.0792802
ENSMUSG00000040592	Cd79b	unchanged	0.424213	0.647426
ENSMUSG00000015176	Nolc1	up	0.423919	0.023534
ENSMUSG00000083072	Gm13668	unchanged	0.42388	0.640628
ENSMUSG00000030088	Aldh1l1	unchanged	0.423571	0.651983
ENSMUSG00000034037	Fgd5	unchanged	0.423563	0.592576
ENSMUSG00000020782	Llgl2	unchanged	0.421994	0.516438
ENSMUSG00000026429	Ube2t	unchanged	0.421908	0.257945
ENSMUSG00000026659	Dusp12	unchanged	0.421892	0.378911
ENSMUSG00000038843	Gcnt1	unchanged	0.421753	0.683047
ENSMUSG00000081087	Rps15a-ps7	unchanged	0.421451	0.580824
ENSMUSG00000058186	Gm13242	unchanged	0.421135	0.680873
ENSMUSG00000075587	Gm11531	unchanged	0.421088	0.296186
ENSMUSG00000029246	Ppat	unchanged	0.420396	0.30295
ENSMUSG00000006307	Kmt2b	unchanged	0.419848	0.314114
ENSMUSG00000032902	Slc16a1	unchanged	0.419771	0.599003
ENSMUSG00000001943	Vsig2	unchanged	0.419771	0.687676
ENSMUSG00000006494	Pdk1	unchanged	0.419496	0.49407
ENSMUSG00000022842	Ece2	unchanged	0.419207	0.444314
ENSMUSG00000036596	Cpz	unchanged	0.418775	0.688263
ENSMUSG00000054226	Tprkb	unchanged	0.418766	0.258048
ENSMUSG00000082204	Gm7722	unchanged	0.418625	0.667356
ENSMUSG00000022020	Naa16	unchanged	0.418453	0.530081
ENSMUSG00000001151	Pcnt	unchanged	0.418283	0.407667
ENSMUSG00000049553	Polr1a	unchanged	0.417819	0.408808
ENSMUSG00000093548	Gm6407	unchanged	0.416779	0.661616
ENSMUSG00000032641	Gpr19	unchanged	0.416766	0.530081
ENSMUSG00000023990	Tfeb	unchanged	0.416637	0.690462
ENSMUSG00000037064	Gm5229	unchanged	0.415978	0.690981
ENSMUSG00000068663	Clec16a	unchanged	0.41581	0.650957
ENSMUSG00000038279	Nop2	unchanged	0.415346	0.151209
ENSMUSG00000033857	Engase	unchanged	0.41505	0.681332
ENSMUSG00000021752	Kctd6	unchanged	0.41468	0.689858
ENSMUSG00000038550	Ciart	unchanged	0.414619	0.666894
ENSMUSG00000035311	Gnptab	unchanged	0.414522	0.690981
ENSMUSG00000000159	Igsf5	unchanged	0.413871	0.690981
ENSMUSG00000023333	Gcm1	unchanged	0.413504	0.496722
ENSMUSG00000037315	Jade3	unchanged	0.413456	0.63021
ENSMUSG00000072812	Ahnak2	unchanged	0.413183	0.641577
ENSMUSG00000026669	Mcm10	unchanged	0.412741	0.450032
ENSMUSG00000078173	Lenep	unchanged	0.412553	0.66759
ENSMUSG00000091655	Gm8741	unchanged	0.412542	0.569209
ENSMUSG00000086290	Snhg12	unchanged	0.41253	0.504881
ENSMUSG00000028039	Efna3	unchanged	0.412502	0.695786
ENSMUSG00000014444	Piezo1	unchanged	0.412483	0.696398
ENSMUSG00000085042	Abhd11os	unchanged	0.411489	0.689464
ENSMUSG00000002250	Ppard	unchanged	0.411083	0.697112
ENSMUSG00000048707	Tprn	unchanged	0.411042	0.680848
ENSMUSG00000033706	Smyd5	unchanged	0.410789	0.109371
ENSMUSG00000042821	Snai1	unchanged	0.410697	0.674109
ENSMUSG00000032224	Fam81a	unchanged	0.410509	0.628728
ENSMUSG00000001123	Lgals9	unchanged	0.410413	0.62226
ENSMUSG00000065950	Gm5908	unchanged	0.410026	0.6001
ENSMUSG00000037991	Rmi2	unchanged	0.409866	0.698742
ENSMUSG00000040721	Zfhx2	unchanged	0.409849	0.698996
ENSMUSG00000040247	Tbc1d10c	unchanged	0.409803	0.677757
ENSMUSG00000000486	2019-09-01	unchanged	0.409638	0.698742
ENSMUSG00000031072	Oraov1	unchanged	0.409565	0.585948
ENSMUSG00000066440	Zfyve26	unchanged	0.409423	0.699599
ENSMUSG00000046449	C77370	unchanged	0.409272	0.690981
ENSMUSG00000037221	Mospd3	unchanged	0.40916	0.583009
ENSMUSG00000097989	Gm4335	unchanged	0.409076	0.400008
ENSMUSG00000000532	Acvr1b	unchanged	0.408709	0.663042
ENSMUSG00000058486	Wdr91	unchanged	0.408581	0.59661
ENSMUSG00000033184	Tmed7	unchanged	0.408526	0.537232
ENSMUSG00000022358	Fbxo32	unchanged	0.408502	0.69408
ENSMUSG00000038302	Lace1	unchanged	0.408458	0.697526
ENSMUSG00000020593	Lpin1	unchanged	0.408445	0.687676
ENSMUSG00000021597	Ankrd32	unchanged	0.408335	0.640751
ENSMUSG00000027324	Rpusd2	unchanged	0.408245	0.6987
ENSMUSG00000004535	Tax1bp1	unchanged	0.408177	0.0760476
ENSMUSG00000097628	Gm2383	unchanged	0.407551	0.248754
ENSMUSG00000033909	Usp36	unchanged	0.40706	0.224973
ENSMUSG00000034686	Prr7	unchanged	0.406879	0.634138
ENSMUSG00000073568	Arl14epl	unchanged	0.406518	0.647026
ENSMUSG00000030232	Aebp2	unchanged	0.406295	0.618382
ENSMUSG00000020718	Polg2	unchanged	0.40626	0.643756
ENSMUSG00000034656	Cacna1a	unchanged	0.406225	0.696889
ENSMUSG00000035351	Nup37	unchanged	0.406091	0.0918129
ENSMUSG00000032198	Dock6	unchanged	0.406067	0.620044
ENSMUSG00000027323	Rad51	unchanged	0.405941	0.175138
ENSMUSG00000097624	Gm5091	unchanged	0.40583	0.654697
ENSMUSG00000030008	Pradc1	unchanged	0.405683	0.540388
ENSMUSG00000098077	Gm4960	unchanged	0.405666	0.618584
ENSMUSG00000039337	Tex19.2	unchanged	0.405629	0.628348
ENSMUSG00000075415	Fnbp1	unchanged	0.405553	0.524936
ENSMUSG00000024617	Camk2a	unchanged	0.405015	0.542668
ENSMUSG00000034518	Hmgxb4	unchanged	0.404936	0.23204
ENSMUSG00000085156	Gm11974	unchanged	0.40491	0.307901
ENSMUSG00000033540	Idua	unchanged	0.404698	0.70439
ENSMUSG00000043535	Setx	unchanged	0.404609	0.521839
ENSMUSG00000051695	Pcbp1	unchanged	0.404582	0.0528766
ENSMUSG00000024335	Brd2	up	0.404523	0.0303341
ENSMUSG00000036572	Upf3b	unchanged	0.404497	0.0875495
ENSMUSG00000062198	2700097O09Rik	unchanged	0.404427	0.34766
ENSMUSG00000029578	Wipi2	unchanged	0.40429	0.17167
ENSMUSG00000031886	Ces2e	unchanged	0.404109	0.608001
ENSMUSG00000040752	Myh6	unchanged	0.403995	0.666705
ENSMUSG00000020079	Supv3l1	unchanged	0.403722	0.26629
ENSMUSG00000043747	1520401A03Rik	unchanged	0.403451	0.503876
ENSMUSG00000056735	A930024E05Rik	unchanged	0.40332	0.704819
ENSMUSG00000031826	Usp10	unchanged	0.403224	0.191639
ENSMUSG00000098169	Gm5205	unchanged	0.403088	0.553592
ENSMUSG00000097180	2700038G22Rik	unchanged	0.402835	0.698742
ENSMUSG00000038459	Abhd17c	unchanged	0.402737	0.689388
ENSMUSG00000045730	Adrb2	unchanged	0.402396	0.559091
ENSMUSG00000067878	Mtap7d3	unchanged	0.402248	0.706102
ENSMUSG00000024892	Pcx	unchanged	0.402213	0.661616
ENSMUSG00000030263	Lrmp	unchanged	0.402079	0.663855
ENSMUSG00000031467	Agpat5	unchanged	0.401859	0.269435
ENSMUSG00000041309	Nkx6-2	unchanged	0.40157	0.647122
ENSMUSG00000058979	Cecr5	unchanged	0.401478	0.653859
ENSMUSG00000066735	Vkorc1l1	unchanged	0.401444	0.688263
ENSMUSG00000027236	Eif3j1	unchanged	0.401174	0.21281
ENSMUSG00000044150	A830080D01Rik	unchanged	0.401152	0.445007
ENSMUSG00000080895	Gm11645	unchanged	0.401151	0.70664
ENSMUSG00000003559	As3mt	unchanged	0.401103	0.655807
ENSMUSG00000047388	Atmin	unchanged	0.400871	0.481652
ENSMUSG00000039137	Whrn	unchanged	0.400756	0.70439
ENSMUSG00000033174	Mgll	unchanged	0.400724	0.706364
ENSMUSG00000091549	Gm6548	unchanged	0.400687	0.151581
ENSMUSG00000054342	Kcnn4	unchanged	0.400681	0.626069
ENSMUSG00000097709	2810429I04Rik	unchanged	0.400615	0.664314
ENSMUSG00000022178	Ajuba	unchanged	0.400189	0.351581
ENSMUSG00000005125	Ndrg1	unchanged	0.400041	0.602939
ENSMUSG00000001157	Gmcl1	unchanged	0.400029	0.703591
ENSMUSG00000028885	Smpdl3b	unchanged	0.399664	0.692149
ENSMUSG00000042810	Krba1	unchanged	0.39947	0.643332
ENSMUSG00000086167	Gm13827	unchanged	0.399421	0.582292
ENSMUSG00000006599	Gtf2h1	unchanged	0.399214	0.215435
ENSMUSG00000052369	Tmem106c	unchanged	0.399123	0.702006
ENSMUSG00000059395	Nkapl	unchanged	0.398879	0.696889
ENSMUSG00000035201	B020004J07Rik	unchanged	0.398707	0.35044
ENSMUSG00000026192	Atic	unchanged	0.398685	0.358929
ENSMUSG00000038236	Hoxa7	unchanged	0.39813	0.70439
ENSMUSG00000031871	Cdh5	unchanged	0.398018	0.599076
ENSMUSG00000025481	Urah	unchanged	0.397964	0.671305
ENSMUSG00000085006	BC021767	unchanged	0.397893	0.541646
ENSMUSG00000060568	Fam78b	unchanged	0.397834	0.691059
ENSMUSG00000025892	Gria4	unchanged	0.397461	0.655807
ENSMUSG00000018387	Shroom1	unchanged	0.397341	0.70439
ENSMUSG00000082108	Gm13777	unchanged	0.39734	0.657257
ENSMUSG00000097661	Gm26763	unchanged	0.397306	0.5091
ENSMUSG00000064145	Arih2	unchanged	0.396887	0.352492
ENSMUSG00000050973	Gdpgp1	unchanged	0.396857	0.628348
ENSMUSG00000097930	C330002G04Rik	unchanged	0.396572	0.532264
ENSMUSG00000027381	Bcl2l11	unchanged	0.396446	0.6001
ENSMUSG00000032288	Imp3	unchanged	0.396441	0.110373
ENSMUSG00000026639	Lamb3	unchanged	0.396342	0.6001
ENSMUSG00000034055	Phka1	unchanged	0.396138	0.708617
ENSMUSG00000045795	Whamm	unchanged	0.39611	0.680835
ENSMUSG00000023951	Vegfa	unchanged	0.395942	0.647515
ENSMUSG00000071657	Bscl2	unchanged	0.395531	0.361713
ENSMUSG00000034765	Dusp5	unchanged	0.395384	0.713924
ENSMUSG00000022863	Btg3	unchanged	0.395335	0.669838
ENSMUSG00000025838	Pramel6	unchanged	0.395222	0.63021
ENSMUSG00000025730	Rab40c	unchanged	0.395215	0.629688
ENSMUSG00000030094	Xpc	unchanged	0.395048	0.53655
ENSMUSG00000059183	Mtfmt	unchanged	0.395026	0.599373
ENSMUSG00000079020	Slc45a4	unchanged	0.394729	0.70439
ENSMUSG00000018774	Cd68	unchanged	0.394589	0.63021
ENSMUSG00000071252	2210408I21Rik	unchanged	0.394382	0.716628
ENSMUSG00000050623	Tex40	unchanged	0.394086	0.688263
ENSMUSG00000030279	C2cd5	unchanged	0.393827	0.698916
ENSMUSG00000089365	Gm23823	unchanged	0.393571	0.698996
ENSMUSG00000034607	Pof1b	unchanged	0.393544	0.656283
ENSMUSG00000025423	Pias2	unchanged	0.393536	0.498871
ENSMUSG00000002428	Hltf	unchanged	0.393435	0.597706
ENSMUSG00000021175	Cdca7l	unchanged	0.393187	0.70664
ENSMUSG00000026398	Nr5a2	unchanged	0.392674	0.697112
ENSMUSG00000042680	Garem	unchanged	0.39262	0.718631
ENSMUSG00000058581	Gm5801	unchanged	0.392591	0.553977
ENSMUSG00000002032	Tmem25	unchanged	0.392273	0.629839
ENSMUSG00000006398	Cdc20	unchanged	0.391929	0.114061
ENSMUSG00000043991	Pura	unchanged	0.39133	0.158282
ENSMUSG00000050071	Bex1	unchanged	0.391244	0.385482
ENSMUSG00000015365	Mov10l1	unchanged	0.390834	0.687676
ENSMUSG00000064179	Tnnt1	unchanged	0.390825	0.593258
ENSMUSG00000030987	Stim1	unchanged	0.390776	0.692149
ENSMUSG00000068263	Efcc1	unchanged	0.390476	0.624383
ENSMUSG00000019989	Enpp3	unchanged	0.390366	0.70439
ENSMUSG00000030216	Wbp11	unchanged	0.390336	0.300992
ENSMUSG00000039968	Rsbn1l	unchanged	0.390335	0.540388
ENSMUSG00000089663	Gm15651	unchanged	0.390296	0.443403
ENSMUSG00000004815	Dgkq	unchanged	0.39018	0.678228
ENSMUSG00000003813	Rad23a	unchanged	0.390149	0.594019
ENSMUSG00000048200	Cracr2b	unchanged	0.39008	0.709029
ENSMUSG00000072761	Gm6712	unchanged	0.389729	0.722146
ENSMUSG00000029196	Tada2b	unchanged	0.389525	0.687538
ENSMUSG00000003873	Bax	unchanged	0.389056	0.159392
ENSMUSG00000023043	Krt18	unchanged	0.388995	0.723995
ENSMUSG00000035828	Pim3	unchanged	0.388575	0.437055
ENSMUSG00000004264	Phb2	unchanged	0.388476	0.0612672
ENSMUSG00000074578	1500012F01Rik	unchanged	0.388088	0.190252
ENSMUSG00000031939	Taf1d	unchanged	0.388024	0.178176
ENSMUSG00000027173	Depdc7	unchanged	0.387681	0.61583
ENSMUSG00000044252	Osbpl1a	unchanged	0.387296	0.49407
ENSMUSG00000039518	Cdsn	unchanged	0.38719	0.725198
ENSMUSG00000026204	Ptprn	unchanged	0.387139	0.719053
ENSMUSG00000073700	Klhl21	unchanged	0.387061	0.655655
ENSMUSG00000053654	Krt42	unchanged	0.38704	0.703618
ENSMUSG00000040276	Pacsin1	unchanged	0.386918	0.721589
ENSMUSG00000048012	Zfp473	unchanged	0.386756	0.723995
ENSMUSG00000082605	Gm16148	unchanged	0.386413	0.0615432
ENSMUSG00000051674	Dcun1d4	unchanged	0.385705	0.679383
ENSMUSG00000059479	B3gnt8	unchanged	0.385548	0.594452
ENSMUSG00000066640	Fbxl18	unchanged	0.385468	0.553977
ENSMUSG00000090470	2410012M07Rik	unchanged	0.385462	0.723995
ENSMUSG00000039501	Znfx1	unchanged	0.385432	0.70439
ENSMUSG00000052271	Bhlha15	unchanged	0.385318	0.541498
ENSMUSG00000045165	AI467606	unchanged	0.384881	0.704579
ENSMUSG00000025201	Bloc1s2-ps	unchanged	0.384494	0.200958
ENSMUSG00000032370	Lactb	unchanged	0.384243	0.620044
ENSMUSG00000041718	Alg13	unchanged	0.384177	0.385104
ENSMUSG00000047407	Tgif1	unchanged	0.384087	0.182729
ENSMUSG00000063145	Bbs5	unchanged	0.383851	0.651983
ENSMUSG00000006134	Crkl	unchanged	0.383835	0.728387
ENSMUSG00000007458	M6pr	unchanged	0.383713	0.262921
ENSMUSG00000021388	Aspn	unchanged	0.383628	0.642926
ENSMUSG00000040345	Arhgap9	unchanged	0.383395	0.687676
ENSMUSG00000030256	Bhlhe41	unchanged	0.383248	0.692149
ENSMUSG00000031490	Eif4ebp1	unchanged	0.383144	0.0654986
ENSMUSG00000021514	Zfp369	unchanged	0.383099	0.724209
ENSMUSG00000078872	Gm14401	unchanged	0.382855	0.647242
ENSMUSG00000042129	Rassf4	unchanged	0.382303	0.728387
ENSMUSG00000020649	Rrm2	unchanged	0.382262	0.2795
ENSMUSG00000022304	Dpys	unchanged	0.382065	0.728739
ENSMUSG00000027405	Nop56	up	0.381753	0.0421197
ENSMUSG00000082900	Gm11557	unchanged	0.381628	0.498871
ENSMUSG00000026131	Dst	unchanged	0.381552	0.393678
ENSMUSG00000053964	Lgals4	unchanged	0.381493	0.426727
ENSMUSG00000032415	Ube2cbp	unchanged	0.38144	0.728387
ENSMUSG00000026843	Fubp3	unchanged	0.381352	0.513939
ENSMUSG00000024661	Fth1	unchanged	0.381085	0.0883459
ENSMUSG00000027288	Zfp106	unchanged	0.381084	0.353155
ENSMUSG00000053877	Srcap	unchanged	0.381052	0.730696
ENSMUSG00000078765	U2af1l4	unchanged	0.381051	0.689464
ENSMUSG00000030057	Cnbp	up	0.38104	0.00881709
ENSMUSG00000055884	Fancm	unchanged	0.380802	0.687538
ENSMUSG00000088025	Rprl3	unchanged	0.380513	0.705663
ENSMUSG00000044681	Cnpy1	unchanged	0.380152	0.728387
ENSMUSG00000034799	Unc13a	unchanged	0.379844	0.734914
ENSMUSG00000055632	Hmcn2	unchanged	0.379748	0.678228
ENSMUSG00000066129	Kndc1	unchanged	0.37972	0.639433
ENSMUSG00000067235	H2-Q10	unchanged	0.379655	0.711267
ENSMUSG00000059820	AU019823	unchanged	0.379593	0.457244
ENSMUSG00000097172	4930444M15Rik	unchanged	0.379564	0.728387
ENSMUSG00000024998	Plce1	unchanged	0.379421	0.70664
ENSMUSG00000040528	Milr1	unchanged	0.379332	0.577429
ENSMUSG00000072791	Abcb5	unchanged	0.379276	0.344866
ENSMUSG00000049764	Zfp280b	unchanged	0.379064	0.70664
ENSMUSG00000021668	Polk	unchanged	0.379035	0.649515
ENSMUSG00000021282	Eif5	up	0.379001	0.0142614
ENSMUSG00000030329	Pianp	unchanged	0.378762	0.72863
ENSMUSG00000039145	Camk1d	unchanged	0.37869	0.730696
ENSMUSG00000026447	Pik3c2b	unchanged	0.378631	0.732578
ENSMUSG00000016239	Lonrf3	unchanged	0.378427	0.611738
ENSMUSG00000019312	Grb7	unchanged	0.378262	0.524655
ENSMUSG00000022548	Apod	unchanged	0.37821	0.717995
ENSMUSG00000035834	Polr3g	unchanged	0.378158	0.577429
ENSMUSG00000042439	Zfp532	unchanged	0.378142	0.660395
ENSMUSG00000046567	4930430F08Rik	unchanged	0.377995	0.70439
ENSMUSG00000029111	Nelfa	unchanged	0.377969	0.20415
ENSMUSG00000059659	Gm10069	unchanged	0.377667	0.707392
ENSMUSG00000083714	Gm14499	unchanged	0.377625	0.709635
ENSMUSG00000029026	Trp73	unchanged	0.377577	0.626069
ENSMUSG00000022519	Srl	unchanged	0.377517	0.739771
ENSMUSG00000041817	Fam169a	unchanged	0.377368	0.674747
ENSMUSG00000046435	Gm13078	unchanged	0.377163	0.363529
ENSMUSG00000097017	Gm26707	unchanged	0.37707	0.70439
ENSMUSG00000036752	Tubb4b	up	0.376973	0.0231865
ENSMUSG00000013629	Cad	unchanged	0.376915	0.310697
ENSMUSG00000033458	Fan1	unchanged	0.376709	0.669112
ENSMUSG00000024732	Ccdc86	unchanged	0.376639	0.211894
ENSMUSG00000037855	Zfp365	unchanged	0.376295	0.731656
ENSMUSG00000025925	Terf1	unchanged	0.37619	0.445846
ENSMUSG00000020630	Rnaseh1	unchanged	0.376136	0.563224
ENSMUSG00000024843	Chka	unchanged	0.375954	0.470452
ENSMUSG00000029603	Dtx1	unchanged	0.375852	0.728387
ENSMUSG00000020105	Lrig3	unchanged	0.375723	0.727287
ENSMUSG00000021585	Cast	unchanged	0.375696	0.5049
ENSMUSG00000030243	Recql	unchanged	0.375579	0.742615
ENSMUSG00000083101	Gm13430	unchanged	0.375448	0.728387
ENSMUSG00000083283	Gm15361	unchanged	0.375225	0.730696
ENSMUSG00000057506	Bloc1s2	unchanged	0.374929	0.103894
ENSMUSG00000044626	Liph	unchanged	0.374772	0.744042
ENSMUSG00000040472	Rabggta	unchanged	0.374583	0.55781
ENSMUSG00000006356	Crip2	unchanged	0.37458	0.365286
ENSMUSG00000025422	Agap2	unchanged	0.374324	0.708451
ENSMUSG00000037224	Zfyve28	unchanged	0.374272	0.643352
ENSMUSG00000097793	Gm17259	unchanged	0.37425	0.728921
ENSMUSG00000042345	Ubash3a	unchanged	0.37421	0.656552
ENSMUSG00000040435	Ppp1r15a	unchanged	0.374199	0.541498
ENSMUSG00000039903	Eva1c	unchanged	0.373801	0.699376
ENSMUSG00000017697	Ada	unchanged	0.373758	0.719165
ENSMUSG00000079575	Rbpsuh-rs3	unchanged	0.373687	0.702006
ENSMUSG00000081865	Gm15484	unchanged	0.373614	0.589367
ENSMUSG00000006517	Mvd	unchanged	0.373593	0.419798
ENSMUSG00000028042	Zbtb7b	unchanged	0.373573	0.744755
ENSMUSG00000095098	Ccdc85b	unchanged	0.373521	0.668193
ENSMUSG00000070902	Zfp352	unchanged	0.373489	0.463104
ENSMUSG00000029038	Ssu72	unchanged	0.373464	0.137487
ENSMUSG00000043241	Upf2	unchanged	0.373385	0.523248
ENSMUSG00000079008	Gm14124	unchanged	0.373336	0.746141
ENSMUSG00000070610	Gm13127	unchanged	0.373333	0.746141
ENSMUSG00000078162	Gm2574	unchanged	0.373185	0.746141
ENSMUSG00000002280	Narfl	unchanged	0.373173	0.521839
ENSMUSG00000039323	Igfbp2	unchanged	0.372722	0.219409
ENSMUSG00000089756	Gm8898	unchanged	0.372497	0.673007
ENSMUSG00000039187	Fanci	unchanged	0.372392	0.728387
ENSMUSG00000030518	Fam189a1	unchanged	0.372358	0.678228
ENSMUSG00000035337	Uchl4	unchanged	0.372274	0.45145
ENSMUSG00000029772	Ahcyl2	unchanged	0.372207	0.746141
ENSMUSG00000040565	Btaf1	unchanged	0.372193	0.569209
ENSMUSG00000021749	Oit1	unchanged	0.372109	0.73726
ENSMUSG00000058006	Mdn1	unchanged	0.37196	0.466786
ENSMUSG00000039157	Fam102a	unchanged	0.371914	0.746141
ENSMUSG00000031841	Cdh13	unchanged	0.371688	0.744404
ENSMUSG00000083311	Gm5643	unchanged	0.370969	0.746141
ENSMUSG00000092220	Gm20528	unchanged	0.37082	0.748127
ENSMUSG00000034777	Vax2	unchanged	0.370782	0.709635
ENSMUSG00000031916	Cog8	unchanged	0.370759	0.687676
ENSMUSG00000045545	Krt14	unchanged	0.370605	0.71961
ENSMUSG00000024186	Rgs11	unchanged	0.37054	0.70329
ENSMUSG00000040640	Erc2	unchanged	0.369997	0.73408
ENSMUSG00000098176	Ccdc166	unchanged	0.369852	0.749116
ENSMUSG00000021669	Col4a3bp	unchanged	0.369678	0.70664
ENSMUSG00000020865	Abcc3	unchanged	0.369618	0.70439
ENSMUSG00000056608	Chd9	unchanged	0.369593	0.628348
ENSMUSG00000010342	Tex14	unchanged	0.369429	0.702006
ENSMUSG00000034617	Mtrr	unchanged	0.369259	0.676522
ENSMUSG00000052456	Asna1	unchanged	0.369026	0.29423
ENSMUSG00000029833	Trim24	unchanged	0.36902	0.54879
ENSMUSG00000006498	Ptbp1	unchanged	0.368981	0.728158
ENSMUSG00000025732	Fam195a	unchanged	0.368951	0.662709
ENSMUSG00000081848	Gm14925	unchanged	0.368913	0.728387
ENSMUSG00000018677	Slc25a39	up	0.368867	0.0144421
ENSMUSG00000032077	Bud13	unchanged	0.368777	0.54136
ENSMUSG00000055024	Ep300	unchanged	0.368468	0.704926
ENSMUSG00000034145	Tmem63c	unchanged	0.368363	0.750161
ENSMUSG00000021079	Timm9	unchanged	0.368346	0.427307
ENSMUSG00000085152	Gm11496	unchanged	0.36834	0.738915
ENSMUSG00000030291	Med21	unchanged	0.368149	0.202468
ENSMUSG00000098046	Gm8254	unchanged	0.368033	0.667356
ENSMUSG00000042035	Igsf3	unchanged	0.367526	0.70439
ENSMUSG00000061988	Rpl10a-ps2	unchanged	0.367465	0.552175
ENSMUSG00000054499	Dedd2	unchanged	0.366915	0.610914
ENSMUSG00000083027	Gm13140	unchanged	0.3668	0.70664
ENSMUSG00000030543	Mesp2	unchanged	0.366554	0.717995
ENSMUSG00000029777	Gars	unchanged	0.366277	0.0516848
ENSMUSG00000026404	Ddx59	unchanged	0.365946	0.660641
ENSMUSG00000087377	AV099323	unchanged	0.36573	0.724209
ENSMUSG00000086096	Gm12688	unchanged	0.365719	0.731656
ENSMUSG00000006675	P4htm	unchanged	0.365694	0.752814
ENSMUSG00000068335	Dok1	unchanged	0.36554	0.717995
ENSMUSG00000079681	Zglp1	unchanged	0.365245	0.624659
ENSMUSG00000011884	Gltp	unchanged	0.365037	0.590818
ENSMUSG00000003731	Kpna6	unchanged	0.365034	0.544976
ENSMUSG00000009741	Ubp1	unchanged	0.364911	0.631024
ENSMUSG00000040918	Slc19a2	unchanged	0.364898	0.699288
ENSMUSG00000059824	Dbp	unchanged	0.364687	0.636419
ENSMUSG00000051735	Rinl	unchanged	0.364447	0.736355
ENSMUSG00000028626	Col9a2	unchanged	0.364229	0.724444
ENSMUSG00000038773	Kdm3b	unchanged	0.364116	0.6987
ENSMUSG00000004661	Arid3b	unchanged	0.363867	0.629594
ENSMUSG00000055116	Arntl	unchanged	0.363842	0.754905
ENSMUSG00000042505	Sdhaf3	unchanged	0.363758	0.636681
ENSMUSG00000027551	Zfp64	unchanged	0.363618	0.308407
ENSMUSG00000067722	BC003965	unchanged	0.363295	0.340334
ENSMUSG00000042677	Zc3h12a	unchanged	0.363284	0.687676
ENSMUSG00000000148	Brat1	unchanged	0.362733	0.638332
ENSMUSG00000005718	Tfap4	unchanged	0.362672	0.716628
ENSMUSG00000081572	Gm14138	unchanged	0.362538	0.647515
ENSMUSG00000022469	Rapgef3	unchanged	0.362481	0.745269
ENSMUSG00000083364	Llph-ps2	unchanged	0.362384	0.182729
ENSMUSG00000020099	Unc5b	unchanged	0.362382	0.725317
ENSMUSG00000091905	Gm6395	unchanged	0.362379	0.695786
ENSMUSG00000006920	Ezh1	unchanged	0.362192	0.581793
ENSMUSG00000036598	Ccdc113	unchanged	0.362186	0.625988
ENSMUSG00000021278	Amn	unchanged	0.362178	0.730696
ENSMUSG00000098713	Rps2-ps5	unchanged	0.361897	0.599003
ENSMUSG00000021983	Atp8a2	unchanged	0.361768	0.300996
ENSMUSG00000093862	Gm5117	unchanged	0.361591	0.746141
ENSMUSG00000037580	Gch1	unchanged	0.3614	0.760766
ENSMUSG00000024206	Rfx2	unchanged	0.361359	0.758533
ENSMUSG00000024170	Telo2	unchanged	0.361359	0.67585
ENSMUSG00000040865	Ino80d	unchanged	0.361296	0.661382
ENSMUSG00000097231	Gm26852	unchanged	0.360981	0.678228
ENSMUSG00000046687	Gm5424	unchanged	0.360831	0.755155
ENSMUSG00000019027	Dnah1	unchanged	0.360822	0.698742
ENSMUSG00000022223	Sdr39u1	unchanged	0.360763	0.730696
ENSMUSG00000082931	Gm13586	unchanged	0.360607	0.63021
ENSMUSG00000048186	Bend7	unchanged	0.360497	0.734633
ENSMUSG00000063888	Rpl7l1	up	0.360386	0.0394972
ENSMUSG00000020042	Btbd11	unchanged	0.360385	0.716628
ENSMUSG00000001666	Ddt	unchanged	0.360297	0.110762
ENSMUSG00000036180	Gatad2a	unchanged	0.360186	0.358656
ENSMUSG00000021023	1110008L16Rik	unchanged	0.360181	0.564072
ENSMUSG00000022247	Brix1	up	0.360064	0.0387375
ENSMUSG00000047221	Fam185a	unchanged	0.359975	0.756425
ENSMUSG00000082072	Gm15785	unchanged	0.359974	0.760766
ENSMUSG00000048285	Frmd6	unchanged	0.359927	0.748127
ENSMUSG00000021782	Dlg5	unchanged	0.359783	0.731656
ENSMUSG00000021116	Eif2s1	up	0.359752	0.0414914
ENSMUSG00000080801	Gm13310	unchanged	0.359633	0.751922
ENSMUSG00000038859	Baiap2l1	unchanged	0.359566	0.75849
ENSMUSG00000062309	Rpp25	unchanged	0.359566	0.72299
ENSMUSG00000042942	Greb1l	unchanged	0.359483	0.76199
ENSMUSG00000038569	Rad9b	unchanged	0.359257	0.760766
ENSMUSG00000074825	Itpripl1	unchanged	0.359246	0.716628
ENSMUSG00000046546	Fam43a	unchanged	0.359222	0.734676
ENSMUSG00000098036	Gm8955	unchanged	0.359198	0.640751
ENSMUSG00000072770	Acrbp	unchanged	0.359093	0.76199
ENSMUSG00000028996	Rbp7	unchanged	0.359057	0.699501
ENSMUSG00000068243	Gm7079	unchanged	0.358804	0.760766
ENSMUSG00000037847	Nmrk1	unchanged	0.358708	0.745256
ENSMUSG00000082087	Gm12138	unchanged	0.358554	0.72299
ENSMUSG00000070291	Ddx43	unchanged	0.358506	0.732578
ENSMUSG00000027071	P2rx3	unchanged	0.357917	0.716628
ENSMUSG00000091058	Gm17538	unchanged	0.357848	0.76199
ENSMUSG00000078773	Rad54b	unchanged	0.357802	0.727211
ENSMUSG00000022962	Gart	unchanged	0.357758	0.395661
ENSMUSG00000083651	Gm11524	unchanged	0.357567	0.709565
ENSMUSG00000057497	Fam136a	unchanged	0.357549	0.132511
ENSMUSG00000025196	Cpn1	unchanged	0.357172	0.760766
ENSMUSG00000026420	Il24	unchanged	0.35716	0.378911
ENSMUSG00000085385	Snhg17	unchanged	0.357089	0.677757
ENSMUSG00000095325	Zfp870	unchanged	0.357074	0.686505
ENSMUSG00000092504	Gm20396	unchanged	0.356975	0.742615
ENSMUSG00000087239	Gm7613	unchanged	0.356564	0.734633
ENSMUSG00000046562	Unc119b	unchanged	0.356488	0.517634
ENSMUSG00000001672	Marveld3	unchanged	0.356365	0.76199
ENSMUSG00000073412	Lst1	unchanged	0.356356	0.641985
ENSMUSG00000025364	Pa2g4	unchanged	0.356342	0.172693
ENSMUSG00000097574	C920006O11Rik	unchanged	0.356188	0.766001
ENSMUSG00000039428	Tmem135	unchanged	0.355932	0.70439
ENSMUSG00000064284	Cdpf1	unchanged	0.355779	0.63021
ENSMUSG00000049313	Sorl1	unchanged	0.355736	0.757817
ENSMUSG00000028763	Hspg2	unchanged	0.355671	0.688295
ENSMUSG00000004667	Polr2e	up	0.355619	0.0221605
ENSMUSG00000065979	Cpped1	unchanged	0.355373	0.668463
ENSMUSG00000068860	Gm128	unchanged	0.355355	0.76685
ENSMUSG00000028397	Kdm4c	unchanged	0.35532	0.70664
ENSMUSG00000023809	Rps6ka2	unchanged	0.355228	0.768035
ENSMUSG00000031365	Zfp275	unchanged	0.355182	0.742615
ENSMUSG00000054889	Dsp	unchanged	0.35515	0.768106
ENSMUSG00000049643	2310022A10Rik	unchanged	0.355128	0.63021
ENSMUSG00000037857	Nufip2	unchanged	0.355008	0.444933
ENSMUSG00000021508	Cxcl14	unchanged	0.35488	0.768283
ENSMUSG00000039130	Zc3hc1	unchanged	0.354813	0.397211
ENSMUSG00000047412	Zbtb44	unchanged	0.354384	0.747775
ENSMUSG00000001751	Naglu	unchanged	0.354357	0.749116
ENSMUSG00000032261	Sh3bgrl2	unchanged	0.354002	0.749116
ENSMUSG00000031337	Mtm1	unchanged	0.353882	0.697112
ENSMUSG00000052336	Cx3cr1	unchanged	0.353878	0.447284
ENSMUSG00000041747	Utp15	unchanged	0.353847	0.578361
ENSMUSG00000058715	Fcer1g	unchanged	0.353692	0.76199
ENSMUSG00000036109	Mbnl3	unchanged	0.353674	0.755155
ENSMUSG00000028967	Errfi1	unchanged	0.353507	0.70664
ENSMUSG00000063696	Gm8730	up	0.353486	0.0328005
ENSMUSG00000027671	Actl6a	unchanged	0.352852	0.667859
ENSMUSG00000028093	Acp6	unchanged	0.352832	0.55791
ENSMUSG00000028088	Fmo5	unchanged	0.352789	0.757411
ENSMUSG00000002365	Snx9	unchanged	0.35261	0.76199
ENSMUSG00000032092	Mpzl2	unchanged	0.352467	0.755155
ENSMUSG00000089964	Gm16582	unchanged	0.352413	0.70439
ENSMUSG00000097937	Gm6967	unchanged	0.352216	0.702006
ENSMUSG00000019813	Cep57l1	unchanged	0.352141	0.70439
ENSMUSG00000032215	Rsl24d1	unchanged	0.352083	0.436595
ENSMUSG00000020902	Ntn1	unchanged	0.351995	0.770373
ENSMUSG00000022602	Arc	unchanged	0.351994	0.760766
ENSMUSG00000034854	Mfsd12	unchanged	0.351982	0.764888
ENSMUSG00000042388	Dlgap3	unchanged	0.351981	0.764323
ENSMUSG00000020829	Slc46a1	unchanged	0.35191	0.656283
ENSMUSG00000030539	Sema4b	unchanged	0.351748	0.666705
ENSMUSG00000015134	Aldh1a3	unchanged	0.351693	0.746141
ENSMUSG00000096905	Gm8324	unchanged	0.351651	0.575877
ENSMUSG00000022752	Tomm70a	unchanged	0.351616	0.377707
ENSMUSG00000030516	Tjp1	unchanged	0.351552	0.656552
ENSMUSG00000022299	Slc25a32	unchanged	0.351373	0.747569
ENSMUSG00000049295	Zfp219	unchanged	0.35134	0.734089
ENSMUSG00000065454	Mir124a-3	unchanged	0.350926	0.674902
ENSMUSG00000013663	Pten	unchanged	0.350829	0.485744
ENSMUSG00000041488	Stx3	unchanged	0.35049	0.699599
ENSMUSG00000047613	A430005L14Rik	unchanged	0.35027	0.307901
ENSMUSG00000069919	Hba-a1	unchanged	0.350249	0.736317
ENSMUSG00000018239	Zcchc10	unchanged	0.350204	0.519503
ENSMUSG00000053740	Gm6457	unchanged	0.350149	0.760766
ENSMUSG00000039787	Cercam	unchanged	0.350148	0.761514
ENSMUSG00000040432	Ltb4r2	unchanged	0.350132	0.591954
ENSMUSG00000097736	9530059O14Rik	unchanged	0.350027	0.734188
ENSMUSG00000053684	BC048403	unchanged	0.34994	0.774562
ENSMUSG00000032446	Eomes	unchanged	0.349805	0.775319
ENSMUSG00000033450	Tagap	unchanged	0.349791	0.775319
ENSMUSG00000097168	C230088H06Rik	unchanged	0.349769	0.614734
ENSMUSG00000026459	Myog	unchanged	0.349485	0.70439
ENSMUSG00000055817	Mta3	unchanged	0.34948	0.48122
ENSMUSG00000029686	Cul1	unchanged	0.349197	0.140907
ENSMUSG00000042010	Acacb	unchanged	0.34906	0.774562
ENSMUSG00000061517	Sox21	unchanged	0.34896	0.763536
ENSMUSG00000022650	Retnlb	unchanged	0.348817	0.728739
ENSMUSG00000051615	Rap2a	unchanged	0.348772	0.612433
ENSMUSG00000054679	Srsf12	unchanged	0.348725	0.75849
ENSMUSG00000056531	Ccdc18	unchanged	0.348338	0.753427
ENSMUSG00000040297	Suco	unchanged	0.348246	0.647122
ENSMUSG00000020205	Phlda1	unchanged	0.348196	0.691059
ENSMUSG00000041439	Mfsd6	unchanged	0.3481	0.727287
ENSMUSG00000080994	Gm13464	unchanged	0.34797	0.761099
ENSMUSG00000026080	Chst10	unchanged	0.34772	0.77166
ENSMUSG00000030310	Slc6a1	unchanged	0.347679	0.642926
ENSMUSG00000049091	Sephs2	unchanged	0.34723	0.76199
ENSMUSG00000096980	Gm26526	unchanged	0.347223	0.770401
ENSMUSG00000098178	Yam1	unchanged	0.347157	0.648112
ENSMUSG00000066643	Wdr35	unchanged	0.34713	0.646113
ENSMUSG00000021056	Tex21	unchanged	0.347065	0.775987
ENSMUSG00000017146	Brca1	unchanged	0.346412	0.638033
ENSMUSG00000023266	Frs3	unchanged	0.346355	0.778939
ENSMUSG00000034538	Zfp418	unchanged	0.346344	0.753427
ENSMUSG00000008429	Herpud2	unchanged	0.346308	0.750061
ENSMUSG00000081613	Gm12109	up	0.346084	0.00503712
ENSMUSG00000026743	Mllt10	unchanged	0.346059	0.333776
ENSMUSG00000063895	Nupl1	unchanged	0.346007	0.778939
ENSMUSG00000030264	Thumpd3	unchanged	0.345853	0.459271
ENSMUSG00000092223	Gm19807	unchanged	0.345795	0.758533
ENSMUSG00000084343	Gm16198	unchanged	0.345707	0.728739
ENSMUSG00000059901	Adamts14	unchanged	0.345578	0.706364
ENSMUSG00000081055	Gm6987	unchanged	0.345537	0.688253
ENSMUSG00000083078	Gm13172	unchanged	0.345076	0.779655
ENSMUSG00000017009	Sdc4	unchanged	0.344981	0.648393
ENSMUSG00000047534	Mis18bp1	unchanged	0.344922	0.496699
ENSMUSG00000024029	Tff3	unchanged	0.344815	0.76199
ENSMUSG00000021281	Tnfaip2	unchanged	0.344758	0.779655
ENSMUSG00000021194	Chga	unchanged	0.344749	0.771626
ENSMUSG00000078897	Gm4724	unchanged	0.344701	0.718609
ENSMUSG00000036202	Rif1	unchanged	0.344601	0.591205
ENSMUSG00000022415	Syngr1	unchanged	0.344581	0.597649
ENSMUSG00000024791	Cdca5	unchanged	0.344568	0.485744
ENSMUSG00000094517	Gm9044	unchanged	0.344376	0.732578
ENSMUSG00000035517	Tdrd7	unchanged	0.344325	0.708556
ENSMUSG00000030826	Bcat2	unchanged	0.344152	0.478238
ENSMUSG00000032363	Adamts7	unchanged	0.343782	0.755155
ENSMUSG00000080944	Gm12967	unchanged	0.343748	0.780906
ENSMUSG00000039410	Prdm16	unchanged	0.343647	0.702006
ENSMUSG00000038344	Txlng	unchanged	0.343581	0.728387
ENSMUSG00000071176	Arhgef10	unchanged	0.343451	0.757817
ENSMUSG00000044788	Fads6	unchanged	0.343409	0.626274
ENSMUSG00000002885	Adgre5	unchanged	0.343264	0.614996
ENSMUSG00000093898	Gm3629	unchanged	0.343248	0.757817
ENSMUSG00000030619	Eed	unchanged	0.343202	0.131876
ENSMUSG00000029591	Ung	unchanged	0.343145	0.60107
ENSMUSG00000008999	Bmp7	unchanged	0.343123	0.739771
ENSMUSG00000056209	Npm3	unchanged	0.343108	0.716628
ENSMUSG00000031847	1700030J22Rik	unchanged	0.343059	0.728387
ENSMUSG00000092335	Gm7221	unchanged	0.343002	0.749116
ENSMUSG00000024312	Wdr46	unchanged	0.342984	0.463104
ENSMUSG00000043794	D830025C05Rik	unchanged	0.342731	0.728739
ENSMUSG00000083792	Rpl12-ps2	unchanged	0.342623	0.634087
ENSMUSG00000074217	2210011C24Rik	unchanged	0.342464	0.7518
ENSMUSG00000048992	Prss32	unchanged	0.342037	0.780692
ENSMUSG00000095847	Gm5451	unchanged	0.341971	0.391511
ENSMUSG00000027424	Mgme1	unchanged	0.341645	0.569734
ENSMUSG00000001280	Sp1	unchanged	0.341566	0.595119
ENSMUSG00000034269	Setd5	unchanged	0.341534	0.358656
ENSMUSG00000053110	Yap1	unchanged	0.341485	0.606509
ENSMUSG00000029426	Scarb2	unchanged	0.34142	0.647122
ENSMUSG00000031889	D230025D16Rik	unchanged	0.341319	0.774342
ENSMUSG00000007589	Tinf2	unchanged	0.341259	0.704688
ENSMUSG00000029120	Ppp2r2c	unchanged	0.341202	0.772453
ENSMUSG00000082951	Gm13359	unchanged	0.340802	0.784387
ENSMUSG00000059483	Gm5528	unchanged	0.340784	0.540388
ENSMUSG00000079104	Prps1l3	unchanged	0.340775	0.76199
ENSMUSG00000038046	Rnmtl1	unchanged	0.34069	0.66759
ENSMUSG00000068014	Gm14648	unchanged	0.340677	0.650853
ENSMUSG00000029576	Radil	unchanged	0.340651	0.778482
ENSMUSG00000041846	Smek1	unchanged	0.340546	0.7181
ENSMUSG00000040720	1110037F02Rik	unchanged	0.34046	0.509171
ENSMUSG00000037321	Tap1	unchanged	0.340439	0.76199
ENSMUSG00000074182	Znhit6	unchanged	0.3404	0.462053
ENSMUSG00000022783	Spag6	unchanged	0.340358	0.712018
ENSMUSG00000022538	Lsg1	unchanged	0.340316	0.405162
ENSMUSG00000049866	Arl4c	unchanged	0.340147	0.688263
ENSMUSG00000033106	Slc7a6os	unchanged	0.339969	0.610914
ENSMUSG00000052912	Smarca5-ps	unchanged	0.33986	0.72299
ENSMUSG00000049516	Spty2d1	unchanged	0.339765	0.730428
ENSMUSG00000032060	Cryab	unchanged	0.339747	0.774878
ENSMUSG00000038578	Susd1	unchanged	0.339681	0.608434
ENSMUSG00000050931	Sgms2	unchanged	0.339358	0.755222
ENSMUSG00000029380	Cxcl1	unchanged	0.338946	0.73212
ENSMUSG00000029910	Mad2l1	unchanged	0.338887	0.359448
ENSMUSG00000041583	Obox6	unchanged	0.338799	0.541498
ENSMUSG00000059552	Trp53	unchanged	0.338636	0.223534
ENSMUSG00000037940	Inpp4b	unchanged	0.338615	0.629839
ENSMUSG00000091277	Gm1818	unchanged	0.338584	0.724444
ENSMUSG00000066720	Cldn9	unchanged	0.338507	0.692149
ENSMUSG00000034917	Tjp3	unchanged	0.338358	0.777745
ENSMUSG00000042303	Sgsm3	unchanged	0.338307	0.598926
ENSMUSG00000062797	l7Rn6	unchanged	0.337998	0.159186
ENSMUSG00000081044	AU015836	unchanged	0.337662	0.780692
ENSMUSG00000082626	Rps13-ps5	unchanged	0.337657	0.432754
ENSMUSG00000052125	F730043M19Rik	unchanged	0.337639	0.643205
ENSMUSG00000097711	Gm5523	unchanged	0.337573	0.480425
ENSMUSG00000038600	Atp6v0a4	unchanged	0.337431	0.784582
ENSMUSG00000025967	Eef1b2	up	0.337242	0.00636875
ENSMUSG00000003526	Prodh	unchanged	0.337226	0.766219
ENSMUSG00000090330	9130221H12Rik	unchanged	0.337046	0.751126
ENSMUSG00000002222	Rmnd5a	unchanged	0.336998	0.76199
ENSMUSG00000091080	Prr23a	unchanged	0.336988	0.650957
ENSMUSG00000021870	Slmap	unchanged	0.3369	0.732578
ENSMUSG00000015647	Lama5	unchanged	0.336817	0.704819
ENSMUSG00000052767	Gm12703	unchanged	0.336804	0.785498
ENSMUSG00000027931	Npr1	unchanged	0.336733	0.774562
ENSMUSG00000041444	Arhgap32	unchanged	0.336625	0.753427
ENSMUSG00000070708	Gtsf1l	unchanged	0.336471	0.774699
ENSMUSG00000051062	Fbll1	unchanged	0.33645	0.704819
ENSMUSG00000023403	Stk31	unchanged	0.336342	0.787663
ENSMUSG00000078249	Hmga1-rs1	unchanged	0.336078	0.257349
ENSMUSG00000015652	Steap1	unchanged	0.336047	0.746141
ENSMUSG00000004568	Arhgef18	unchanged	0.336045	0.661799
ENSMUSG00000079009	Gm14139	unchanged	0.336003	0.790731
ENSMUSG00000037390	Muc3	unchanged	0.335959	0.629688
ENSMUSG00000058952	Cfi	unchanged	0.335914	0.788298
ENSMUSG00000019978	Epb4.1l2	unchanged	0.335884	0.391511
ENSMUSG00000031951	Tmem231	unchanged	0.335881	0.781784
ENSMUSG00000039738	Slx4	unchanged	0.335695	0.712018
ENSMUSG00000046139	Patl1	unchanged	0.335419	0.746141
ENSMUSG00000044609	Gm9294	unchanged	0.335372	0.746141
ENSMUSG00000029500	Pgam5	unchanged	0.335348	0.728387
ENSMUSG00000026791	Slc2a8	unchanged	0.335331	0.678228
ENSMUSG00000082481	Rps12-ps19	unchanged	0.335201	0.697011
ENSMUSG00000039662	Icmt	unchanged	0.33508	0.703962
ENSMUSG00000022114	Spry2	unchanged	0.334934	0.755155
ENSMUSG00000079988	Gm11970	unchanged	0.334894	0.723995
ENSMUSG00000068856	Sf3b4	unchanged	0.334806	0.238976
ENSMUSG00000047501	Cldn4	unchanged	0.33479	0.750415
ENSMUSG00000060879	Gm6564	unchanged	0.334439	0.666705
ENSMUSG00000084333	Gm11599	unchanged	0.334404	0.458543
ENSMUSG00000056772	Rps6-ps2	unchanged	0.334366	0.790731
ENSMUSG00000041025	Iffo2	unchanged	0.33424	0.783015
ENSMUSG00000086841	2410006H16Rik	unchanged	0.33415	0.0571107
ENSMUSG00000025507	Pidd1	unchanged	0.33386	0.767686
ENSMUSG00000020261	Slc36a1	unchanged	0.333836	0.782957
ENSMUSG00000039985	Fam60a	unchanged	0.333617	0.717327
ENSMUSG00000001056	Nhp2	unchanged	0.333533	0.13542
ENSMUSG00000038393	Txnip	unchanged	0.333511	0.522748
ENSMUSG00000082687	Gm11474	unchanged	0.333402	0.714815
ENSMUSG00000007440	Pcdha11	unchanged	0.333348	0.788298
ENSMUSG00000040009	Gnaz	unchanged	0.333248	0.793918
ENSMUSG00000027368	Dusp2	unchanged	0.333207	0.775004
ENSMUSG00000064338	mt-Tv	unchanged	0.332985	0.759901
ENSMUSG00000054065	Pkp3	unchanged	0.332532	0.792032
ENSMUSG00000038775	Vill	unchanged	0.332532	0.784819
ENSMUSG00000003848	Nob1	unchanged	0.332519	0.210907
ENSMUSG00000094178	n-R5s118	unchanged	0.332418	0.755507
ENSMUSG00000056770	Setd3	unchanged	0.332411	0.648393
ENSMUSG00000031780	Ccl17	unchanged	0.332127	0.716628
ENSMUSG00000023806	Rsph3b	unchanged	0.332018	0.791603
ENSMUSG00000027933	Ints3	unchanged	0.331984	0.54953
ENSMUSG00000037938	Chchd5	unchanged	0.331983	0.377707
ENSMUSG00000020075	Ddx21	unchanged	0.331948	0.257309
ENSMUSG00000021133	Susd6	unchanged	0.33161	0.704819
ENSMUSG00000047067	Dusp28	unchanged	0.331576	0.756425
ENSMUSG00000021758	Ddx4	unchanged	0.331518	0.778474
ENSMUSG00000001674	Ddx18	unchanged	0.331009	0.448965
ENSMUSG00000083340	Gm13156	unchanged	0.331004	0.760766
ENSMUSG00000025036	Sfxn2	unchanged	0.330734	0.784387
ENSMUSG00000046711	Hmga1	unchanged	0.330693	0.497604
ENSMUSG00000068689	Rps19-ps9	unchanged	0.330686	0.723995
ENSMUSG00000002413	Braf	unchanged	0.330298	0.76199
ENSMUSG00000001156	Mxd1	unchanged	0.330257	0.728387
ENSMUSG00000096010	Hist4h4	unchanged	0.330192	0.725832
ENSMUSG00000039879	Heca	unchanged	0.330113	0.7518
ENSMUSG00000029725	Ppp1r35	unchanged	0.330033	0.790731
ENSMUSG00000036661	Dennd3	unchanged	0.330011	0.734936
ENSMUSG00000098028	Gm8824	unchanged	0.329978	0.7929
ENSMUSG00000022507	1810013L24Rik	unchanged	0.329903	0.755959
ENSMUSG00000026811	St6galnac6	unchanged	0.329882	0.797348
ENSMUSG00000036894	Rap2b	unchanged	0.329741	0.741425
ENSMUSG00000090150	Acad11	unchanged	0.329558	0.730428
ENSMUSG00000039913	Pak7	unchanged	0.329474	0.790731
ENSMUSG00000035365	Parpbp	unchanged	0.32944	0.794193
ENSMUSG00000054766	Set	unchanged	0.329388	0.168417
ENSMUSG00000035329	Fbxo33	unchanged	0.32935	0.798546
ENSMUSG00000036552	Ermard	unchanged	0.329116	0.768035
ENSMUSG00000023007	Prpf40b	unchanged	0.329019	0.775319
ENSMUSG00000040234	Tm7sf3	unchanged	0.328996	0.673903
ENSMUSG00000032246	Calml4	unchanged	0.328897	0.798546
ENSMUSG00000031984	2810004N23Rik	unchanged	0.32883	0.140907
ENSMUSG00000024033	Rsph1	unchanged	0.328826	0.798645
ENSMUSG00000027070	Lrp2	unchanged	0.328671	0.798645
ENSMUSG00000057278	Snrpg	up	0.328514	0.0482901
ENSMUSG00000040940	Arhgef1	unchanged	0.328472	0.626069
ENSMUSG00000056413	Adap1	unchanged	0.328461	0.755145
ENSMUSG00000034936	Arl4d	unchanged	0.328404	0.703276
ENSMUSG00000067424	Zfp563	unchanged	0.328185	0.794078
ENSMUSG00000014039	Prdm15	unchanged	0.328183	0.797348
ENSMUSG00000040749	Siah1b	unchanged	0.328156	0.628348
ENSMUSG00000038045	Sult6b1	unchanged	0.328156	0.798645
ENSMUSG00000025945	Crygf	unchanged	0.328057	0.589887
ENSMUSG00000056899	Immp2l	unchanged	0.328042	0.778706
ENSMUSG00000066687	Zbtb16	unchanged	0.327975	0.734633
ENSMUSG00000044037	Als2cl	unchanged	0.327723	0.772632
ENSMUSG00000024528	Srfbp1	unchanged	0.327613	0.70664
ENSMUSG00000085741	5430405H02Rik	unchanged	0.327508	0.799673
ENSMUSG00000091732	Gm17541	unchanged	0.327462	0.0870473
ENSMUSG00000063160	Numbl	unchanged	0.327404	0.800024
ENSMUSG00000001946	Esam	unchanged	0.3274	0.799489
ENSMUSG00000043088	Il17re	unchanged	0.327374	0.687196
ENSMUSG00000081142	Gm15497	unchanged	0.327245	0.723995
ENSMUSG00000072653	Zfp783	unchanged	0.327244	0.673903
ENSMUSG00000042632	Pla2g6	unchanged	0.327094	0.702006
ENSMUSG00000083860	Gm13313	unchanged	0.326925	0.798645
ENSMUSG00000035967	Ddx26b	unchanged	0.326904	0.784322
ENSMUSG00000026208	Des	unchanged	0.32658	0.583743
ENSMUSG00000000915	Hip1r	unchanged	0.326554	0.79088
ENSMUSG00000083670	Gm6829	unchanged	0.326436	0.778939
ENSMUSG00000025504	Eps8l2	unchanged	0.326301	0.797348
ENSMUSG00000018921	Pelp1	unchanged	0.326204	0.288936
ENSMUSG00000022466	Rpap3	unchanged	0.32611	0.475008
ENSMUSG00000024571	Gm16286	unchanged	0.325852	0.262921
ENSMUSG00000084289	Gm6977	unchanged	0.325725	0.661616
ENSMUSG00000047905	Gm8566	unchanged	0.325704	0.437327
ENSMUSG00000078370	Gm6316	unchanged	0.325526	0.159186
ENSMUSG00000091993	B930036N10Rik	unchanged	0.325521	0.802658
ENSMUSG00000060594	Layn	unchanged	0.325128	0.632689
ENSMUSG00000063838	Cdc42ep5	unchanged	0.325012	0.704819
ENSMUSG00000082768	Gm12727	unchanged	0.324959	0.697011
ENSMUSG00000004360	9330159F19Rik	unchanged	0.324747	0.76685
ENSMUSG00000029782	Tmem209	unchanged	0.324689	0.548716
ENSMUSG00000070780	Rbm47	unchanged	0.324673	0.774699
ENSMUSG00000038880	Mrps34	unchanged	0.324439	0.731626
ENSMUSG00000075581	Gm16409	unchanged	0.324237	0.732578
ENSMUSG00000082312	Gm11996	unchanged	0.324217	0.755222
ENSMUSG00000036270	Edc4	unchanged	0.324167	0.283469
ENSMUSG00000032571	Pik3r4	unchanged	0.32413	0.769665
ENSMUSG00000030079	Ruvbl1	unchanged	0.323935	0.246505
ENSMUSG00000012535	Tnpo3	unchanged	0.323912	0.205264
ENSMUSG00000030206	Gsg1	unchanged	0.323832	0.405162
ENSMUSG00000063524	Eno1	up	0.323289	0.0281511
ENSMUSG00000097331	F420014N23Rik	unchanged	0.323283	0.656552
ENSMUSG00000082675	Gm6382	unchanged	0.323156	0.652767
ENSMUSG00000031903	Pla2g15	unchanged	0.323113	0.637511
ENSMUSG00000021692	Dimt1	unchanged	0.323039	0.678228
ENSMUSG00000037028	Gm12800	unchanged	0.322985	0.473622
ENSMUSG00000026641	Usf1	unchanged	0.322862	0.763595
ENSMUSG00000035376	Hacd2	unchanged	0.322805	0.385482
ENSMUSG00000020564	Atxn7l1	unchanged	0.322728	0.780342
ENSMUSG00000030753	Prkrir	unchanged	0.322619	0.647287
ENSMUSG00000080783	Gm8250	unchanged	0.322457	0.674067
ENSMUSG00000096171	Gm8055	unchanged	0.322424	0.250829
ENSMUSG00000075229	Ccdc58	unchanged	0.322418	0.30295
ENSMUSG00000003283	Hck	unchanged	0.322356	0.786393
ENSMUSG00000034023	Fancd2	unchanged	0.322336	0.795528
ENSMUSG00000037316	Bag4	unchanged	0.322187	0.774562
ENSMUSG00000024055	Cyp4f13	unchanged	0.322109	0.791603
ENSMUSG00000022283	Pabpc1	up	0.321985	0.0182993
ENSMUSG00000057421	Las1l	unchanged	0.321919	0.294767
ENSMUSG00000013415	Igf2bp1	unchanged	0.321852	0.261468
ENSMUSG00000042426	Dhx29	unchanged	0.321849	0.54953
ENSMUSG00000080811	Gm14513	unchanged	0.321708	0.666944
ENSMUSG00000038515	Grtp1	unchanged	0.321699	0.671305
ENSMUSG00000083736	Gm6039	unchanged	0.321565	0.644037
ENSMUSG00000022698	Naa50	unchanged	0.321515	0.359833
ENSMUSG00000097639	Platr4	unchanged	0.321487	0.777929
ENSMUSG00000041729	Coro2b	unchanged	0.321337	0.799816
ENSMUSG00000022724	Mina	unchanged	0.321189	0.784819
ENSMUSG00000013643	Lypd8	unchanged	0.321154	0.643586
ENSMUSG00000033902	Mapkbp1	unchanged	0.321118	0.809345
ENSMUSG00000052180	Serpinb6c	unchanged	0.321085	0.796095
ENSMUSG00000007610	Gtpbp3	unchanged	0.321017	0.651454
ENSMUSG00000030337	Vamp1	unchanged	0.320704	0.760766
ENSMUSG00000097398	Platr5	unchanged	0.320633	0.695465
ENSMUSG00000044349	Snhg11	unchanged	0.320271	0.742615
ENSMUSG00000068463	B630019A10Rik	unchanged	0.32013	0.76199
ENSMUSG00000035184	Fam124a	unchanged	0.320048	0.803342
ENSMUSG00000015579	Nkx2-5	unchanged	0.320038	0.809345
ENSMUSG00000024806	Mlana	unchanged	0.320014	0.728387
ENSMUSG00000029999	Tgfa	unchanged	0.319979	0.788712
ENSMUSG00000042453	Reln	unchanged	0.319841	0.798546
ENSMUSG00000032827	Ppp1r9a	unchanged	0.319772	0.757954
ENSMUSG00000030138	Bms1	unchanged	0.31954	0.589141
ENSMUSG00000035104	Eva1a	unchanged	0.31948	0.793815
ENSMUSG00000057230	Aak1	unchanged	0.319448	0.808937
ENSMUSG00000041264	Uspl1	unchanged	0.319325	0.437762
ENSMUSG00000071303	Rps8-ps1	unchanged	0.31931	0.542038
ENSMUSG00000040242	Fgfr1op2	unchanged	0.3192	0.427307
ENSMUSG00000093545	Gm5871	unchanged	0.319136	0.803901
ENSMUSG00000024778	Fas	unchanged	0.318987	0.811885
ENSMUSG00000034312	Iqsec1	unchanged	0.318755	0.777745
ENSMUSG00000061490	Ube2d4	unchanged	0.318736	0.712018
ENSMUSG00000090958	Lrrc32	unchanged	0.318565	0.746141
ENSMUSG00000098044	Gm9162	unchanged	0.318233	0.811563
ENSMUSG00000001995	Sipa1l2	unchanged	0.3182	0.7929
ENSMUSG00000014603	Alx3	unchanged	0.317658	0.779655
ENSMUSG00000070473	Cldn3	unchanged	0.317587	0.809345
ENSMUSG00000088246	Gm25911	unchanged	0.317528	0.749443
ENSMUSG00000082375	Gm14141	unchanged	0.317488	0.771699
ENSMUSG00000081684	Rps2-ps13	unchanged	0.317206	0.269755
ENSMUSG00000056155	Nanos3	unchanged	0.317174	0.793584
ENSMUSG00000035757	Selo	unchanged	0.317133	0.755155
ENSMUSG00000031292	Cdkl5	unchanged	0.317094	0.785942
ENSMUSG00000081494	Gm14130	unchanged	0.317014	0.761514
ENSMUSG00000025969	Nrp2	unchanged	0.316886	0.758533
ENSMUSG00000096699	Rps19-ps4	unchanged	0.316842	0.568515
ENSMUSG00000037572	Wdhd1	unchanged	0.316799	0.719303
ENSMUSG00000073427	Gm4924	unchanged	0.316527	0.799489
ENSMUSG00000061613	U2af1	unchanged	0.316389	0.521839
ENSMUSG00000052160	Pld4	unchanged	0.316351	0.753443
ENSMUSG00000062773	Tex101	unchanged	0.316118	0.728387
ENSMUSG00000056032	BC018473	unchanged	0.315819	0.775199
ENSMUSG00000036086	Zranb3	unchanged	0.315756	0.783296
ENSMUSG00000068115	Ninl	unchanged	0.315665	0.776329
ENSMUSG00000030029	Lrig1	unchanged	0.315446	0.812264
ENSMUSG00000035890	Rnf126	unchanged	0.31516	0.56059
ENSMUSG00000074923	Pak6	unchanged	0.315105	0.746141
ENSMUSG00000033653	Vps8	unchanged	0.315039	0.815542
ENSMUSG00000067148	Polr1c	unchanged	0.314711	0.181788
ENSMUSG00000034255	Arhgap27	unchanged	0.314607	0.809886
ENSMUSG00000017754	Pltp	unchanged	0.314458	0.808796
ENSMUSG00000036030	Prtg	unchanged	0.314319	0.804231
ENSMUSG00000067825	Pex26	unchanged	0.314274	0.801267
ENSMUSG00000052105	Mtcl1	unchanged	0.314176	0.251989
ENSMUSG00000083367	Gm8806	unchanged	0.314159	0.800179
ENSMUSG00000038065	Mturn	unchanged	0.314114	0.77528
ENSMUSG00000071477	Zfp777	unchanged	0.314084	0.793815
ENSMUSG00000023830	Igf2r	unchanged	0.313576	0.76199
ENSMUSG00000022710	Usp7	unchanged	0.313576	0.593258
ENSMUSG00000025332	Kdm5c	unchanged	0.313547	0.616874
ENSMUSG00000031950	Gabarapl2	unchanged	0.313424	0.369881
ENSMUSG00000001707	Eef1e1	unchanged	0.313315	0.439265
ENSMUSG00000020407	Upp1	unchanged	0.313314	0.350836
ENSMUSG00000025262	Fam120c	unchanged	0.313231	0.672501
ENSMUSG00000026116	Tmem131	unchanged	0.313077	0.723995
ENSMUSG00000037428	Vgf	unchanged	0.312541	0.815542
ENSMUSG00000044433	Camsap3	unchanged	0.312531	0.756425
ENSMUSG00000048874	Phf3	unchanged	0.312296	0.62434
ENSMUSG00000061838	Suclg2	unchanged	0.312291	0.666705
ENSMUSG00000061898	Rbak	unchanged	0.312262	0.819262
ENSMUSG00000062554	Gm12751	unchanged	0.312212	0.117993
ENSMUSG00000035000	Dpp4	unchanged	0.312162	0.799984
ENSMUSG00000074656	Eif2s2	unchanged	0.312147	0.0922715
ENSMUSG00000031530	Dusp4	unchanged	0.312134	0.783377
ENSMUSG00000027875	Hmgcs2	unchanged	0.311884	0.821784
ENSMUSG00000010609	Psen2	unchanged	0.311756	0.781925
ENSMUSG00000037710	Cisd1	unchanged	0.311588	0.35934
ENSMUSG00000068604	Gm8225	unchanged	0.311569	0.810907
ENSMUSG00000024472	Dcp2	unchanged	0.311511	0.577429
ENSMUSG00000081112	Gm12140	unchanged	0.311478	0.647122
ENSMUSG00000092349	Platr17	unchanged	0.311454	0.70439
ENSMUSG00000098496	1810026B05Rik	unchanged	0.311349	0.821874
ENSMUSG00000082665	Gm11470	unchanged	0.31133	0.719303
ENSMUSG00000079235	Ccdc13	unchanged	0.311064	0.687676
ENSMUSG00000059439	Bcas3	unchanged	0.311031	0.70664
ENSMUSG00000027546	Atp9a	unchanged	0.31095	0.76199
ENSMUSG00000039616	Mocos	unchanged	0.310846	0.753443
ENSMUSG00000015312	Gadd45b	unchanged	0.310789	0.789273
ENSMUSG00000094340	Gm8701	unchanged	0.310663	0.585948
ENSMUSG00000014550	Rbsn	unchanged	0.310622	0.750061
ENSMUSG00000052825	Gm9892	unchanged	0.310247	0.410606
ENSMUSG00000038172	Ttc39b	unchanged	0.310205	0.76199
ENSMUSG00000041945	Mfsd9	unchanged	0.310103	0.730164
ENSMUSG00000040389	Wdr47	unchanged	0.309973	0.823863
ENSMUSG00000040525	Cblc	unchanged	0.309863	0.806137
ENSMUSG00000038495	Otud7b	unchanged	0.309789	0.680873
ENSMUSG00000038848	Ythdf1	unchanged	0.309739	0.625988
ENSMUSG00000089705	Gm15970	unchanged	0.309734	0.793918
ENSMUSG00000057561	Eif1a	unchanged	0.309729	0.466678
ENSMUSG00000053801	Grwd1	unchanged	0.309714	0.404208
ENSMUSG00000032193	Ldlr	unchanged	0.30968	0.564072
ENSMUSG00000063410	Stk24	unchanged	0.309671	0.790731
ENSMUSG00000034292	Traf3ip1	unchanged	0.309552	0.779655
ENSMUSG00000030801	Kat8	unchanged	0.309372	0.6001
ENSMUSG00000095334	Gm21984	unchanged	0.309335	0.729865
ENSMUSG00000002147	Stat6	unchanged	0.309283	0.774562
ENSMUSG00000086003	B230206L02Rik	unchanged	0.309237	0.823863
ENSMUSG00000030083	Abtb1	unchanged	0.309207	0.661799
ENSMUSG00000079138	Gm8818	unchanged	0.309172	0.809345
ENSMUSG00000034227	Foxj1	unchanged	0.309156	0.762207
ENSMUSG00000083087	Gm11249	unchanged	0.309073	0.0516848
ENSMUSG00000074527	Gm14296	unchanged	0.308894	0.764888
ENSMUSG00000064193	Gm4735	unchanged	0.308682	0.0652469
ENSMUSG00000067367	Lyar	unchanged	0.308639	0.199448
ENSMUSG00000032264	Zw10	unchanged	0.308634	0.54018
ENSMUSG00000097537	2610020C07Rik	unchanged	0.308612	0.797586
ENSMUSG00000029672	Fam3c	unchanged	0.308507	0.742615
ENSMUSG00000041769	Ppp2r2d	unchanged	0.30844	0.516063
ENSMUSG00000029022	Miip	unchanged	0.308413	0.755155
ENSMUSG00000073233	Gm9144	unchanged	0.308356	0.799984
ENSMUSG00000066807	Gm10179	unchanged	0.307885	0.783296
ENSMUSG00000027954	Efna1	unchanged	0.307869	0.810907
ENSMUSG00000080870	Gm14111	unchanged	0.30759	0.189173
ENSMUSG00000059237	Ppp1r2-ps4	unchanged	0.307504	0.817369
ENSMUSG00000048280	Zfp738	unchanged	0.307263	0.809345
ENSMUSG00000044700	Tmem201	unchanged	0.307153	0.676917
ENSMUSG00000056724	Nbeal2	unchanged	0.307146	0.783015
ENSMUSG00000054662	Ano9	unchanged	0.307135	0.825554
ENSMUSG00000081363	Gm11500	unchanged	0.307008	0.760766
ENSMUSG00000082561	Gm15580	unchanged	0.306962	0.23834
ENSMUSG00000039842	Mcph1	unchanged	0.306955	0.585948
ENSMUSG00000096988	A930029G22Rik	unchanged	0.306942	0.82536
ENSMUSG00000021608	Lpcat1	unchanged	0.306625	0.610914
ENSMUSG00000055629	B4galnt4	unchanged	0.306593	0.817369
ENSMUSG00000038292	Ccdc155	unchanged	0.306545	0.770085
ENSMUSG00000033222	Ttf2	unchanged	0.306528	0.702006
ENSMUSG00000028211	Trp53inp1	unchanged	0.306467	0.602939
ENSMUSG00000060121	Gemin2	unchanged	0.306433	0.666705
ENSMUSG00000083038	Gm13233	unchanged	0.306302	0.793815
ENSMUSG00000059040	Eno1b	unchanged	0.305858	0.346659
ENSMUSG00000067916	Gm13139	unchanged	0.305646	0.788712
ENSMUSG00000059005	Hnrnpa3	unchanged	0.305545	0.389148
ENSMUSG00000026234	Ncl	unchanged	0.305477	0.243374
ENSMUSG00000004462	Tbccd1	unchanged	0.305461	0.787845
ENSMUSG00000084186	Rpl36-ps10	unchanged	0.305405	0.497157
ENSMUSG00000019952	Poc1b	unchanged	0.305254	0.781825
ENSMUSG00000020330	Hmmr	unchanged	0.305178	0.628348
ENSMUSG00000027710	Acad9	unchanged	0.305043	0.759197
ENSMUSG00000032220	Myo1e	unchanged	0.305029	0.778939
ENSMUSG00000059179	Gm8991	unchanged	0.304976	0.728387
ENSMUSG00000047757	Fancb	unchanged	0.304833	0.810907
ENSMUSG00000015377	Dennd6b	unchanged	0.304692	0.828685
ENSMUSG00000014980	Tsen15	unchanged	0.304473	0.475337
ENSMUSG00000031628	Casp3	unchanged	0.304157	0.828728
ENSMUSG00000074802	Gas2l3	unchanged	0.30405	0.799437
ENSMUSG00000025630	Hprt	unchanged	0.304002	0.399096
ENSMUSG00000098105	Gm8825	unchanged	0.3039	0.76199
ENSMUSG00000044083	Efcab8	unchanged	0.303896	0.128349
ENSMUSG00000089682	Bcl2l2	unchanged	0.303841	0.83234
ENSMUSG00000030166	Rad52	unchanged	0.303787	0.768106
ENSMUSG00000076038	Gm22774	unchanged	0.303759	0.16547
ENSMUSG00000040943	Tet2	unchanged	0.303615	0.831238
ENSMUSG00000029703	Lrwd1	unchanged	0.303573	0.557239
ENSMUSG00000097945	Gm17799	unchanged	0.303572	0.486996
ENSMUSG00000055675	Kbtbd11	unchanged	0.303533	0.793815
ENSMUSG00000000409	Lck	unchanged	0.3035	0.750061
ENSMUSG00000097705	Gm26740	unchanged	0.303463	0.723995
ENSMUSG00000023025	Larp4	unchanged	0.303304	0.656304
ENSMUSG00000005609	Ctr9	unchanged	0.303062	0.409954
ENSMUSG00000014791	Elmo3	unchanged	0.303049	0.805832
ENSMUSG00000024970	AI846148	unchanged	0.303046	0.768035
ENSMUSG00000091957	Rps2-ps10	unchanged	0.303044	0.396301
ENSMUSG00000035202	Lars2	unchanged	0.302864	0.652087
ENSMUSG00000021906	Oxnad1	unchanged	0.302825	0.724405
ENSMUSG00000082177	Gm16005	unchanged	0.302808	0.833179
ENSMUSG00000038580	Sct	NA	0.302762	NA
ENSMUSG00000079297	Gm2223	unchanged	0.302742	0.823863
ENSMUSG00000063856	Gpx1	unchanged	0.30271	0.309188
ENSMUSG00000030587	2200002D01Rik	unchanged	0.302697	0.80726
ENSMUSG00000042444	Fam63b	unchanged	0.302545	0.830975
ENSMUSG00000038917	3930402G23Rik	unchanged	0.302241	0.630507
ENSMUSG00000073894	Rbmxl2	unchanged	0.3022	0.809345
ENSMUSG00000036617	Etl4	unchanged	0.302032	0.760766
ENSMUSG00000036975	Tmem177	unchanged	0.301996	0.768494
ENSMUSG00000022672	Prkdc	unchanged	0.301861	0.835264
ENSMUSG00000014245	Pigl	unchanged	0.301709	0.632793
ENSMUSG00000034064	Poglut1	unchanged	0.301691	0.528485
ENSMUSG00000001588	Acap1	unchanged	0.301671	0.835168
ENSMUSG00000048249	Crebrf	unchanged	0.301666	0.80701
ENSMUSG00000033931	Rbm34	unchanged	0.30162	0.43623
ENSMUSG00000029787	Avl9	unchanged	0.301482	0.804014
ENSMUSG00000081977	Flg	up	0.301385	0.0075069
ENSMUSG00000040650	Cyp2b23	unchanged	0.301328	0.717065
ENSMUSG00000048922	Cdca2	unchanged	0.301185	0.498585
ENSMUSG00000039033	Tasp1	unchanged	0.301002	0.819417
ENSMUSG00000031605	Klhl2	unchanged	0.300912	0.830732
ENSMUSG00000021767	Kat6b	unchanged	0.300894	0.702006
ENSMUSG00000023094	Msrb2	unchanged	0.300743	0.780289
ENSMUSG00000028069	Gpatch4	unchanged	0.300682	0.377707
ENSMUSG00000070644	Etnk2	unchanged	0.300481	0.831539
ENSMUSG00000071035	Gm5499	unchanged	0.300377	0.780906
ENSMUSG00000050930	Map10	unchanged	0.300371	0.830732
ENSMUSG00000061607	Mdc1	unchanged	0.300294	0.768106
ENSMUSG00000035131	Brinp3	unchanged	0.30029	0.680873
ENSMUSG00000083657	Gm12245	unchanged	0.300181	0.671204
ENSMUSG00000040013	Fkbp6	unchanged	0.300066	0.8356
ENSMUSG00000041245	Wnk3	unchanged	0.299929	0.835168
ENSMUSG00000037628	Cdkn3	unchanged	0.299925	0.710255
ENSMUSG00000037722	Gnpnat1	unchanged	0.29978	0.53655
ENSMUSG00000096763	Rps12-ps13	unchanged	0.299725	0.366778
ENSMUSG00000098226	Gm5272	unchanged	0.299685	0.823482
ENSMUSG00000097055	Gm4419	unchanged	0.299649	0.83679
ENSMUSG00000028977	Casz1	unchanged	0.299644	0.825133
ENSMUSG00000020692	Nle1	unchanged	0.299608	0.723339
ENSMUSG00000026019	Wdr12	unchanged	0.299576	0.488421
ENSMUSG00000083773	Gm13394	unchanged	0.299509	0.0794722
ENSMUSG00000026162	Nhej1	unchanged	0.299347	0.786411
ENSMUSG00000056305	Usp39	unchanged	0.299335	0.437996
ENSMUSG00000073676	Hspe1	unchanged	0.29918	0.116265
ENSMUSG00000020363	Gfpt2	unchanged	0.299125	0.774757
ENSMUSG00000031179	3830417A13Rik	unchanged	0.299053	0.837972
ENSMUSG00000042354	Gnl3	unchanged	0.298975	0.334305
ENSMUSG00000027722	Spata5	unchanged	0.298939	0.642
ENSMUSG00000055560	Zfp459	unchanged	0.298874	0.83695
ENSMUSG00000047155	Cyp4x1	unchanged	0.298654	0.814011
ENSMUSG00000030276	Ttll3	unchanged	0.298601	0.835562
ENSMUSG00000039713	Plekhg5	unchanged	0.298518	0.816097
ENSMUSG00000029205	Chrna9	unchanged	0.298367	0.757817
ENSMUSG00000085799	Gm6963	unchanged	0.29827	0.784322
ENSMUSG00000097277	2900076A07Rik	unchanged	0.298149	0.837972
ENSMUSG00000068969	Rpl32-ps	unchanged	0.29814	0.168417
ENSMUSG00000021770	Samd8	unchanged	0.298031	0.712018
ENSMUSG00000042500	Ago4	unchanged	0.298005	0.764888
ENSMUSG00000031320	Rps4x	up	0.297962	0.0298903
ENSMUSG00000041057	Wdr43	unchanged	0.297847	0.403822
ENSMUSG00000063320	1190007I07Rik	unchanged	0.297759	0.809345
ENSMUSG00000084816	Platr29	unchanged	0.297732	0.816097
ENSMUSG00000018076	Med13l	unchanged	0.29761	0.625988
ENSMUSG00000052477	C130026I21Rik	unchanged	0.297502	0.786393
ENSMUSG00000072407	Gm6419	unchanged	0.297496	0.568515
ENSMUSG00000042414	Prdm14	unchanged	0.297203	0.830732
ENSMUSG00000095150	Rps19-ps13	unchanged	0.2971	0.094157
ENSMUSG00000022394	L3mbtl2	unchanged	0.296917	0.628348
ENSMUSG00000022946	Dopey2	unchanged	0.296807	0.839101
ENSMUSG00000024065	Ehd3	unchanged	0.296754	0.83807
ENSMUSG00000040219	Ttc12	unchanged	0.296706	0.833991
ENSMUSG00000036896	C1qc	unchanged	0.296485	0.623252
ENSMUSG00000095538	Gm21983	unchanged	0.296431	0.825133
ENSMUSG00000031952	Chst5	unchanged	0.296397	0.806738
ENSMUSG00000028385	Snx30	unchanged	0.296249	0.704274
ENSMUSG00000083044	Gm12416	unchanged	0.2962	0.838733
ENSMUSG00000040532	Abhd11	unchanged	0.296162	0.628348
ENSMUSG00000024854	Pold4	unchanged	0.296129	0.775199
ENSMUSG00000031833	Mast3	unchanged	0.29603	0.826598
ENSMUSG00000038425	Poli	unchanged	0.295973	0.785942
ENSMUSG00000045284	Dcaf12l1	unchanged	0.295944	0.812982
ENSMUSG00000098092	Gm2076	unchanged	0.295802	0.83873
ENSMUSG00000089803	Gm10171	unchanged	0.295725	0.80726
ENSMUSG00000049804	Armcx4	unchanged	0.295446	0.802743
ENSMUSG00000030790	Adm	unchanged	0.295393	0.841239
ENSMUSG00000097342	Gm26618	unchanged	0.295317	0.83579
ENSMUSG00000062365	Gm4968	unchanged	0.295146	0.284565
ENSMUSG00000097532	Gm4349	unchanged	0.295133	0.837972
ENSMUSG00000030605	Mfge8	unchanged	0.295069	0.6001
ENSMUSG00000057841	Rpl32	up	0.295064	0.0266684
ENSMUSG00000021510	Zfp729a	unchanged	0.295009	0.838668
ENSMUSG00000097445	Gm26631	unchanged	0.294888	0.779985
ENSMUSG00000055692	Tmem191c	unchanged	0.29487	0.841663
ENSMUSG00000006442	Srm	unchanged	0.294815	0.35044
ENSMUSG00000006732	Mettl1	unchanged	0.294738	0.658883
ENSMUSG00000082608	Gm7670	unchanged	0.294687	0.70439
ENSMUSG00000034430	Zxdc	unchanged	0.294603	0.826598
ENSMUSG00000000384	Tbrg4	unchanged	0.294544	0.547703
ENSMUSG00000029247	Paics	unchanged	0.294463	0.0602315
ENSMUSG00000032802	Srxn1	unchanged	0.294442	0.749116
ENSMUSG00000033411	Ctdspl2	unchanged	0.29434	0.651983
ENSMUSG00000097667	Gm26764	unchanged	0.29421	0.798645
ENSMUSG00000041130	Zfp598	unchanged	0.293948	0.733289
ENSMUSG00000075271	Ttc30a1	unchanged	0.293881	0.837972
ENSMUSG00000019470	Xab2	unchanged	0.293571	0.591835
ENSMUSG00000082272	Gm11675	unchanged	0.293546	0.768397
ENSMUSG00000020781	Tsen54	unchanged	0.293491	0.712018
ENSMUSG00000035024	Ncapd3	unchanged	0.293446	0.702242
ENSMUSG00000060548	Tnfrsf19	unchanged	0.292959	0.835264
ENSMUSG00000030056	Isy1	unchanged	0.292918	0.626371
ENSMUSG00000014837	4931428F04Rik	unchanged	0.292865	0.84388
ENSMUSG00000025373	Rnf41	unchanged	0.292719	0.742261
ENSMUSG00000041949	Tango6	unchanged	0.29269	0.802743
ENSMUSG00000083796	Gm13369	unchanged	0.292662	0.84364
ENSMUSG00000039384	Dusp10	unchanged	0.292589	0.841742
ENSMUSG00000073424	Cyp4f15	unchanged	0.292231	0.753427
ENSMUSG00000034681	Rnps1	unchanged	0.292117	0.76199
ENSMUSG00000028528	Dnajc6	unchanged	0.292085	0.797798
ENSMUSG00000054434	Tmem120b	unchanged	0.291981	0.815542
ENSMUSG00000086219	Srrm4os	unchanged	0.291977	0.815542
ENSMUSG00000082179	Gm11407	unchanged	0.291934	0.845877
ENSMUSG00000022032	Scara5	unchanged	0.291866	0.72299
ENSMUSG00000038417	Fig4	unchanged	0.291809	0.626069
[truncated: 13,597 more rows]

## Sheet: HP1β_S89A_D0
ensembl_gene_id	external_gene_name	group	log2FoldChange	padj
ENSMUSG00000002204	Napsa	up	1.38157	5.9905e-08
ENSMUSG00000097768	2310043M15Rik	up	1.35739	7.57951e-08
ENSMUSG00000025407	Gli1	up	1.27728	2.31971e-07
ENSMUSG00000003283	Hck	up	1.27116	4.251e-07
ENSMUSG00000026380	Tfcp2l1	up	1.25636	3.27284e-12
ENSMUSG00000058669	Nkx2-9	up	1.24874	2.45022e-07
ENSMUSG00000057967	Fgf18	up	1.2263	8.1547e-07
ENSMUSG00000097172	4930444M15Rik	up	1.18473	1.14416e-06
ENSMUSG00000047547	Cltb	up	1.16984	5.38941e-10
ENSMUSG00000020902	Ntn1	up	1.1542	3.09447e-06
ENSMUSG00000035557	Krt17	up	1.13793	1.26726e-07
ENSMUSG00000024300	Myo1f	up	1.12584	1.55594e-06
ENSMUSG00000029205	Chrna9	up	1.12569	1.53474e-06
ENSMUSG00000032470	Mras	up	1.12201	1.52043e-05
ENSMUSG00000027168	Pax6	up	1.08975	1.05814e-05
ENSMUSG00000041359	Tcl1	up	1.0494	7.57951e-08
ENSMUSG00000052180	Serpinb6c	up	1.03502	5.38952e-05
ENSMUSG00000025934	Gsta3	up	1.03036	1.95772e-05
ENSMUSG00000095538	Gm21983	up	1.01388	1.66864e-05
ENSMUSG00000024503	Spink1	up	1.01118	3.6505e-05
ENSMUSG00000022438	Parvb	up	0.999401	2.55776e-05
ENSMUSG00000028581	Laptm5	up	0.980194	6.47796e-06
ENSMUSG00000068245	Phf11d	up	0.975407	1.47638e-07
ENSMUSG00000024459	H2-M5	up	0.969125	0.000235489
ENSMUSG00000025056	Nr0b1	up	0.958981	2.34129e-05
ENSMUSG00000061633	1700029P11Rik	up	0.940726	3.6505e-05
ENSMUSG00000034006	Pqlc1	up	0.934143	0.000158408
ENSMUSG00000042293	Gm5617	up	0.910801	2.55776e-05
ENSMUSG00000026473	Glul	up	0.890171	5.24136e-06
ENSMUSG00000025257	Ribc1	up	0.885921	7.69323e-05
ENSMUSG00000040296	Ddx58	up	0.87117	2.95616e-06
ENSMUSG00000032346	Ooep	up	0.868354	0.000317326
ENSMUSG00000000184	Ccnd2	up	0.867104	2.86877e-06
ENSMUSG00000044681	Cnpy1	up	0.86464	0.000191292
ENSMUSG00000097113	Gm19705	up	0.856882	4.40293e-05
ENSMUSG00000022101	Fgf17	up	0.855468	2.85502e-05
ENSMUSG00000032517	Mobp	up	0.852414	0.00146313
ENSMUSG00000043687	1190005I06Rik	up	0.841663	7.62062e-06
ENSMUSG00000022012	Enox1	up	0.840724	0.0010209
ENSMUSG00000020227	Irak3	up	0.836986	0.000317326
ENSMUSG00000097039	Pvt1	up	0.82726	0.000506422
ENSMUSG00000085412	Halr1	up	0.819065	0.00332235
ENSMUSG00000047446	Arl4a	up	0.816929	3.75704e-07
ENSMUSG00000098894	Gm27234	up	0.81371	0.0035225
ENSMUSG00000031139	Mcf2	up	0.803229	0.00405314
ENSMUSG00000023935	Spats1	up	0.802795	0.0024662
ENSMUSG00000046337	Fam178b	up	0.799713	0.000772348
ENSMUSG00000022099	Dmtn	up	0.798745	1.84448e-05
ENSMUSG00000045005	Fzd5	up	0.794592	0.00123092
ENSMUSG00000003849	Nqo1	up	0.794505	8.42687e-06
ENSMUSG00000086810	Gm13110	up	0.794382	0.00228706
ENSMUSG00000049916	2610318N02Rik	up	0.793338	0.000124048
ENSMUSG00000040651	Fam208a	up	0.785181	5.74517e-05
ENSMUSG00000061132	Blnk	up	0.78215	0.00138338
ENSMUSG00000018604	Tbx3	up	0.779572	0.00203358
ENSMUSG00000022947	Cbr3	up	0.768609	2.45022e-07
ENSMUSG00000027931	Npr1	up	0.766533	0.000282141
ENSMUSG00000026958	Dpp7	up	0.764283	0.000445136
ENSMUSG00000049872	Fam26e	up	0.761032	0.00628473
ENSMUSG00000040428	Plekha4	up	0.760967	0.000855247
ENSMUSG00000063672	Nkx6-3	up	0.75941	0.00320296
ENSMUSG00000089804	Gm16136	up	0.756935	0.00745166
ENSMUSG00000053219	Raet1e	up	0.752479	2.51723e-05
ENSMUSG00000026743	Mllt10	up	0.749328	8.10473e-06
ENSMUSG00000038916	Soga3	up	0.743955	0.00365557
ENSMUSG00000002985	Apoe	up	0.740861	1.2074e-10
ENSMUSG00000020363	Gfpt2	up	0.740673	0.000161611
ENSMUSG00000043991	Pura	up	0.737571	4.02265e-05
ENSMUSG00000046341	Gm11223	up	0.736087	3.50174e-09
ENSMUSG00000027581	Stmn3	up	0.734792	3.6505e-05
ENSMUSG00000031521	Aga	up	0.731961	0.00108357
ENSMUSG00000055148	Klf2	up	0.725122	0.00146313
ENSMUSG00000036568	Gltscr1l	up	0.718865	0.00141685
ENSMUSG00000097076	Platr7	up	0.715597	0.0123932
ENSMUSG00000037035	Inhbb	up	0.708059	0.0119469
ENSMUSG00000044646	Zbtb7c	up	0.69421	0.0166512
ENSMUSG00000028832	Stmn1	up	0.693604	7.95602e-05
ENSMUSG00000039458	Mtmr12	up	0.690425	0.00184539
ENSMUSG00000026956	Uap1l1	up	0.686185	0.00251908
ENSMUSG00000027860	Vangl1	up	0.683553	1.08356e-05
ENSMUSG00000068860	Gm128	up	0.683532	0.00180693
ENSMUSG00000031073	Fgf15	up	0.682164	0.0112409
ENSMUSG00000014932	Yes1	up	0.681082	0.000530476
ENSMUSG00000069011	Gm10254	up	0.680732	0.0176026
ENSMUSG00000092274	Neat1	up	0.680414	0.00296727
ENSMUSG00000044647	Csrnp3	up	0.680409	0.0171441
ENSMUSG00000037492	Zmat4	up	0.679384	0.019724
ENSMUSG00000032198	Dock6	up	0.678865	0.000709298
ENSMUSG00000027709	Mccc1	up	0.67776	0.00492067
ENSMUSG00000024427	Spry4	up	0.675368	0.00949358
ENSMUSG00000028159	Dapp1	up	0.675302	0.00277464
ENSMUSG00000084168	Atp5l2-ps	up	0.671898	0.000721648
ENSMUSG00000042808	Gpx2	up	0.671269	0.000653167
ENSMUSG00000024422	Dhx16	up	0.669893	1.48086e-07
ENSMUSG00000021457	Syk	up	0.667846	0.00448377
ENSMUSG00000025260	Hsd17b10	up	0.667717	1.17512e-17
ENSMUSG00000021767	Kat6b	up	0.667586	0.000704611
ENSMUSG00000021255	Esrrb	up	0.664617	0.00127312
ENSMUSG00000048402	Gli2	up	0.664447	0.0125635
ENSMUSG00000036036	Zfp57	up	0.664185	0.00019288
ENSMUSG00000025964	Adam23	up	0.663886	0.00402528
ENSMUSG00000032802	Srxn1	up	0.660166	0.00238214
ENSMUSG00000072945	Ripply1	up	0.657588	0.00951544
ENSMUSG00000087283	Gm13580	up	0.656667	0.0200095
ENSMUSG00000023830	Igf2r	up	0.656621	0.00717328
ENSMUSG00000033107	Rnf125	up	0.656119	0.00237391
ENSMUSG00000043683	Fem1a	up	0.650924	0.010106
ENSMUSG00000027300	Ubox5	up	0.648192	2.55776e-05
ENSMUSG00000051735	Rinl	up	0.646965	0.0168842
ENSMUSG00000024565	Sall3	up	0.645517	0.0285477
ENSMUSG00000020173	Cobl	up	0.643631	0.00397711
ENSMUSG00000038803	Ost4	up	0.64357	0.00058584
ENSMUSG00000001054	Rmnd5b	up	0.642021	8.12954e-05
ENSMUSG00000002076	Hsf2bp	up	0.641799	0.00288718
ENSMUSG00000031651	Triml1	up	0.641088	0.00537938
ENSMUSG00000027333	Smox	up	0.64002	0.0150318
ENSMUSG00000024843	Chka	up	0.639928	0.000134085
ENSMUSG00000053367	Gm6792	up	0.639884	0.00277464
ENSMUSG00000028675	Pnrc2	up	0.638348	0.000721648
ENSMUSG00000023044	Csad	up	0.636798	0.00951818
ENSMUSG00000025500	Lmntd2	up	0.636103	0.029997
ENSMUSG00000022893	Adamts1	up	0.635119	0.0322989
ENSMUSG00000062785	Kcnc3	up	0.631925	0.0335371
ENSMUSG00000043629	1700019D03Rik	up	0.630558	0.000285551
ENSMUSG00000074890	Lcmt2	up	0.629894	0.0203631
ENSMUSG00000043155	Hpdl	up	0.629577	0.00752656
ENSMUSG00000087270	Gm12983	up	0.62609	0.00838285
ENSMUSG00000044595	Dnd1	up	0.62516	0.00300223
ENSMUSG00000030825	Hsd17b14	up	0.624333	0.01196
ENSMUSG00000028885	Smpdl3b	up	0.619457	0.00574775
ENSMUSG00000087135	Gm16096	up	0.61896	0.0159651
ENSMUSG00000038007	Acer2	up	0.617821	0.00823131
ENSMUSG00000000958	Slc7a7	up	0.616133	0.0032053
ENSMUSG00000091649	Phf11b	up	0.615868	0.0239963
ENSMUSG00000025261	Huwe1	up	0.612244	2.66126e-06
ENSMUSG00000046722	Cdc42se1	up	0.611435	7.42938e-05
ENSMUSG00000026644	Acbd7	up	0.611234	0.0425725
ENSMUSG00000062309	Rpp25	up	0.610736	0.00841983
ENSMUSG00000091490	Triml2	up	0.610078	0.0015918
ENSMUSG00000032611	1700102P08Rik	up	0.608949	0.0403574
ENSMUSG00000022574	Naprt	up	0.606936	0.00196799
ENSMUSG00000067719	Gm10221	up	0.606064	0.0172506
ENSMUSG00000042439	Zfp532	up	0.605098	0.000894559
ENSMUSG00000055745	Ldoc1l	up	0.605052	0.036563
ENSMUSG00000070780	Rbm47	up	0.603638	0.0187218
ENSMUSG00000030060	Hmces	up	0.602649	0.00621085
ENSMUSG00000030117	Gdf3	up	0.600834	0.000132724
ENSMUSG00000061544	Zfp229	up	0.600226	0.0452763
ENSMUSG00000079471	Gm7325	up	0.598972	0.0362053
ENSMUSG00000035673	Sbno2	up	0.595467	0.0429393
ENSMUSG00000004951	Hspb1	up	0.593923	6.15368e-05
ENSMUSG00000034538	Zfp418	unchanged	0.590907	0.0517414
ENSMUSG00000035011	Zbtb7a	up	0.5909	0.000884738
ENSMUSG00000079553	Kifc1	up	0.590825	0.0111789
ENSMUSG00000038280	Ostm1	up	0.590209	0.0392498
ENSMUSG00000019718	L3hypdh	up	0.589864	0.0328718
ENSMUSG00000021098	4930447C04Rik	up	0.588626	0.0262287
ENSMUSG00000044835	Ankrd45	unchanged	0.584826	0.052239
ENSMUSG00000006219	Fblim1	up	0.584807	0.00247519
ENSMUSG00000082496	Gm6798	up	0.584713	0.000317326
ENSMUSG00000085327	Gm16104	up	0.582373	0.0399364
ENSMUSG00000051747	Ttn	unchanged	0.582249	0.053454
ENSMUSG00000075410	Gm11744	up	0.581473	0.032691
ENSMUSG00000025726	Slc28a1	up	0.580625	0.0314502
ENSMUSG00000046079	Lrrc8d	up	0.576981	0.0402626
ENSMUSG00000023403	Stk31	unchanged	0.576524	0.0582951
ENSMUSG00000061118	Dnajc30	up	0.575858	0.00114133
ENSMUSG00000000531	Grasp	unchanged	0.575057	0.0588781
ENSMUSG00000075040	Zfp408	unchanged	0.573347	0.057441
ENSMUSG00000071470	Ccnb1ip1	up	0.568797	0.0173829
ENSMUSG00000024462	Gabbr1	unchanged	0.567987	0.0505787
ENSMUSG00000074733	5830428H23Rik	unchanged	0.567795	0.055931
ENSMUSG00000063180	Gm10126	up	0.567677	0.000316261
ENSMUSG00000032482	Cspg5	unchanged	0.567499	0.0519315
ENSMUSG00000041309	Nkx6-2	unchanged	0.564608	0.0628542
ENSMUSG00000010122	Slc47a1	unchanged	0.564268	0.0591292
ENSMUSG00000080823	Atp5l-ps2	up	0.56189	0.0466165
ENSMUSG00000022849	Hspbap1	up	0.560394	6.2297e-06
ENSMUSG00000021758	Ddx4	unchanged	0.55903	0.0522758
ENSMUSG00000036315	Znrd1	up	0.558045	8.42687e-06
ENSMUSG00000050796	B3galt6	up	0.555383	0.0234912
ENSMUSG00000050931	Sgms2	unchanged	0.554795	0.0696311
ENSMUSG00000060377	Rpl36a-ps1	up	0.553897	0.000336903
ENSMUSG00000002228	Ppm1j	up	0.552923	0.0455617
ENSMUSG00000001288	Rarg	up	0.552663	0.00155667
ENSMUSG00000027702	Lrrc34	up	0.551885	0.0203679
ENSMUSG00000074807	Gm10762	unchanged	0.54928	0.0771451
ENSMUSG00000008575	Nfib	unchanged	0.548771	0.0702662
ENSMUSG00000033739	Fkbpl	up	0.548714	0.0338333
ENSMUSG00000058351	Smim4	up	0.547427	0.00638079
ENSMUSG00000097877	Gm26703	unchanged	0.546944	0.0664824
ENSMUSG00000078182	Gm6083	up	0.545649	0.000629926
ENSMUSG00000022900	Ildr1	up	0.544371	0.0450705
ENSMUSG00000039382	Wdr45	up	0.544277	0.00759709
ENSMUSG00000081544	Gm13077	unchanged	0.544002	0.0819763
ENSMUSG00000011267	Zfp296	up	0.543513	0.000936909
ENSMUSG00000097930	C330002G04Rik	unchanged	0.543021	0.0730625
ENSMUSG00000061863	Gm6822	up	0.541722	0.000721648
ENSMUSG00000060499	Rpl10l	unchanged	0.540645	0.0768157
ENSMUSG00000026281	Dtymk	up	0.53936	1.0235e-09
ENSMUSG00000091639	Gm3756	unchanged	0.538765	0.0566515
ENSMUSG00000001604	Tcea3	up	0.537862	0.000317326
ENSMUSG00000022311	Csmd3	unchanged	0.534722	0.0785417
ENSMUSG00000063171	Rps4l	up	0.534656	0.000337212
ENSMUSG00000059659	Gm10069	up	0.53429	0.0270233
ENSMUSG00000025480	Syce1	up	0.533482	0.0402626
ENSMUSG00000030793	Pycard	up	0.533106	0.00574775
ENSMUSG00000049091	Sephs2	unchanged	0.533079	0.059533
ENSMUSG00000046949	Nqo2	up	0.532936	0.00628473
ENSMUSG00000020773	Trim47	unchanged	0.532798	0.0636029
ENSMUSG00000026980	Ly75	unchanged	0.532573	0.0683266
ENSMUSG00000073894	Rbmxl2	up	0.53091	0.0305797
ENSMUSG00000025930	Msc	unchanged	0.529915	0.0928445
ENSMUSG00000024276	Zfp397	unchanged	0.529804	0.0821968
ENSMUSG00000028709	Mob3c	unchanged	0.529147	0.0903489
ENSMUSG00000043051	Disc1	unchanged	0.52851	0.0945263
ENSMUSG00000043439	E130012A19Rik	up	0.527624	0.00153419
ENSMUSG00000021607	Mrpl36	up	0.52761	3.86321e-06
ENSMUSG00000001435	Col18a1	up	0.527263	0.000168725
ENSMUSG00000060461	Dppa5a	up	0.526507	0.00153475
ENSMUSG00000001128	Cfp	unchanged	0.52601	0.0959142
ENSMUSG00000001053	N4bp3	up	0.525948	0.00255516
ENSMUSG00000066637	Ttc32	up	0.521223	0.0266643
ENSMUSG00000037152	Ndufc1	up	0.521045	1.38604e-05
ENSMUSG00000088909	Gm25432	unchanged	0.519527	0.0819763
ENSMUSG00000071653	1810009A15Rik	up	0.519118	1.1998e-07
ENSMUSG00000044030	Irf2bp1	up	0.51909	0.0382805
ENSMUSG00000049932	H2afx	up	0.518024	3.00971e-07
ENSMUSG00000037703	Lzts3	unchanged	0.517578	0.0938525
ENSMUSG00000031310	Zmym3	up	0.516552	0.00617638
ENSMUSG00000081044	AU015836	unchanged	0.516021	0.0856911
ENSMUSG00000024544	Ldlrad4	unchanged	0.51461	0.104746
ENSMUSG00000050197	Rhox13	unchanged	0.513973	0.105379
ENSMUSG00000046034	Otulin	up	0.513238	0.00325347
ENSMUSG00000069620	Gm5250	up	0.512814	0.0031507
ENSMUSG00000052563	D930048N14Rik	unchanged	0.512351	0.0924399
ENSMUSG00000097648	9330185C12Rik	unchanged	0.512312	0.103056
ENSMUSG00000025464	Paox	up	0.512299	0.0292044
ENSMUSG00000006599	Gtf2h1	up	0.511132	0.000560972
ENSMUSG00000051098	Mblac2	unchanged	0.510714	0.0939312
ENSMUSG00000024313	Mep1b	unchanged	0.510488	0.0856911
ENSMUSG00000072460	Atp5l-ps1	unchanged	0.510041	0.0920178
ENSMUSG00000019791	Hint3	up	0.509814	0.0408818
ENSMUSG00000067455	Hist1h4j	unchanged	0.50767	0.0504232
ENSMUSG00000078495	Gm13157	up	0.507565	0.0217288
ENSMUSG00000052102	Gnpda1	up	0.506527	0.00870554
ENSMUSG00000045316	Fahd1	unchanged	0.50635	0.0835051
ENSMUSG00000024726	2410127L17Rik	up	0.505967	0.000745863
ENSMUSG00000018983	E2f2	unchanged	0.50583	0.104857
ENSMUSG00000081037	Gm13929	unchanged	0.505658	0.113574
ENSMUSG00000029720	Gm20605	up	0.505637	0.0281024
ENSMUSG00000039115	Itga9	unchanged	0.505608	0.09007
ENSMUSG00000028019	Pdgfc	unchanged	0.505272	0.0510579
ENSMUSG00000082100	Glns-ps1	unchanged	0.50381	0.0630244
ENSMUSG00000045210	Vcpip1	up	0.503599	0.0494416
ENSMUSG00000049232	Tigd2	up	0.503182	0.0406486
ENSMUSG00000067860	Zic3	up	0.502802	0.00128069
ENSMUSG00000027993	Trim2	up	0.501108	0.00195091
ENSMUSG00000033697	Arhgap39	unchanged	0.499839	0.0987993
ENSMUSG00000033576	Apol6	unchanged	0.498361	0.108089
ENSMUSG00000082884	Gm13339	unchanged	0.498246	0.121913
ENSMUSG00000028690	Mmachc	up	0.498035	0.0150318
ENSMUSG00000036368	Rmdn2	unchanged	0.497496	0.122788
ENSMUSG00000030469	Zfp719	unchanged	0.496583	0.0939312
ENSMUSG00000022286	Grhl2	unchanged	0.495805	0.112805
ENSMUSG00000024008	Cpne5	unchanged	0.495779	0.0782206
ENSMUSG00000043993	2900052L18Rik	unchanged	0.495773	0.114465
ENSMUSG00000044703	Phf11a	unchanged	0.495632	0.110418
ENSMUSG00000054612	Mgmt	up	0.495179	0.031311
ENSMUSG00000025515	Muc2	unchanged	0.493119	0.0904495
ENSMUSG00000041775	Mapk1ip1	up	0.492569	0.0491936
ENSMUSG00000030879	Mrpl17	up	0.492142	5.40996e-09
ENSMUSG00000032062	2310030G06Rik	unchanged	0.491101	0.106255
ENSMUSG00000026443	Lrrn2	unchanged	0.490278	0.0883919
ENSMUSG00000046470	Sox18	unchanged	0.490196	0.114606
ENSMUSG00000031379	Pir	up	0.489882	0.00337418
ENSMUSG00000027488	Snta1	up	0.488828	0.0435883
ENSMUSG00000065541	Mir24-2	unchanged	0.488722	0.0981565
ENSMUSG00000046411	Rps4l-ps	up	0.48745	0.000796551
ENSMUSG00000078931	Pdf	up	0.486933	0.00376789
ENSMUSG00000015354	Pcolce2	up	0.48674	0.00477259
ENSMUSG00000029920	Smarcad1	up	0.485706	0.014881
ENSMUSG00000096006	Gm21596	unchanged	0.485083	0.127914
ENSMUSG00000006589	Aprt	up	0.485019	1.3051e-07
ENSMUSG00000017765	Slc12a4	up	0.484909	0.0137116
ENSMUSG00000031665	Sall1	up	0.484369	0.024583
ENSMUSG00000037366	Pafah2	unchanged	0.484074	0.111616
ENSMUSG00000025927	Tfap2b	unchanged	0.483802	0.0683447
ENSMUSG00000015222	Map2	unchanged	0.483659	0.134308
ENSMUSG00000049300	Prmt6	unchanged	0.483096	0.0657834
ENSMUSG00000024222	Fkbp5	up	0.483052	0.00053564
ENSMUSG00000098496	1810026B05Rik	unchanged	0.483042	0.136124
ENSMUSG00000092564	BC051226	unchanged	0.48275	0.122061
ENSMUSG00000039246	Lyplal1	up	0.482449	0.0114136
ENSMUSG00000075015	Gm10801	unchanged	0.481617	0.119993
ENSMUSG00000019214	Chtf18	unchanged	0.481089	0.0733664
ENSMUSG00000030619	Eed	up	0.480924	0.000127238
ENSMUSG00000097651	4930461G14Rik	up	0.48045	0.03971
ENSMUSG00000038539	Atf5	unchanged	0.48005	0.0746002
ENSMUSG00000072244	Trim6	up	0.479282	0.00736649
ENSMUSG00000033863	Klf9	up	0.478402	0.000619171
ENSMUSG00000048106	4632415L05Rik	unchanged	0.477638	0.127558
ENSMUSG00000021953	Tdh	up	0.477357	0.0025331
ENSMUSG00000018102	Hist1h2bc	unchanged	0.476506	0.103342
ENSMUSG00000079138	Gm8818	unchanged	0.475879	0.145063
ENSMUSG00000024766	Lipo1	unchanged	0.475348	0.134674
ENSMUSG00000046000	Naa11	unchanged	0.475286	0.146364
ENSMUSG00000043190	Rfesd	unchanged	0.475151	0.070714
ENSMUSG00000036225	Kctd1	unchanged	0.475103	0.130825
ENSMUSG00000040943	Tet2	unchanged	0.474632	0.0861923
ENSMUSG00000025492	Ifitm3	unchanged	0.47272	0.0561294
ENSMUSG00000028760	Eif4g3	unchanged	0.47263	0.0570395
ENSMUSG00000031381	Piga	unchanged	0.472305	0.0782206
ENSMUSG00000078502	Gm13212	unchanged	0.472034	0.086672
ENSMUSG00000034168	Irf2bpl	up	0.471262	0.0461536
ENSMUSG00000051065	Mb21d2	unchanged	0.470829	0.132
ENSMUSG00000028398	Tmem261	up	0.470753	0.000986808
ENSMUSG00000086228	Ubap1l	unchanged	0.469237	0.143073
ENSMUSG00000024654	Asrgl1	up	0.469196	0.00578797
ENSMUSG00000027329	Spef1	unchanged	0.46852	0.0877342
ENSMUSG00000079008	Gm14124	unchanged	0.467532	0.117494
ENSMUSG00000034462	Pkd2	unchanged	0.466981	0.155086
ENSMUSG00000027406	Idh3b	up	0.466977	0.000445676
ENSMUSG00000025466	Fuom	unchanged	0.466482	0.072908
ENSMUSG00000019947	Arid5b	up	0.466105	0.00578797
ENSMUSG00000006471	Ndor1	unchanged	0.46549	0.0512824
ENSMUSG00000075014	Gm10800	unchanged	0.46359	0.156271
ENSMUSG00000064194	Zfp936	unchanged	0.463387	0.145063
ENSMUSG00000054753	AU018091	up	0.463266	0.0409972
ENSMUSG00000071217	Gm2022	unchanged	0.46293	0.13803
ENSMUSG00000082951	Gm13359	unchanged	0.462756	0.0748443
ENSMUSG00000040564	Apoc1	unchanged	0.462693	0.0727861
ENSMUSG00000098318	1190002F15Rik	unchanged	0.461872	0.0852532
ENSMUSG00000022040	Ephx2	unchanged	0.461726	0.116882
ENSMUSG00000044211	Gm7887	unchanged	0.460974	0.111489
ENSMUSG00000081429	Rps27-ps1	unchanged	0.460931	0.159482
ENSMUSG00000092118	Fancf	unchanged	0.460814	0.159336
ENSMUSG00000042404	Dennd4b	unchanged	0.459463	0.164398
ENSMUSG00000087687	Pet100	up	0.459447	0.00598156
ENSMUSG00000070834	Gm13015	unchanged	0.459238	0.063855
ENSMUSG00000025140	Pycr1	unchanged	0.459212	0.135326
ENSMUSG00000019889	Ptprk	unchanged	0.459189	0.0841253
ENSMUSG00000086003	B230206L02Rik	unchanged	0.458916	0.114799
ENSMUSG00000031387	Renbp	up	0.458842	0.0211721
ENSMUSG00000038717	Atp5l	up	0.458662	0.0211146
ENSMUSG00000022940	Pigp	up	0.458611	0.00241217
ENSMUSG00000019188	H13	up	0.458261	0.000154696
ENSMUSG00000030823	9130019O22Rik	unchanged	0.456463	0.167725
ENSMUSG00000029209	Gnpda2	unchanged	0.455859	0.104732
ENSMUSG00000062284	Gm6030	unchanged	0.455664	0.0546413
ENSMUSG00000013150	Gfod2	up	0.455642	0.0399364
ENSMUSG00000072919	Noxred1	unchanged	0.455398	0.136591
ENSMUSG00000050917	Fgf4	up	0.454638	0.019724
ENSMUSG00000038543	BC028528	unchanged	0.45421	0.130343
ENSMUSG00000002147	Stat6	up	0.453766	0.0325721
ENSMUSG00000038500	Prr3	unchanged	0.453717	0.0587102
ENSMUSG00000056155	Nanos3	unchanged	0.45276	0.116855
ENSMUSG00000029313	Aff1	unchanged	0.452734	0.168134
ENSMUSG00000030539	Sema4b	up	0.45252	0.0258136
ENSMUSG00000078915	Hsp25-ps1	up	0.45237	0.00148259
ENSMUSG00000020660	Pomc	unchanged	0.452145	0.170758
ENSMUSG00000016018	Skiv2l2	up	0.450725	0.00364203
ENSMUSG00000081800	Gm14200	unchanged	0.4499	0.162606
ENSMUSG00000022847	Thpo	unchanged	0.449444	0.176921
ENSMUSG00000036114	Rpp25l	up	0.449351	0.000328559
ENSMUSG00000026051	1500015O10Rik	unchanged	0.449218	0.161733
ENSMUSG00000033610	Pank1	unchanged	0.448768	0.143795
ENSMUSG00000053411	Cbx7	up	0.448092	0.00330085
ENSMUSG00000025815	Dhtkd1	unchanged	0.447771	0.174955
ENSMUSG00000014313	Cox6c	up	0.447337	0.000379194
ENSMUSG00000029178	Klf3	up	0.447325	0.00129796
ENSMUSG00000028636	Ppcs	up	0.446989	0.0142103
ENSMUSG00000095661	Gm8935	unchanged	0.446923	0.0607468
ENSMUSG00000037627	Rgs22	unchanged	0.446279	0.159336
ENSMUSG00000038508	Gdf15	unchanged	0.44615	0.174561
ENSMUSG00000057265	Ccdc176	up	0.445752	0.00736649
ENSMUSG00000031163	Glod5	unchanged	0.445739	0.11189
ENSMUSG00000058806	Col13a1	unchanged	0.445685	0.149535
ENSMUSG00000028062	Lamtor2	up	0.445466	0.0126047
ENSMUSG00000034460	Six4	unchanged	0.444968	0.174913
ENSMUSG00000026235	Epha4	unchanged	0.443522	0.0889948
ENSMUSG00000031216	Stard8	unchanged	0.441501	0.163248
ENSMUSG00000078949	R3hdml	unchanged	0.440881	0.188153
ENSMUSG00000040321	Zfp770	unchanged	0.440769	0.144189
ENSMUSG00000037822	Smim14	unchanged	0.440469	0.0562013
ENSMUSG00000093565	Rab26os	unchanged	0.439739	0.151309
ENSMUSG00000005687	Bcas2	up	0.438968	6.8977e-05
ENSMUSG00000037736	Limch1	up	0.438696	0.00298463
ENSMUSG00000006818	Sod2	up	0.438568	0.00274171
ENSMUSG00000038876	Rnf146	unchanged	0.438499	0.19214
ENSMUSG00000071295	Gm10323	unchanged	0.438428	0.175175
ENSMUSG00000066491	Gm6265	up	0.438383	0.0121463
ENSMUSG00000058550	Dppa4	up	0.438047	0.010443
ENSMUSG00000082099	Gm12013	unchanged	0.437751	0.109562
ENSMUSG00000044068	Zrsr1	unchanged	0.436893	0.149811
ENSMUSG00000072419	Dppa2	unchanged	0.436445	0.0507658
ENSMUSG00000020657	Dnajc27	unchanged	0.436289	0.175175
ENSMUSG00000028970	Abcb1b	unchanged	0.435931	0.125002
ENSMUSG00000078695	Cisd3	up	0.435747	0.0494531
ENSMUSG00000046201	Scaf8	unchanged	0.43565	0.0887326
ENSMUSG00000039676	Capsl	unchanged	0.435459	0.116628
ENSMUSG00000036013	Fam122c	up	0.434551	0.0049848
ENSMUSG00000022528	Hes1	unchanged	0.434442	0.0555366
ENSMUSG00000033793	Atp6v1h	up	0.434043	0.00208619
ENSMUSG00000025856	Pdgfa	up	0.433428	0.00953088
ENSMUSG00000064308	2410137M14Rik	unchanged	0.432839	0.190872
ENSMUSG00000070572	Trmt112-ps2	unchanged	0.432606	0.0788275
ENSMUSG00000039145	Camk1d	unchanged	0.432472	0.19842
ENSMUSG00000046668	Cxxc5	up	0.432114	0.0074419
ENSMUSG00000078671	Chd2	up	0.431996	0.0460211
ENSMUSG00000092335	Gm7221	unchanged	0.431707	0.201045
ENSMUSG00000002227	Mov10	up	0.431561	0.0454373
ENSMUSG00000094191	Rpl31-ps14	unchanged	0.431273	0.114462
ENSMUSG00000037447	Arid5a	unchanged	0.430597	0.197932
ENSMUSG00000026564	Dusp27	unchanged	0.430514	0.193229
ENSMUSG00000001270	Ckb	up	0.430135	0.00855196
ENSMUSG00000054715	Zscan22	unchanged	0.430012	0.115407
ENSMUSG00000002289	Angptl4	up	0.429645	0.0115968
ENSMUSG00000065999	Gm13154	up	0.429314	0.0366744
ENSMUSG00000036188	Ankmy2	unchanged	0.429088	0.0521471
ENSMUSG00000026632	Tatdn3	unchanged	0.42906	0.0716229
ENSMUSG00000032215	Rsl24d1	up	0.428846	0.00535859
ENSMUSG00000038215	Cep44	up	0.428447	0.0257744
ENSMUSG00000067261	Foxd3	unchanged	0.428415	0.206382
ENSMUSG00000032348	Gsta4	up	0.428054	0.000924115
ENSMUSG00000027133	Nop10	up	0.428007	7.53649e-05
ENSMUSG00000097971	Gm26917	up	0.427525	0.0192075
ENSMUSG00000024989	Cep55	up	0.427038	0.0322989
ENSMUSG00000025154	Arhgap19	up	0.425333	0.0402542
ENSMUSG00000062518	Zfp534	unchanged	0.425269	0.117411
ENSMUSG00000053898	Ech1	up	0.424962	0.00252616
ENSMUSG00000075271	Ttc30a1	unchanged	0.424472	0.209319
ENSMUSG00000044387	2410080I02Rik	unchanged	0.424342	0.176217
ENSMUSG00000063011	Msln	unchanged	0.42358	0.197021
ENSMUSG00000024114	Prss41	unchanged	0.423145	0.185071
ENSMUSG00000016344	Ppdpf	up	0.422428	0.0258109
ENSMUSG00000037514	Pank2	unchanged	0.422186	0.089065
ENSMUSG00000073000	Gm10451	unchanged	0.421132	0.197021
ENSMUSG00000096401	Gm21811	unchanged	0.420655	0.179283
ENSMUSG00000081485	Gm12338	up	0.420106	0.00408333
ENSMUSG00000098428	Gm2260	unchanged	0.420023	0.170794
ENSMUSG00000038690	Atp5j2	up	0.418868	0.00154841
ENSMUSG00000052456	Asna1	up	0.418752	0.00215943
ENSMUSG00000048373	Fgfbp1	unchanged	0.418559	0.11582
ENSMUSG00000002803	Btbd6	unchanged	0.417921	0.157347
ENSMUSG00000036792	Mbd5	unchanged	0.417691	0.159984
ENSMUSG00000017760	Ctsa	up	0.417529	0.00300223
ENSMUSG00000007216	Zfp775	unchanged	0.41747	0.146233
ENSMUSG00000045867	Cradd	unchanged	0.417307	0.10097
ENSMUSG00000058186	Gm13242	unchanged	0.416855	0.134232
ENSMUSG00000083679	Gm12892	up	0.416704	0.0413059
ENSMUSG00000074754	Gm561	unchanged	0.416368	0.0845788
ENSMUSG00000035686	Thrsp	unchanged	0.416105	0.209756
ENSMUSG00000031231	Cox7b	up	0.415389	0.00408333
ENSMUSG00000039016	Timm8b	up	0.415095	0.0208278
ENSMUSG00000006423	C330007P06Rik	unchanged	0.414448	0.0517414
ENSMUSG00000074748	Atxn7l3b	up	0.414404	0.00829762
ENSMUSG00000037405	Icam1	unchanged	0.414225	0.213975
ENSMUSG00000078496	Gm13152	unchanged	0.414072	0.0968172
ENSMUSG00000033752	Mnd1	up	0.414049	0.0106284
ENSMUSG00000040345	Arhgap9	unchanged	0.413708	0.226522
ENSMUSG00000021606	Ndufs6	up	0.413386	0.000177492
ENSMUSG00000029726	Mepce	up	0.413364	0.0358994
ENSMUSG00000042606	Hirip3	up	0.413019	0.00473966
ENSMUSG00000030518	Fam189a1	unchanged	0.412771	0.148147
ENSMUSG00000087547	Platr27	unchanged	0.412592	0.201668
ENSMUSG00000074121	Ntf5	unchanged	0.412188	0.19214
ENSMUSG00000044150	A830080D01Rik	up	0.412034	0.0437273
ENSMUSG00000026712	Mrc1	unchanged	0.412023	0.198173
ENSMUSG00000029122	Evc	unchanged	0.411856	0.174434
ENSMUSG00000079641	Rpl39	up	0.411417	0.00364203
ENSMUSG00000083866	Gm13472	unchanged	0.411343	0.120227
ENSMUSG00000021711	Trappc13	up	0.410314	0.00247519
ENSMUSG00000001910	Nacc1	up	0.410214	0.00371977
ENSMUSG00000078648	Gm17546	unchanged	0.409637	0.188153
ENSMUSG00000035506	Slc12a8	unchanged	0.408797	0.162305
ENSMUSG00000026532	Spta1	unchanged	0.408759	0.228331
ENSMUSG00000068141	Gm10232	up	0.408531	0.00574775
ENSMUSG00000081855	Rpl17-ps5	up	0.408349	0.00229154
ENSMUSG00000046897	Zfp740	unchanged	0.40827	0.0949375
ENSMUSG00000029993	Nfu1	up	0.408214	0.00255089
ENSMUSG00000074867	Zfp808	unchanged	0.407963	0.202425
ENSMUSG00000004069	Dnaja3	up	0.407454	0.00493988
ENSMUSG00000082561	Gm15580	up	0.407169	5.86675e-05
ENSMUSG00000031548	Sfrp1	unchanged	0.407106	0.127623
ENSMUSG00000040488	Ltbp4	up	0.407053	0.0164665
ENSMUSG00000066807	Gm10179	unchanged	0.406972	0.223959
ENSMUSG00000062248	Cks2	up	0.406824	0.0337679
ENSMUSG00000017831	Rab5a	unchanged	0.406436	0.212964
ENSMUSG00000034892	Rps29	up	0.406259	0.000328559
ENSMUSG00000040489	Sox30	unchanged	0.405487	0.0841867
ENSMUSG00000041769	Ppp2r2d	up	0.405283	0.00579683
ENSMUSG00000078503	Gm13225	unchanged	0.40521	0.0584757
ENSMUSG00000036928	Stag3	unchanged	0.4048	0.236827
ENSMUSG00000027378	Nphp1	unchanged	0.404426	0.147548
ENSMUSG00000025481	Urah	unchanged	0.404296	0.0855837
ENSMUSG00000006931	P3h4	unchanged	0.404274	0.0608728
ENSMUSG00000086147	Gm13150	unchanged	0.403488	0.239513
ENSMUSG00000035158	Mitf	unchanged	0.403209	0.242602
ENSMUSG00000049832	Gm9840	up	0.403089	0.00476594
ENSMUSG00000086691	Gm15432	up	0.402425	0.0499757
ENSMUSG00000097639	Platr4	unchanged	0.402313	0.244603
ENSMUSG00000046223	Plaur	unchanged	0.402242	0.112805
ENSMUSG00000036086	Zranb3	unchanged	0.402164	0.0950714
ENSMUSG00000029776	Hibadh	up	0.402078	0.0121901
ENSMUSG00000022544	Eef2kmt	unchanged	0.401843	0.0983143
ENSMUSG00000042289	Hsd3b7	unchanged	0.401832	0.172953
ENSMUSG00000043251	Exoc3l	unchanged	0.401734	0.0600659
ENSMUSG00000074887	EU599041	unchanged	0.401652	0.234941
ENSMUSG00000091498	Mpc1-ps	up	0.401632	0.0422843
ENSMUSG00000097545	Mir124a-1hg	unchanged	0.401367	0.21918
ENSMUSG00000028608	0610037L13Rik	up	0.400843	0.00238214
ENSMUSG00000029007	Agtrap	up	0.400843	0.0115422
ENSMUSG00000056228	Cars2	unchanged	0.400829	0.178518
ENSMUSG00000014444	Piezo1	unchanged	0.40065	0.223959
ENSMUSG00000048164	Gm7204	up	0.400607	0.0105824
ENSMUSG00000070705	Eid2b	unchanged	0.400373	0.206584
ENSMUSG00000027010	Slc25a12	up	0.399864	0.0455617
ENSMUSG00000065979	Cpped1	unchanged	0.399859	0.158532
ENSMUSG00000075023	Accsl	unchanged	0.399774	0.236636
ENSMUSG00000084072	Gm11285	up	0.399521	0.0264022
ENSMUSG00000036061	Smug1	unchanged	0.399507	0.207924
ENSMUSG00000025505	Tmem80	unchanged	0.399472	0.214315
ENSMUSG00000046133	C130073F10Rik	unchanged	0.399291	0.250217
ENSMUSG00000083887	Gm11930	up	0.399285	0.00183171
ENSMUSG00000057572	Zbtb8os	up	0.398569	0.0121603
ENSMUSG00000075600	Zc3h3	unchanged	0.398466	0.251193
ENSMUSG00000091071	1700030C10Rik	unchanged	0.397526	0.229477
ENSMUSG00000037266	Rsrp1	up	0.397418	0.0135185
ENSMUSG00000031351	Zfp185	unchanged	0.3971	0.247049
ENSMUSG00000058325	Dock1	unchanged	0.396433	0.124689
ENSMUSG00000075415	Fnbp1	unchanged	0.396433	0.105752
ENSMUSG00000064369	mt-Te	unchanged	0.396209	0.254265
ENSMUSG00000003873	Bax	up	0.395349	0.00397371
ENSMUSG00000009670	Tex11	unchanged	0.394906	0.237683
ENSMUSG00000002908	Kcnn1	unchanged	0.394712	0.257181
ENSMUSG00000082758	Gm13024	unchanged	0.394681	0.2331
ENSMUSG00000057497	Fam136a	up	0.394542	0.000414216
ENSMUSG00000051451	Crebzf	unchanged	0.394288	0.159984
ENSMUSG00000068922	Msto1	unchanged	0.39419	0.0837626
ENSMUSG00000062110	Scfd2	unchanged	0.394108	0.181461
ENSMUSG00000030894	Tpp1	unchanged	0.393234	0.056165
ENSMUSG00000097173	Gm26829	unchanged	0.393081	0.206428
ENSMUSG00000034486	Gbx2	unchanged	0.393042	0.185457
ENSMUSG00000043510	Hscb	up	0.392653	0.0342677
ENSMUSG00000056413	Adap1	unchanged	0.392588	0.243474
ENSMUSG00000066643	Wdr35	unchanged	0.392154	0.108002
ENSMUSG00000048439	Nupl2	unchanged	0.391995	0.157347
ENSMUSG00000031609	Sap30	unchanged	0.391877	0.10817
ENSMUSG00000024878	Cbwd1	unchanged	0.391817	0.0676521
ENSMUSG00000070729	Gm12966	unchanged	0.391355	0.190103
ENSMUSG00000096999	Gm26793	unchanged	0.391143	0.208418
ENSMUSG00000027573	Gid8	up	0.390986	0.0180814
ENSMUSG00000095478	Gm9824	unchanged	0.390169	0.114732
ENSMUSG00000022546	Gpt	unchanged	0.389412	0.254933
ENSMUSG00000029426	Scarb2	unchanged	0.389289	0.0607468
ENSMUSG00000096917	2500002B13Rik	unchanged	0.388924	0.123379
ENSMUSG00000018678	Sp2	unchanged	0.388914	0.0600993
ENSMUSG00000094870	Zfp131	unchanged	0.388763	0.0510579
ENSMUSG00000001827	Folr1	unchanged	0.388591	0.184465
ENSMUSG00000036743	Psma8	unchanged	0.388445	0.20953
ENSMUSG00000082192	Gm14719	unchanged	0.388241	0.0933696
ENSMUSG00000058607	Rpl31-ps20	unchanged	0.388055	0.0906001
ENSMUSG00000056366	Fabp3-ps1	unchanged	0.387736	0.147548
ENSMUSG00000082662	Gm15516	up	0.387448	0.0448697
ENSMUSG00000093445	Lrch4	unchanged	0.385892	0.0797776
ENSMUSG00000061272	Gm14173	unchanged	0.38557	0.137905
ENSMUSG00000093514	Gm28727	unchanged	0.385378	0.170404
ENSMUSG00000037064	Gm5229	unchanged	0.384808	0.215623
ENSMUSG00000083283	Gm15361	unchanged	0.384535	0.20505
ENSMUSG00000040701	Ap1g2	unchanged	0.384465	0.224372
ENSMUSG00000062226	Gm10112	unchanged	0.384248	0.248696
ENSMUSG00000092029	Gm9027	unchanged	0.384223	0.134119
ENSMUSG00000038866	Zcchc2	unchanged	0.383886	0.276201
ENSMUSG00000021514	Zfp369	unchanged	0.383751	0.233199
ENSMUSG00000030739	Myh14	unchanged	0.383631	0.177713
ENSMUSG00000031077	Fadd	unchanged	0.383557	0.210775
ENSMUSG00000082641	Rpl30-ps5	unchanged	0.383145	0.223959
ENSMUSG00000046679	C87436	unchanged	0.382947	0.234845
ENSMUSG00000087193	Gm14820	unchanged	0.382416	0.276978
ENSMUSG00000025764	Jade1	up	0.38194	0.0374504
ENSMUSG00000012126	Ubxn11	unchanged	0.381697	0.277948
ENSMUSG00000003279	Dlgap1	unchanged	0.381203	0.280317
ENSMUSG00000038515	Grtp1	unchanged	0.381162	0.101555
ENSMUSG00000026707	Nsun6	unchanged	0.38111	0.235759
ENSMUSG00000025190	Got1	up	0.380996	6.36059e-05
ENSMUSG00000055116	Arntl	unchanged	0.38076	0.24177
ENSMUSG00000010406	Mrpl52	up	0.380719	0.00799888
ENSMUSG00000063888	Rpl7l1	up	0.380639	9.6775e-06
ENSMUSG00000081461	Rpl30-ps11	up	0.380531	0.00141685
ENSMUSG00000020422	Tns3	up	0.380361	0.0143806
ENSMUSG00000022401	Xpnpep3	unchanged	0.379991	0.2042
ENSMUSG00000046440	Gm5564	unchanged	0.379625	0.28256
ENSMUSG00000005148	Klf5	up	0.378451	0.0430073
ENSMUSG00000032064	Dixdc1	unchanged	0.378417	0.28256
ENSMUSG00000031148	Gpkow	unchanged	0.378304	0.183331
ENSMUSG00000001403	Ube2c	up	0.378278	1.87553e-06
ENSMUSG00000060288	Ppih	up	0.378202	0.000721648
ENSMUSG00000022668	Gtpbp8	unchanged	0.37815	0.142851
ENSMUSG00000009092	Derl3	unchanged	0.378022	0.258169
ENSMUSG00000038692	Hoxb4	unchanged	0.377954	0.28588
ENSMUSG00000028538	St3gal3	unchanged	0.37785	0.24787
ENSMUSG00000081126	Gm15784	unchanged	0.377261	0.261624
ENSMUSG00000078868	Gm14412	unchanged	0.377179	0.287634
ENSMUSG00000030096	Slc6a6	up	0.376839	0.0144552
ENSMUSG00000019826	Zbtb24	unchanged	0.376646	0.114654
ENSMUSG00000007812	Zfp655	unchanged	0.376557	0.0683447
ENSMUSG00000045165	AI467606	unchanged	0.376032	0.155086
ENSMUSG00000027076	Timm10	up	0.376017	0.00628473
ENSMUSG00000045757	Zfp764	unchanged	0.375789	0.215498
ENSMUSG00000030980	Knop1	up	0.375642	0.0011213
ENSMUSG00000031652	N4bp1	up	0.375585	0.000194444
ENSMUSG00000029304	Spp1	unchanged	0.375299	0.18615
ENSMUSG00000008822	Acyp1	unchanged	0.374995	0.13813
ENSMUSG00000018727	Cpsf4l	unchanged	0.374965	0.173501
ENSMUSG00000070283	Ndufaf3	up	0.374924	0.0384976
ENSMUSG00000079225	Gm9531	up	0.374882	0.000109447
ENSMUSG00000002395	Use1	up	0.374465	0.00908298
ENSMUSG00000053560	Ier2	up	0.374393	0.00179584
ENSMUSG00000082163	Gm14276	unchanged	0.374337	0.228881
ENSMUSG00000082260	Gm7429	up	0.374297	0.00576842
ENSMUSG00000023902	Zscan10	up	0.373939	0.0061126
ENSMUSG00000022507	1810013L24Rik	unchanged	0.373706	0.189501
ENSMUSG00000066009	Gm13051	unchanged	0.373671	0.172207
ENSMUSG00000020078	Vps26a	up	0.373648	0.0113058
ENSMUSG00000016252	Atp5e	up	0.373368	0.0133054
ENSMUSG00000033557	Fam20b	unchanged	0.373266	0.206419
ENSMUSG00000028251	Tstd3	unchanged	0.373263	0.167144
ENSMUSG00000052192	Gm5963	up	0.373109	0.0245146
ENSMUSG00000045598	Zfp553	up	0.372787	0.0302584
ENSMUSG00000055560	Zfp459	unchanged	0.372774	0.189505
ENSMUSG00000094989	Rpl9-ps4	unchanged	0.372745	0.279152
ENSMUSG00000019558	Slc6a8	unchanged	0.372709	0.243053
ENSMUSG00000056531	Ccdc18	unchanged	0.372662	0.118436
ENSMUSG00000038028	Tigar	up	0.372436	0.0455617
ENSMUSG00000057963	Itpk1	unchanged	0.371931	0.0783486
ENSMUSG00000024209	1700061G19Rik	unchanged	0.371905	0.296507
ENSMUSG00000029097	Trmt44	unchanged	0.37174	0.228727
ENSMUSG00000027615	Hps3	unchanged	0.371685	0.291741
ENSMUSG00000055917	Zfp277	up	0.371529	0.0234912
ENSMUSG00000033318	Gstt2	unchanged	0.371209	0.0772881
ENSMUSG00000050945	Zfp438	unchanged	0.370699	0.298599
ENSMUSG00000064343	mt-Tq	unchanged	0.370287	0.296324
ENSMUSG00000001687	Ubl3	unchanged	0.369189	0.0941606
ENSMUSG00000031864	Ints10	up	0.368651	0.00817575
ENSMUSG00000017778	Cox7c	up	0.368546	0.00120576
ENSMUSG00000078867	Gm14418	unchanged	0.36848	0.210811
ENSMUSG00000076039	Gm22137	up	0.36843	0.000316942
ENSMUSG00000031696	Vps35	up	0.368239	0.000167627
ENSMUSG00000084314	Rps15a-ps3	unchanged	0.367935	0.128533
ENSMUSG00000085355	3010003L21Rik	unchanged	0.367625	0.302993
ENSMUSG00000072761	Gm6712	unchanged	0.367003	0.207733
ENSMUSG00000024769	Cdc42bpg	unchanged	0.366325	0.298599
ENSMUSG00000077886	Mir295	unchanged	0.366186	0.301325
ENSMUSG00000048878	Hexim1	unchanged	0.366022	0.165183
ENSMUSG00000082549	Gm14813	unchanged	0.365865	0.274987
ENSMUSG00000020993	Trappc6b	up	0.365822	0.0426971
ENSMUSG00000032194	Kank2	unchanged	0.365732	0.0640946
ENSMUSG00000081946	Gm11472	up	0.365614	0.00751079
ENSMUSG00000025034	Trim8	unchanged	0.365515	0.115618
ENSMUSG00000024590	Lmnb1	up	0.364861	0.0406612
ENSMUSG00000040195	Tmem194	unchanged	0.364849	0.189501
ENSMUSG00000038518	Jarid2	unchanged	0.364407	0.0738283
ENSMUSG00000044250	Pced1b	unchanged	0.364275	0.305925
ENSMUSG00000006800	Sulf2	unchanged	0.363868	0.0520421
ENSMUSG00000067722	BC003965	up	0.363416	0.0049848
ENSMUSG00000057093	C030039L03Rik	unchanged	0.363054	0.28222
ENSMUSG00000024104	Fam21	up	0.362954	0.0258109
ENSMUSG00000080875	Gm7332	unchanged	0.362925	0.223074
ENSMUSG00000022995	Enah	unchanged	0.36285	0.0958754
ENSMUSG00000048040	Arxes2	unchanged	0.362493	0.0624184
ENSMUSG00000090659	Zfp493	unchanged	0.36237	0.314621
ENSMUSG00000074731	Zfp345	unchanged	0.362305	0.255193
ENSMUSG00000032407	U2surp	up	0.362225	0.000329627
ENSMUSG00000073096	Lrrc61	unchanged	0.362124	0.279593
ENSMUSG00000075590	Nrbp2	unchanged	0.362042	0.288147
ENSMUSG00000006143	Upk3bl	unchanged	0.36203	0.310357
ENSMUSG00000053510	Nrd1	up	0.361988	0.043436
ENSMUSG00000054428	Atpif1	up	0.361911	0.00113251
ENSMUSG00000042605	Atxn2	unchanged	0.361746	0.180292
ENSMUSG00000027763	Mbnl1	unchanged	0.361606	0.219262
ENSMUSG00000024978	Gpam	unchanged	0.361288	0.315777
ENSMUSG00000033386	Frrs1	unchanged	0.360505	0.139084
ENSMUSG00000094683	Ap3m1-ps	unchanged	0.360224	0.303784
ENSMUSG00000071573	Rnls	unchanged	0.360139	0.28932
ENSMUSG00000030922	Lyrm1	unchanged	0.360051	0.292645
ENSMUSG00000037415	Ranbp10	unchanged	0.359939	0.233164
ENSMUSG00000026490	Cdc42bpa	unchanged	0.359867	0.270687
ENSMUSG00000035674	Ndufa3	up	0.35985	0.0174308
ENSMUSG00000071654	Uqcc3	up	0.359685	0.023855
ENSMUSG00000031758	Cdyl2	unchanged	0.359323	0.16742
ENSMUSG00000078864	Gm14322	unchanged	0.359303	0.284803
ENSMUSG00000039814	Xkr5	unchanged	0.35923	0.221904
ENSMUSG00000036672	Cenpt	up	0.359052	0.00502652
ENSMUSG00000091315	Gm17214	up	0.358882	0.0161442
ENSMUSG00000001930	Vwf	unchanged	0.3582	0.321576
ENSMUSG00000083199	Gm9432	up	0.357861	0.0452457
ENSMUSG00000067916	Gm13139	unchanged	0.357799	0.223959
ENSMUSG00000029073	Cptp	unchanged	0.357738	0.173896
ENSMUSG00000075012	Fjx1	unchanged	0.357654	0.315384
ENSMUSG00000026196	Bard1	unchanged	0.357519	0.169524
ENSMUSG00000055067	Smyd3	unchanged	0.357458	0.169171
ENSMUSG00000051319	1500011K16Rik	unchanged	0.356895	0.073115
ENSMUSG00000034391	Fbxo15	unchanged	0.356842	0.098622
ENSMUSG00000053536	Cstf2t	unchanged	0.356781	0.0745101
ENSMUSG00000026727	Rsu1	up	0.35675	0.0290172
ENSMUSG00000059820	AU019823	unchanged	0.356685	0.0608728
ENSMUSG00000063543	Gm5616	unchanged	0.356599	0.320271
ENSMUSG00000067575	Rpl35a-ps3	unchanged	0.356539	0.296213
ENSMUSG00000090159	Gm8580	unchanged	0.356305	0.298837
ENSMUSG00000034744	Nagk	unchanged	0.356176	0.0716229
ENSMUSG00000030443	Zfp583	unchanged	0.356011	0.322839
ENSMUSG00000006587	Snai3	unchanged	0.356001	0.303431
ENSMUSG00000064370	mt-Cytb	up	0.355245	0.0102
ENSMUSG00000048355	Arxes1	unchanged	0.354904	0.114465
ENSMUSG00000024697	Gna14	unchanged	0.354882	0.296638
ENSMUSG00000078872	Gm14401	unchanged	0.354865	0.326575
ENSMUSG00000026779	Mastl	unchanged	0.354831	0.14279
ENSMUSG00000062582	Rpl30-ps8	unchanged	0.354715	0.0584757
ENSMUSG00000098179	Gm8709	unchanged	0.354664	0.328342
ENSMUSG00000021469	Msx2	unchanged	0.354226	0.326516
ENSMUSG00000053175	Bcl3	unchanged	0.354212	0.271695
ENSMUSG00000079710	Gm3448	unchanged	0.354019	0.329417
ENSMUSG00000083282	Ctsf	unchanged	0.353959	0.279741
ENSMUSG00000079435	Rpl36a	up	0.35331	8.7253e-05
ENSMUSG00000029267	Mtf2	up	0.353216	0.0029721
ENSMUSG00000059713	Rcan3	unchanged	0.353202	0.215738
ENSMUSG00000021958	Pinx1	up	0.353198	0.0286352
ENSMUSG00000035473	Galm	unchanged	0.353184	0.187391
ENSMUSG00000074797	Itpa	up	0.353054	0.00552742
ENSMUSG00000065911	Gm24447	unchanged	0.352937	0.184801
ENSMUSG00000021466	Ptch1	unchanged	0.352719	0.315378
ENSMUSG00000081049	Rps24-ps3	up	0.352467	0.0220705
ENSMUSG00000028164	Manba	unchanged	0.35242	0.146937
ENSMUSG00000021619	Atg10	unchanged	0.352147	0.32876
ENSMUSG00000074476	Spc24	up	0.352061	0.00458499
ENSMUSG00000081622	Gm5937	unchanged	0.352054	0.239429
ENSMUSG00000025868	Higd2a	up	0.352007	0.028263
ENSMUSG00000022218	Tgm1	unchanged	0.351944	0.279593
ENSMUSG00000031949	Adat1	unchanged	0.351938	0.178973
ENSMUSG00000069020	Urm1	unchanged	0.351907	0.073979
ENSMUSG00000048731	Ggnbp1	unchanged	0.351804	0.312108
ENSMUSG00000038085	Cnbd2	unchanged	0.351569	0.122078
ENSMUSG00000098111	Gm4654	unchanged	0.351393	0.284803
ENSMUSG00000060032	H2afj	up	0.351144	0.00281527
ENSMUSG00000009013	Dynll1	up	0.351135	0.0204511
ENSMUSG00000036864	Proser3	unchanged	0.350731	0.309032
ENSMUSG00000015290	Ubl4	up	0.350649	0.0211146
ENSMUSG00000054321	Taf4b	unchanged	0.350296	0.296726
ENSMUSG00000036305	Rpl39-ps	up	0.35026	0.00160279
ENSMUSG00000023960	Enpp5	unchanged	0.349911	0.333851
ENSMUSG00000058267	Mrps14	up	0.349816	0.0232399
ENSMUSG00000062198	2700097O09Rik	up	0.349595	0.0186202
ENSMUSG00000095280	Gm21738	unchanged	0.3493	0.320424
ENSMUSG00000022710	Usp7	up	0.349232	0.031366
ENSMUSG00000006378	Gcat	up	0.348113	0.0353111
ENSMUSG00000083807	Gm13466	unchanged	0.347445	0.329533
ENSMUSG00000030615	Tmem126a	up	0.347338	0.0341772
ENSMUSG00000043872	Zmym1	unchanged	0.347262	0.232379
ENSMUSG00000015289	Lage3	up	0.346818	0.0247302
ENSMUSG00000062691	Cebpzos	up	0.346783	0.037191
ENSMUSG00000096557	Gm7258	unchanged	0.346683	0.287822
ENSMUSG00000030402	Ppm1n	unchanged	0.346427	0.295585
ENSMUSG00000048799	Cep120	unchanged	0.34636	0.171298
ENSMUSG00000083078	Gm13172	unchanged	0.34633	0.32863
ENSMUSG00000081897	Gm15067	unchanged	0.345939	0.20093
ENSMUSG00000097023	AI854517	unchanged	0.345931	0.334929
ENSMUSG00000037526	Atg14	unchanged	0.345839	0.181461
ENSMUSG00000030309	Caprin2	unchanged	0.345825	0.173501
ENSMUSG00000028840	Zfp593	unchanged	0.344928	0.296168
ENSMUSG00000079871	Gm4984	unchanged	0.344927	0.331526
ENSMUSG00000083502	Gm14861	unchanged	0.34481	0.256483
ENSMUSG00000047539	Fbxo28	unchanged	0.344694	0.194322
ENSMUSG00000072955	Tmsb15l	unchanged	0.344568	0.169334
ENSMUSG00000026974	Zmynd19	unchanged	0.344394	0.230987
ENSMUSG00000023939	Mrpl14	unchanged	0.344383	0.0645183
ENSMUSG00000051817	Sox12	unchanged	0.344171	0.304751
ENSMUSG00000028677	Rnf220	up	0.343832	0.0462113
ENSMUSG00000050335	Lgals3	unchanged	0.343681	0.254187
ENSMUSG00000058600	Rpl30	up	0.343651	1.39976e-06
ENSMUSG00000002489	Tiam1	unchanged	0.34352	0.305858
ENSMUSG00000032469	Dbr1	up	0.343513	0.0355507
ENSMUSG00000034868	Myl12b	up	0.34205	0.0140614
ENSMUSG00000097412	1810014B01Rik	unchanged	0.341927	0.254897
ENSMUSG00000039001	Rps21	up	0.34166	0.000997692
ENSMUSG00000018076	Med13l	unchanged	0.341629	0.121913
ENSMUSG00000033096	Apmap	unchanged	0.341356	0.254194
ENSMUSG00000034748	Sirt6	unchanged	0.341347	0.132301
ENSMUSG00000062054	Iah1	unchanged	0.34118	0.139384
ENSMUSG00000097868	A330069E16Rik	unchanged	0.340821	0.28188
ENSMUSG00000078765	U2af1l4	unchanged	0.340782	0.253438
ENSMUSG00000084093	Gm16418	unchanged	0.340524	0.0820132
ENSMUSG00000019080	Mfsd3	unchanged	0.340377	0.252017
ENSMUSG00000097255	Rpl31-ps7	unchanged	0.340339	0.349377
ENSMUSG00000024530	Slmo1	unchanged	0.340303	0.338431
ENSMUSG00000001985	Grik3	up	0.340302	7.95602e-05
ENSMUSG00000028109	Hormad1	unchanged	0.340023	0.352436
ENSMUSG00000041471	Fam35a	unchanged	0.340004	0.234438
ENSMUSG00000035437	Rabgap1	unchanged	0.340004	0.0708068
ENSMUSG00000044627	Swi5	up	0.340003	0.00241217
ENSMUSG00000083832	Gm13771	unchanged	0.339998	0.349636
ENSMUSG00000075587	Gm11531	up	0.339893	0.0138912
ENSMUSG00000083943	Gm11483	unchanged	0.339859	0.196615
ENSMUSG00000062797	l7Rn6	up	0.339441	0.000700085
ENSMUSG00000096215	Smim22	unchanged	0.339295	0.356209
ENSMUSG00000081740	Gm14279	up	0.339268	0.0157064
ENSMUSG00000021488	Nsd1	up	0.33921	0.0323484
ENSMUSG00000074800	Gm4149	up	0.339088	0.00948306
ENSMUSG00000036822	Topors	up	0.339009	0.0312561
ENSMUSG00000024942	Capn1	unchanged	0.338726	0.344282
ENSMUSG00000097122	Gm26624	unchanged	0.338714	0.110213
ENSMUSG00000025232	Hexa	unchanged	0.338485	0.0568918
ENSMUSG00000021550	2210016F16Rik	up	0.338479	0.0308316
ENSMUSG00000014633	Cmc2	up	0.337921	0.0347209
ENSMUSG00000038569	Rad9b	unchanged	0.337906	0.347214
ENSMUSG00000083449	Gm13487	unchanged	0.337567	0.338886
ENSMUSG00000068120	Gm10231	unchanged	0.337427	0.136951
ENSMUSG00000040209	Zfp704	unchanged	0.337146	0.3172
ENSMUSG00000032946	Rasgrp2	unchanged	0.336777	0.240133
ENSMUSG00000063550	Nup98	unchanged	0.336441	0.26279
ENSMUSG00000015932	Dstn	up	0.336377	0.0331605
ENSMUSG00000072492	Gm10364	unchanged	0.336252	0.361269
ENSMUSG00000053012	Krcc1	unchanged	0.336164	0.128471
ENSMUSG00000021773	Comtd1	unchanged	0.336033	0.114465
ENSMUSG00000056458	Mok	unchanged	0.335875	0.259209
ENSMUSG00000031171	Ftsj1	unchanged	0.335617	0.105964
ENSMUSG00000061242	Gm9104	up	0.335542	0.0117033
ENSMUSG00000030722	Nfatc2ip	unchanged	0.33514	0.130617
ENSMUSG00000020018	Snrpf	unchanged	0.335098	0.134232
ENSMUSG00000031399	Fam3a	unchanged	0.334959	0.358777
ENSMUSG00000043858	Nup62	up	0.334862	0.00537938
ENSMUSG00000068324	Gm10029	unchanged	0.334799	0.194614
ENSMUSG00000098098	Bvht	unchanged	0.334718	0.209468
ENSMUSG00000095339	Zscan4b	unchanged	0.334654	0.296168
ENSMUSG00000071661	Zbtb3	unchanged	0.33459	0.353947
ENSMUSG00000058690	Ccser2	unchanged	0.33458	0.191837
ENSMUSG00000030587	2200002D01Rik	unchanged	0.334564	0.329056
ENSMUSG00000057895	Zfp105	unchanged	0.33429	0.086672
ENSMUSG00000032495	Lrrc2	unchanged	0.334261	0.169524
ENSMUSG00000078317	F8a	unchanged	0.334111	0.339627
ENSMUSG00000073176	Zfp449	unchanged	0.334098	0.359385
ENSMUSG00000021557	Agtpbp1	unchanged	0.334002	0.310251
ENSMUSG00000022805	Maats1	unchanged	0.333878	0.351063
ENSMUSG00000078348	Sf3b5	up	0.333857	0.000457078
ENSMUSG00000024477	Pggt1b	unchanged	0.333638	0.256505
ENSMUSG00000056267	Cep70	unchanged	0.333365	0.166719
ENSMUSG00000082516	Gm13342	unchanged	0.333305	0.187204
ENSMUSG00000038806	Sde2	up	0.333282	0.0114136
ENSMUSG00000091537	Tma7	unchanged	0.33325	0.230987
ENSMUSG00000050856	Atp5k	up	0.333055	0.0279932
ENSMUSG00000024579	Pcyox1l	unchanged	0.332787	0.367741
ENSMUSG00000090150	Acad11	unchanged	0.332775	0.272316
ENSMUSG00000032641	Gpr19	unchanged	0.332727	0.172744
ENSMUSG00000026516	Nvl	up	0.331849	0.00802653
ENSMUSG00000096856	Gm10778	unchanged	0.331822	0.361269
ENSMUSG00000073771	Btbd19	unchanged	0.331776	0.198274
ENSMUSG00000044982	Sft2d3	unchanged	0.331587	0.318405
ENSMUSG00000039531	Zufsp	unchanged	0.331538	0.306669
ENSMUSG00000070934	Rraga	up	0.331404	0.0130819
ENSMUSG00000057506	Bloc1s2	up	0.331163	0.0148192
ENSMUSG00000096958	Gm26573	up	0.331059	0.00691523
ENSMUSG00000035024	Ncapd3	unchanged	0.330996	0.0592504
ENSMUSG00000044167	Foxo1	unchanged	0.330965	0.230987
ENSMUSG00000054272	Zscan4c	unchanged	0.330951	0.340766
ENSMUSG00000038700	Hoxb5	unchanged	0.330949	0.369972
ENSMUSG00000029462	Vps29	up	0.33051	0.00646725
ENSMUSG00000042111	Ccdc115	unchanged	0.330382	0.110418
ENSMUSG00000021494	Ddx41	up	0.330071	0.0315404
ENSMUSG00000042724	Map3k9	unchanged	0.330071	0.371165
ENSMUSG00000075390	Rpl36-ps8	unchanged	0.329889	0.370783
ENSMUSG00000037438	Gm9763	unchanged	0.32974	0.080919
ENSMUSG00000052031	Tagap1	unchanged	0.329657	0.247448
ENSMUSG00000045409	Trim39	unchanged	0.32951	0.33537
ENSMUSG00000036430	Tbcc	unchanged	0.329399	0.0683313
ENSMUSG00000027077	Smtnl1	unchanged	0.329391	0.373925
ENSMUSG00000031539	Ap3m2	unchanged	0.32914	0.371133
ENSMUSG00000032589	Bsn	unchanged	0.328965	0.374823
ENSMUSG00000039262	Prrc2b	unchanged	0.328547	0.0935461
ENSMUSG00000068130	Zfp442	unchanged	0.328357	0.374561
ENSMUSG00000086686	F630206G17Rik	up	0.328337	0.00128823
ENSMUSG00000093803	Ppp2r3d	unchanged	0.327738	0.328636
ENSMUSG00000049950	Rpp38	unchanged	0.327587	0.0661586
ENSMUSG00000000088	Cox5a	up	0.327549	0.000759304
ENSMUSG00000040560	Wdr7	unchanged	0.327059	0.379552
ENSMUSG00000030729	Pgm2l1	unchanged	0.327005	0.363626
ENSMUSG00000048012	Zfp473	unchanged	0.326946	0.213391
ENSMUSG00000092186	Gm5967	unchanged	0.326827	0.376183
ENSMUSG00000033826	Dnah8	unchanged	0.326651	0.282029
ENSMUSG00000031916	Cog8	unchanged	0.326604	0.259469
ENSMUSG00000046402	Rbp1	unchanged	0.326433	0.0937854
ENSMUSG00000004610	Etfb	up	0.326234	0.00458625
ENSMUSG00000001767	Crnkl1	up	0.326213	0.0150265
ENSMUSG00000081344	Gm14303	up	0.326078	0.0020425
ENSMUSG00000041199	Rpusd1	unchanged	0.326072	0.300302
ENSMUSG00000014245	Pigl	unchanged	0.326036	0.150985
ENSMUSG00000004462	Tbccd1	unchanged	0.325988	0.264903
ENSMUSG00000070605	Gm13251	unchanged	0.325779	0.330153
ENSMUSG00000060376	Bckdha	unchanged	0.325717	0.123439
ENSMUSG00000063320	1190007I07Rik	unchanged	0.325678	0.251193
ENSMUSG00000089945	Pakap	unchanged	0.325355	0.116097
ENSMUSG00000036104	Rab3gap1	unchanged	0.325352	0.178973
ENSMUSG00000039197	Adk	up	0.325332	0.0216437
ENSMUSG00000034173	Zbed5	up	0.325203	0.00407003
ENSMUSG00000097213	Gm26745	unchanged	0.324953	0.300276
ENSMUSG00000083344	Gm7363	up	0.324816	0.0231559
ENSMUSG00000036769	Wdr44	unchanged	0.324747	0.385102
ENSMUSG00000022335	Zfat	unchanged	0.324737	0.366458
ENSMUSG00000029397	Rchy1	up	0.324391	0.0124292
ENSMUSG00000078784	1810022K09Rik	unchanged	0.32438	0.0849273
ENSMUSG00000048992	Prss32	unchanged	0.324347	0.385765
ENSMUSG00000028228	Cpne3	unchanged	0.324038	0.18528
ENSMUSG00000047238	Mageh1	unchanged	0.32392	0.301236
ENSMUSG00000002660	Clpp	up	0.323886	0.00028273
ENSMUSG00000072674	Plac9b	unchanged	0.323867	0.381784
ENSMUSG00000044349	Snhg11	unchanged	0.323821	0.151079
ENSMUSG00000062081	Gm6055	up	0.323773	0.0114136
ENSMUSG00000030122	Ptms	unchanged	0.323743	0.231988
ENSMUSG00000027778	Ift80	unchanged	0.323569	0.344048
ENSMUSG00000016308	Ube2a	up	0.323544	0.0084872
ENSMUSG00000019518	Ap4m1	unchanged	0.323248	0.329493
ENSMUSG00000026754	Golga1	unchanged	0.323137	0.355972
ENSMUSG00000035064	Eef2k	unchanged	0.323008	0.270877
ENSMUSG00000040325	Vprbp	unchanged	0.322994	0.189976
ENSMUSG00000092554	Gm18128	unchanged	0.322952	0.382172
ENSMUSG00000040459	Arglu1	up	0.32288	0.047388
ENSMUSG00000050619	Zscan29	unchanged	0.322801	0.387573
ENSMUSG00000012396	Nanog	up	0.3228	0.00150832
ENSMUSG00000047669	Msl3l2	unchanged	0.322616	0.377536
ENSMUSG00000001418	Glmp	unchanged	0.322526	0.0771974
ENSMUSG00000022674	Ube2v2	unchanged	0.322497	0.296088
ENSMUSG00000021932	Rnaseh2b	up	0.322251	0.0262287
ENSMUSG00000032849	Abcc4	unchanged	0.32207	0.164936
ENSMUSG00000069996	Gm7125	unchanged	0.321447	0.32105
ENSMUSG00000041203	2310036O22Rik	up	0.321438	0.0046488
ENSMUSG00000063018	2010204K13Rik	unchanged	0.321239	0.091994
ENSMUSG00000035671	Zswim4	unchanged	0.32107	0.284854
ENSMUSG00000041697	Cox6a1	up	0.320995	4.91735e-05
ENSMUSG00000024007	Ppil1	up	0.32073	0.00113065
ENSMUSG00000001666	Ddt	up	0.320529	0.0062958
ENSMUSG00000039623	Ap5z1	unchanged	0.320156	0.306669
ENSMUSG00000022679	Mpv17l	unchanged	0.320114	0.298599
ENSMUSG00000033751	Gadd45gip1	up	0.320114	0.0300555
ENSMUSG00000061724	Gm2423	unchanged	0.31993	0.328666
ENSMUSG00000076037	Gm22752	up	0.31991	0.00949229
ENSMUSG00000064368	mt-Nd6	up	0.318938	0.0168406
ENSMUSG00000097304	Rpl31-ps15	unchanged	0.318596	0.114881
ENSMUSG00000095990	Zfp97	unchanged	0.318437	0.267736
ENSMUSG00000054604	Cggbp1	up	0.317682	0.0348361
ENSMUSG00000026843	Fubp3	unchanged	0.317644	0.0776339
ENSMUSG00000050973	Gdpgp1	unchanged	0.317578	0.240838
ENSMUSG00000060477	Irak2	unchanged	0.317513	0.358019
ENSMUSG00000080840	Gm11349	unchanged	0.317354	0.352864
ENSMUSG00000027678	Ncoa3	unchanged	0.317301	0.0692166
ENSMUSG00000083812	Gm5054	up	0.317132	0.0162012
ENSMUSG00000024423	Impact	unchanged	0.316939	0.151515
ENSMUSG00000081499	Gm12517	unchanged	0.3168	0.399425
ENSMUSG00000031442	Mcf2l	unchanged	0.316752	0.355516
ENSMUSG00000040728	Esrp1	unchanged	0.316735	0.282029
ENSMUSG00000046947	Adck2	unchanged	0.316573	0.0662161
ENSMUSG00000093816	Gm26445	up	0.316415	0.000317326
ENSMUSG00000083611	Gm8832	unchanged	0.316337	0.196021
ENSMUSG00000027324	Rpusd2	unchanged	0.315648	0.29292
ENSMUSG00000031256	Cstf2	unchanged	0.315266	0.0883578
ENSMUSG00000064372	mt-Tp	unchanged	0.315214	0.404366
ENSMUSG00000043059	Zfp513	unchanged	0.314875	0.381645
ENSMUSG00000061167	Rpl15-ps3	up	0.314832	0.0223302
ENSMUSG00000059182	Skap2	unchanged	0.314818	0.177713
ENSMUSG00000079428	Tceal7	unchanged	0.314719	0.40454
ENSMUSG00000028367	Txn1	up	0.314632	0.0124491
ENSMUSG00000024999	Noc3l	unchanged	0.314604	0.131651
ENSMUSG00000074092	Gm6181	unchanged	0.314557	0.363943
ENSMUSG00000095159	Tubb4b-ps1	up	0.314152	0.00908298
ENSMUSG00000039542	Ncam1	unchanged	0.31408	0.271908
ENSMUSG00000020163	Uqcr11	up	0.314056	0.00865114
ENSMUSG00000019894	Slc6a15	unchanged	0.313818	0.365037
ENSMUSG00000024968	Rcor2	unchanged	0.313788	0.14426
ENSMUSG00000024764	Naa40	unchanged	0.313629	0.197021
ENSMUSG00000026988	Wdsub1	unchanged	0.313602	0.226522
ENSMUSG00000061613	U2af1	unchanged	0.313496	0.057441
ENSMUSG00000002980	Bcam	unchanged	0.313424	0.161435
ENSMUSG00000086420	Gm8865	unchanged	0.313356	0.402048
ENSMUSG00000064317	Gm10146	up	0.313293	0.00823131
ENSMUSG00000056579	Tug1	unchanged	0.313277	0.295751
ENSMUSG00000045136	Tubb2b	up	0.313217	0.0211721
ENSMUSG00000029560	Snx8	unchanged	0.31308	0.17869
ENSMUSG00000079480	Pin4	unchanged	0.313029	0.317541
ENSMUSG00000029718	Pcolce	up	0.313021	0.0183745
ENSMUSG00000047649	Cd3eap	up	0.313014	0.0473885
ENSMUSG00000028998	Tomm7	up	0.312941	0.0213167
ENSMUSG00000027438	Napb	unchanged	0.312936	0.404365
ENSMUSG00000039209	Rpl39l	unchanged	0.312576	0.40454
ENSMUSG00000005893	Nr2c2	unchanged	0.31244	0.404159
ENSMUSG00000097451	Rian	unchanged	0.312328	0.196851
ENSMUSG00000076038	Gm22774	up	0.312233	0.000445676
ENSMUSG00000067847	Romo1	unchanged	0.312177	0.0577705
ENSMUSG00000066000	2610305D13Rik	unchanged	0.312142	0.0841867
ENSMUSG00000034854	Mfsd12	unchanged	0.311997	0.406178
ENSMUSG00000032298	Neil1	unchanged	0.311835	0.409136
ENSMUSG00000037894	H2afz	up	0.311814	7.68949e-05
ENSMUSG00000048070	Pirt	unchanged	0.311526	0.396623
ENSMUSG00000021044	Adck1	unchanged	0.311524	0.329533
ENSMUSG00000022723	Crybg3	unchanged	0.311478	0.409065
ENSMUSG00000023143	Nagpa	unchanged	0.311361	0.277948
ENSMUSG00000022010	Tsc22d1	unchanged	0.31136	0.0747896
ENSMUSG00000098692	Gm28041	unchanged	0.31121	0.412672
ENSMUSG00000006398	Cdc20	up	0.311191	0.00692251
ENSMUSG00000059325	Hopx	unchanged	0.311036	0.412521
ENSMUSG00000094557	Rpl35a-ps7	up	0.31094	0.00829762
ENSMUSG00000047146	Tet1	unchanged	0.310934	0.102738
ENSMUSG00000092301	Gm6887	unchanged	0.310843	0.28477
ENSMUSG00000027430	Dtd1	up	0.31064	0.0341009
ENSMUSG00000039682	Lap3	up	0.310634	0.00226765
ENSMUSG00000002847	Pla1a	unchanged	0.310573	0.338262
ENSMUSG00000006728	Cdk4	up	0.310565	0.00617638
ENSMUSG00000071291	Zfp58	unchanged	0.310467	0.385656
ENSMUSG00000086229	Gm4887	unchanged	0.310412	0.413765
ENSMUSG00000031788	Kifc3	unchanged	0.310364	0.310251
ENSMUSG00000027233	Patl2	unchanged	0.310338	0.300302
ENSMUSG00000081848	Gm14925	unchanged	0.310131	0.412672
ENSMUSG00000053470	Kdm3a	unchanged	0.310072	0.17971
ENSMUSG00000030342	Cd9	unchanged	0.310071	0.112805
ENSMUSG00000081376	Gm11694	unchanged	0.309991	0.171659
ENSMUSG00000033658	Ddx19b	unchanged	0.309816	0.164364
ENSMUSG00000070697	Utp3	up	0.309575	0.00511121
ENSMUSG00000034883	Lrr1	unchanged	0.309569	0.223959
ENSMUSG00000019857	Asf1a	up	0.309559	0.0208278
ENSMUSG00000090467	Gm4613	up	0.309409	0.00296864
ENSMUSG00000040022	Rab11fip2	unchanged	0.309104	0.402311
ENSMUSG00000050708	Ftl1	up	0.308962	2.20432e-05
ENSMUSG00000028991	Mtor	unchanged	0.308912	0.151079
ENSMUSG00000039911	Spsb1	unchanged	0.308804	0.405381
ENSMUSG00000022350	E430025E21Rik	unchanged	0.308262	0.112805
ENSMUSG00000034525	Ice1	unchanged	0.308222	0.189976
ENSMUSG00000038446	Cdc40	unchanged	0.307991	0.205629
ENSMUSG00000035000	Dpp4	unchanged	0.307931	0.412521
ENSMUSG00000013653	1810065E05Rik	unchanged	0.307789	0.362028
ENSMUSG00000059422	Gm8116	unchanged	0.307744	0.144308
ENSMUSG00000027405	Nop56	up	0.307714	0.000570366
ENSMUSG00000031169	Porcn	unchanged	0.307366	0.223231
ENSMUSG00000037369	Kdm6a	unchanged	0.307362	0.32019
ENSMUSG00000057098	Ebf1	unchanged	0.307217	0.409679
ENSMUSG00000054099	Slc25a40	unchanged	0.307041	0.392492
ENSMUSG00000020823	Sec14l1	unchanged	0.30674	0.0762256
ENSMUSG00000060038	Dhps	up	0.306739	0.019343
ENSMUSG00000023911	Flywch2	unchanged	0.306543	0.32105
ENSMUSG00000083902	Gm15975	unchanged	0.306461	0.29356
ENSMUSG00000037740	Mrps26	up	0.306354	0.0179841
ENSMUSG00000038538	Ubn2	unchanged	0.306262	0.134018
ENSMUSG00000021294	Kif26a	unchanged	0.306174	0.411469
ENSMUSG00000060777	Gm10087	unchanged	0.306115	0.333851
ENSMUSG00000045665	Mfsd5	unchanged	0.30525	0.116804
ENSMUSG00000022724	Mina	unchanged	0.305249	0.417624
ENSMUSG00000031150	Ccdc120	unchanged	0.305116	0.393696
ENSMUSG00000024360	Etf1	up	0.305066	0.00256602
ENSMUSG00000081797	Gm8662	unchanged	0.305021	0.157825
ENSMUSG00000086096	Gm12688	unchanged	0.304673	0.424914
ENSMUSG00000029213	Commd8	up	0.304636	0.0364928
ENSMUSG00000041303	Gtf3c3	unchanged	0.304088	0.265862
ENSMUSG00000050555	Hyls1	unchanged	0.303714	0.423974
ENSMUSG00000007122	Casq1	unchanged	0.303639	0.424373
ENSMUSG00000070890	Gm12794	unchanged	0.303498	0.165033
ENSMUSG00000019494	Cops6	up	0.303477	1.59368e-06
ENSMUSG00000021520	Uqcrb	up	0.303477	0.037236
ENSMUSG00000025525	Apool	unchanged	0.303283	0.165594
ENSMUSG00000041977	Arhgef11	unchanged	0.303036	0.310903
ENSMUSG00000074884	Serf2	up	0.30259	7.57951e-08
ENSMUSG00000026811	St6galnac6	unchanged	0.302537	0.384789
ENSMUSG00000092072	Gm4540	unchanged	0.302434	0.0683313
ENSMUSG00000096567	Gm24098	up	0.302427	0.00187159
ENSMUSG00000024925	Rnaseh2c	unchanged	0.30238	0.199384
ENSMUSG00000001707	Eef1e1	up	0.302333	0.0342067
ENSMUSG00000025001	Hells	up	0.302308	0.0126444
ENSMUSG00000020308	Tpgs1	unchanged	0.302209	0.0621336
ENSMUSG00000046324	Ermp1	unchanged	0.302185	0.360523
ENSMUSG00000021485	Mxd3	unchanged	0.3021	0.394057
ENSMUSG00000081093	Gm12565	unchanged	0.302005	0.424815
ENSMUSG00000048100	Taf13	unchanged	0.301676	0.139134
ENSMUSG00000068674	Gm10247	unchanged	0.30159	0.139229
ENSMUSG00000068079	Tcf15	unchanged	0.301587	0.347303
ENSMUSG00000000628	Hk2	unchanged	0.301574	0.137905
ENSMUSG00000037169	Mycn	up	0.301493	0.0283268
ENSMUSG00000022890	Atp5j	up	0.301423	0.00962364
ENSMUSG00000025508	Rplp2	up	0.301384	0.000654
ENSMUSG00000082729	Gm14845	unchanged	0.301339	0.423791
ENSMUSG00000040749	Siah1b	unchanged	0.301337	0.0678531
ENSMUSG00000042745	Id1	unchanged	0.301159	0.28222
ENSMUSG00000046185	Zfp84	unchanged	0.300787	0.341848
ENSMUSG00000022114	Spry2	unchanged	0.300697	0.187156
ENSMUSG00000066116	Gm10154	unchanged	0.300639	0.0521471
ENSMUSG00000022119	Rbm26	unchanged	0.300505	0.0986505
ENSMUSG00000033963	Fancd2os	unchanged	0.300412	0.385228
ENSMUSG00000022432	Smc1b	unchanged	0.300295	0.429509
ENSMUSG00000031160	Eras	unchanged	0.300219	0.230177
ENSMUSG00000022529	Zfp263	unchanged	0.300093	0.319275
ENSMUSG00000024301	Kifc5b	unchanged	0.300038	0.318433
ENSMUSG00000022749	Tbc1d23	unchanged	0.299981	0.329433
ENSMUSG00000007880	Arid1a	unchanged	0.29978	0.123488
ENSMUSG00000081205	Gm5940	unchanged	0.299627	0.315777
ENSMUSG00000047501	Cldn4	unchanged	0.299432	0.338431
ENSMUSG00000046623	Gjb4	unchanged	0.299423	0.435852
ENSMUSG00000037730	Mynn	unchanged	0.299411	0.315763
ENSMUSG00000089958	Gm16165	up	0.299328	0.000554183
ENSMUSG00000022822	Abcc5	unchanged	0.299313	0.175175
ENSMUSG00000059776	Gm10071	up	0.299284	0.00358279
ENSMUSG00000006678	Pola1	unchanged	0.299241	0.155452
ENSMUSG00000028546	Elavl4	unchanged	0.299096	0.417142
ENSMUSG00000041308	Sntb2	unchanged	0.298915	0.109562
ENSMUSG00000030447	Cyfip1	unchanged	0.298908	0.063855
ENSMUSG00000001376	Ccdc132	unchanged	0.298809	0.151394
ENSMUSG00000025937	Lactb2	unchanged	0.298704	0.0506735
ENSMUSG00000048007	Timm8a1	up	0.298672	0.00631501
ENSMUSG00000030982	9030624J02Rik	unchanged	0.298654	0.103637
ENSMUSG00000038489	Polr2l	unchanged	0.298481	0.199384
ENSMUSG00000074064	Mlycd	unchanged	0.298463	0.435559
ENSMUSG00000031168	Ebp	unchanged	0.298074	0.055577
ENSMUSG00000009927	Rps25	up	0.297548	1.43574e-05
ENSMUSG00000021432	Slc35b3	unchanged	0.297517	0.418825
ENSMUSG00000038010	Ccdc138	unchanged	0.297371	0.403674
ENSMUSG00000076371	Gm22368	unchanged	0.297091	0.428304
ENSMUSG00000024406	Pou5f1	up	0.296872	0.00790183
ENSMUSG00000040354	Mars	unchanged	0.296778	0.143073
ENSMUSG00000047905	Gm8566	unchanged	0.296756	0.0568597
ENSMUSG00000081750	Gm4995	up	0.296715	0.00708477
ENSMUSG00000029772	Ahcyl2	unchanged	0.296584	0.437375
ENSMUSG00000001119	Col6a1	unchanged	0.296421	0.421446
ENSMUSG00000019774	Mtrf1l	unchanged	0.296369	0.424373
ENSMUSG00000025223	Ldb1	unchanged	0.295978	0.127914
ENSMUSG00000039137	Whrn	unchanged	0.295944	0.442647
ENSMUSG00000087174	5530601H04Rik	unchanged	0.295665	0.315935
ENSMUSG00000027309	4930402H24Rik	unchanged	0.295122	0.384591
ENSMUSG00000044934	Zfp367	unchanged	0.29509	0.425708
ENSMUSG00000066438	Plekhd1	unchanged	0.29488	0.419978
ENSMUSG00000096173	Gm3150	unchanged	0.294833	0.286424
ENSMUSG00000010097	Nxf1	up	0.294805	0.00372694
ENSMUSG00000043702	Pde12	unchanged	0.294793	0.312308
ENSMUSG00000098158	Gm4804	unchanged	0.294682	0.350528
ENSMUSG00000082655	Gm7857	unchanged	0.294568	0.123488
ENSMUSG00000092367	Gm20479	unchanged	0.294379	0.416839
ENSMUSG00000074024	4632427E13Rik	unchanged	0.294348	0.417752
ENSMUSG00000006717	Acot13	unchanged	0.294318	0.0539859
ENSMUSG00000021495	Fam193b	unchanged	0.294191	0.337917
ENSMUSG00000020092	Pald1	unchanged	0.294156	0.110467
ENSMUSG00000041028	Ghitm	up	0.294049	0.00657247
ENSMUSG00000046687	Gm5424	unchanged	0.293991	0.404365
ENSMUSG00000024780	Cdc37l1	unchanged	0.293746	0.133166
ENSMUSG00000024205	Rpl36-ps2	unchanged	0.293657	0.0807528
ENSMUSG00000039164	Naif1	unchanged	0.293612	0.445123
ENSMUSG00000028378	Ptgr1	unchanged	0.293585	0.124692
ENSMUSG00000033488	BC026585	unchanged	0.293534	0.446997
ENSMUSG00000022178	Ajuba	unchanged	0.293477	0.137661
ENSMUSG00000001281	Itgb7	unchanged	0.293422	0.381626
ENSMUSG00000009108	Gnat2	unchanged	0.293239	0.384591
ENSMUSG00000046058	Eid2	unchanged	0.293122	0.335519
ENSMUSG00000021040	Slirp	unchanged	0.29304	0.172017
ENSMUSG00000051176	Zfp42	unchanged	0.292803	0.262067
ENSMUSG00000060708	Bloc1s4	unchanged	0.29276	0.277948
ENSMUSG00000025537	Phkg1	up	0.292544	0.00357305
ENSMUSG00000047721	Bola2	up	0.292349	0.0444449
ENSMUSG00000085340	Gm16335	unchanged	0.292342	0.11893
ENSMUSG00000055629	B4galnt4	unchanged	0.292024	0.446156
ENSMUSG00000092998	Mir5099	unchanged	0.291976	0.35959
ENSMUSG00000039771	Polr2j	unchanged	0.291757	0.0565959
ENSMUSG00000046822	Slc39a3	unchanged	0.291755	0.424024
ENSMUSG00000000708	Kat2b	unchanged	0.291536	0.399278
ENSMUSG00000030677	Kif22	up	0.291105	0.0080109
ENSMUSG00000019428	Fkbp8	up	0.291074	0.00128187
ENSMUSG00000083875	Gm13831	unchanged	0.290872	0.186156
ENSMUSG00000083823	Amd-ps1	unchanged	0.290464	0.452136
ENSMUSG00000033540	Idua	unchanged	0.290351	0.452975
ENSMUSG00000045273	Cenph	up	0.290285	0.0187218
ENSMUSG00000067288	Rps28	up	0.29025	3.51514e-06
ENSMUSG00000092447	Gm7696	unchanged	0.290246	0.438915
ENSMUSG00000082861	Gm11362	unchanged	0.290127	0.439701
ENSMUSG00000079469	Pigb	unchanged	0.28997	0.447667
ENSMUSG00000082341	Gm14143	unchanged	0.289962	0.451246
ENSMUSG00000050105	Grrp1	unchanged	0.289801	0.411335
ENSMUSG00000098029	Gm7745	unchanged	0.289734	0.447801
ENSMUSG00000032042	Srpr	unchanged	0.289728	0.131475
ENSMUSG00000026565	Pou2f1	unchanged	0.289548	0.20861
ENSMUSG00000095304	Plac9a	unchanged	0.289066	0.296168
ENSMUSG00000043015	Tmem194b	unchanged	0.289001	0.451679
ENSMUSG00000084301	Gm7856	unchanged	0.288832	0.442526
ENSMUSG00000019970	Sgk1	unchanged	0.288598	0.134863
ENSMUSG00000037957	Wdr20	unchanged	0.288569	0.446839
ENSMUSG00000027254	Map1a	unchanged	0.288484	0.349458
ENSMUSG00000047565	Acot10	unchanged	0.288437	0.309032
ENSMUSG00000081678	Gm12959	unchanged	0.288284	0.43506
ENSMUSG00000028470	Hint2	unchanged	0.288257	0.0771451
ENSMUSG00000021621	Zcchc9	unchanged	0.288251	0.204519
ENSMUSG00000041134	Cyyr1	unchanged	0.288228	0.456787
ENSMUSG00000067430	Zfp763	unchanged	0.288176	0.453248
ENSMUSG00000035266	Helq	unchanged	0.288164	0.287711
ENSMUSG00000081467	Gm13337	unchanged	0.288069	0.43825
ENSMUSG00000021696	Elovl7	unchanged	0.28795	0.449915
ENSMUSG00000055024	Ep300	unchanged	0.287911	0.361724
ENSMUSG00000050345	4930486L24Rik	unchanged	0.287906	0.4337
ENSMUSG00000022024	Sugt1	up	0.287789	0.00158615
ENSMUSG00000042770	Hebp1	unchanged	0.287488	0.410884
ENSMUSG00000028763	Hspg2	unchanged	0.28747	0.327034
ENSMUSG00000060121	Gemin2	unchanged	0.287324	0.104038
ENSMUSG00000073468	Sft2d1	unchanged	0.287304	0.445323
ENSMUSG00000024241	Sos1	unchanged	0.287127	0.434213
ENSMUSG00000037628	Cdkn3	unchanged	0.28693	0.296088
ENSMUSG00000052962	Mrpl35	up	0.286782	0.0311814
ENSMUSG00000026775	Yme1l1	up	0.286766	0.0284412
ENSMUSG00000027132	Katnbl1	unchanged	0.286736	0.151868
ENSMUSG00000038482	Tfdp1	unchanged	0.286688	0.406314
ENSMUSG00000062270	Morf4l1	unchanged	0.28662	0.127914
ENSMUSG00000034429	Zfp707	unchanged	0.286437	0.349403
ENSMUSG00000005150	Wdr83	unchanged	0.286252	0.205777
ENSMUSG00000025902	Sox17	unchanged	0.286017	0.436802
ENSMUSG00000029212	Gabrb1	up	0.285862	0.0477442
ENSMUSG00000053192	Mllt11	unchanged	0.285776	0.254603
ENSMUSG00000027227	Sord	unchanged	0.285586	0.254053
ENSMUSG00000085525	Gm13166	unchanged	0.285569	0.438805
ENSMUSG00000085042	Abhd11os	unchanged	0.285517	0.426699
ENSMUSG00000064105	Cnnm2	unchanged	0.285502	0.360523
ENSMUSG00000035104	Eva1a	unchanged	0.285466	0.445098
ENSMUSG00000002996	Hbp1	up	0.285383	0.0315404
ENSMUSG00000081076	Rpsa-ps4	unchanged	0.285187	0.234405
ENSMUSG00000041777	Cir1	unchanged	0.285094	0.462142
ENSMUSG00000042414	Prdm14	unchanged	0.284921	0.44943
ENSMUSG00000095098	Ccdc85b	unchanged	0.284835	0.322839
ENSMUSG00000027330	Cdc25b	unchanged	0.284832	0.2321
ENSMUSG00000044906	4930503L19Rik	unchanged	0.284749	0.462142
ENSMUSG00000050243	Gm5446	unchanged	0.28472	0.40454
ENSMUSG00000021290	2010107E04Rik	unchanged	0.284657	0.0923795
ENSMUSG00000027679	Dnajc19	up	0.284539	0.0245146
ENSMUSG00000028403	Zdhhc21	unchanged	0.284432	0.461738
ENSMUSG00000026276	2019-09-02	unchanged	0.28442	0.0815465
ENSMUSG00000033429	Mcee	unchanged	0.284372	0.212817
ENSMUSG00000057863	Rpl36	up	0.284222	0.00731294
ENSMUSG00000029130	Rnf32	unchanged	0.284108	0.461738
ENSMUSG00000001774	Chordc1	unchanged	0.283785	0.0565435
ENSMUSG00000079003	Samd1	unchanged	0.283643	0.340838
ENSMUSG00000034647	Ankrd12	unchanged	0.283324	0.353635
ENSMUSG00000038775	Vill	unchanged	0.283312	0.404365
ENSMUSG00000065004	Gm26326	unchanged	0.283264	0.466865
ENSMUSG00000041298	Katnal1	unchanged	0.283031	0.446469
ENSMUSG00000040446	Rprd1a	unchanged	0.282828	0.426355
ENSMUSG00000027411	Vps16	unchanged	0.282806	0.228048
ENSMUSG00000030672	Mylpf	unchanged	0.282715	0.252218
ENSMUSG00000027327	1700037H04Rik	up	0.282531	0.0463465
ENSMUSG00000080896	Gm14567	unchanged	0.282493	0.257324
ENSMUSG00000028064	Sema4a	unchanged	0.282285	0.417613
ENSMUSG00000064360	mt-Nd3	unchanged	0.282276	0.427034
ENSMUSG00000072772	Grcc10	unchanged	0.282229	0.0522623
ENSMUSG00000022034	Esco2	unchanged	0.28209	0.130488
ENSMUSG00000022982	Sod1	up	0.281915	0.00365557
ENSMUSG00000027387	Zc3h8	unchanged	0.281904	0.263081
ENSMUSG00000048574	Gm5593	unchanged	0.281855	0.250873
ENSMUSG00000052748	Swt1	unchanged	0.281838	0.2331
ENSMUSG00000028085	Gatb	unchanged	0.281832	0.277948
ENSMUSG00000067931	Zfp948	unchanged	0.281781	0.450068
ENSMUSG00000062794	Zfp599	unchanged	0.281737	0.340955
ENSMUSG00000081707	Gm11343	unchanged	0.281391	0.327034
ENSMUSG00000037885	Stk35	unchanged	0.281368	0.469366
ENSMUSG00000010660	Plcd1	unchanged	0.280928	0.412303
ENSMUSG00000071655	Ubxn1	up	0.280909	0.000405248
ENSMUSG00000005481	Ddx39	up	0.280866	0.00670998
ENSMUSG00000027364	Usp50	up	0.280829	0.00823131
ENSMUSG00000069083	Gm10259	unchanged	0.280402	0.316127
ENSMUSG00000055900	Tmem69	unchanged	0.280383	0.349458
ENSMUSG00000022346	Myc	unchanged	0.280353	0.25453
ENSMUSG00000035246	Pcyt1b	unchanged	0.279974	0.251193
ENSMUSG00000026189	Pecr	unchanged	0.279959	0.140655
ENSMUSG00000038628	Polr3k	up	0.279929	0.0487217
ENSMUSG00000020649	Rrm2	unchanged	0.279912	0.0856911
ENSMUSG00000082730	Gm11363	up	0.279509	0.00731294
ENSMUSG00000037692	Ahdc1	unchanged	0.279482	0.340766
ENSMUSG00000031508	Ankrd10	unchanged	0.279427	0.11464
ENSMUSG00000025785	Exosc7	up	0.27935	0.00452596
ENSMUSG00000062908	Acadm	unchanged	0.279189	0.105244
ENSMUSG00000086167	Gm13827	unchanged	0.279077	0.318411
ENSMUSG00000042388	Dlgap3	unchanged	0.279054	0.352436
ENSMUSG00000031523	Dlc1	unchanged	0.278987	0.349377
ENSMUSG00000025283	Sat1	unchanged	0.278948	0.305388
ENSMUSG00000039737	Prkrip1	unchanged	0.27879	0.148834
ENSMUSG00000029390	Tmed2	unchanged	0.278766	0.284552
ENSMUSG00000092281	Hmgb1-ps7	unchanged	0.278648	0.475203
ENSMUSG00000083555	Gm12035	up	0.27864	0.00624393
ENSMUSG00000028394	Pole3	unchanged	0.278535	0.0647669
ENSMUSG00000059540	Tcea2	unchanged	0.278436	0.407882
ENSMUSG00000044018	Mrpl50	up	0.278366	0.0175577
ENSMUSG00000030647	Ndufc2	unchanged	0.278244	0.0727267
ENSMUSG00000061286	Exosc5	up	0.278091	0.0112163
ENSMUSG00000026187	Xrcc5	unchanged	0.278032	0.0849273
ENSMUSG00000043289	Mei4	unchanged	0.27801	0.456708
ENSMUSG00000026496	Parp1	unchanged	0.277805	0.0507658
ENSMUSG00000078192	Gm7290	up	0.277595	0.00631501
ENSMUSG00000034640	Tiparp	unchanged	0.277539	0.17971
ENSMUSG00000027699	Ect2	unchanged	0.277418	0.104545
ENSMUSG00000094649	Gm7102	unchanged	0.277235	0.418274
ENSMUSG00000090854	Gm4340	unchanged	0.277214	0.441068
ENSMUSG00000055240	Zfp101	unchanged	0.27719	0.470595
ENSMUSG00000046179	E2f8	unchanged	0.277096	0.335415
ENSMUSG00000030275	Etnk1	unchanged	0.276921	0.411504
ENSMUSG00000033916	Chmp2a	up	0.276886	0.0131933
ENSMUSG00000092390	Gm20541	unchanged	0.276873	0.449925
ENSMUSG00000005803	Sqrdl	unchanged	0.276804	0.478721
ENSMUSG00000047557	Lxn	unchanged	0.276802	0.427034
ENSMUSG00000020027	Socs2	unchanged	0.276773	0.245017
ENSMUSG00000058603	Rpl28-ps1	up	0.276763	0.00249494
ENSMUSG00000039456	Morc3	unchanged	0.276734	0.114462
ENSMUSG00000081263	Gm14859	unchanged	0.276681	0.28477
ENSMUSG00000022223	Sdr39u1	unchanged	0.276666	0.438805
ENSMUSG00000026103	Gls	unchanged	0.276634	0.445123
ENSMUSG00000039087	Rreb1	unchanged	0.276577	0.445222
ENSMUSG00000014226	Cacybp	up	0.276548	0.00621085
ENSMUSG00000021192	Golga5	unchanged	0.276526	0.24271
ENSMUSG00000003812	Dnase2a	unchanged	0.276303	0.244733
ENSMUSG00000026349	Ccnt2	unchanged	0.276198	0.223261
ENSMUSG00000028910	Mecr	unchanged	0.276189	0.19664
ENSMUSG00000032757	Bet1	unchanged	0.276123	0.247866
ENSMUSG00000021596	Mctp1	unchanged	0.276043	0.424815
ENSMUSG00000082707	Gm6881	unchanged	0.275911	0.470595
ENSMUSG00000078905	Gm14393	unchanged	0.275779	0.480398
ENSMUSG00000016253	Nelfcd	unchanged	0.275752	0.0588781
ENSMUSG00000092541	Gm20537	unchanged	0.275696	0.0529577
ENSMUSG00000039701	Usp53	unchanged	0.275528	0.461756
ENSMUSG00000034336	Ina	unchanged	0.275421	0.162477
ENSMUSG00000050786	Ccdc126	unchanged	0.275337	0.483104
ENSMUSG00000035759	Bbs10	unchanged	0.275259	0.475973
ENSMUSG00000021360	Gcnt2	unchanged	0.27524	0.359987
ENSMUSG00000095288	Gm7618	unchanged	0.275193	0.0526566
ENSMUSG00000072487	Mroh5	unchanged	0.275167	0.0742976
ENSMUSG00000036298	Slc2a13	unchanged	0.274972	0.456787
ENSMUSG00000053581	Zfand2a	unchanged	0.274956	0.459359
ENSMUSG00000031198	Fundc2	unchanged	0.274843	0.0537775
ENSMUSG00000027855	Sycp1	unchanged	0.274752	0.48625
ENSMUSG00000026219	Trip12	unchanged	0.274659	0.158201
ENSMUSG00000041236	Vps41	up	0.274649	0.0347437
ENSMUSG00000036752	Tubb4b	up	0.274519	2.34407e-05
ENSMUSG00000035614	Fam179b	unchanged	0.274485	0.390139
ENSMUSG00000058997	Vwa8	unchanged	0.274449	0.484916
ENSMUSG00000084111	Gm15710	up	0.274354	0.00168131
ENSMUSG00000025290	Rps24	up	0.274338	0.000552481
ENSMUSG00000092223	Gm19807	unchanged	0.274231	0.480361
ENSMUSG00000022385	Gtse1	up	0.274231	0.0447483
ENSMUSG00000031917	Nip7	up	0.27419	0.00508044
ENSMUSG00000083007	Gm13623	up	0.274055	1.82809e-05
ENSMUSG00000068966	Zbtb34	unchanged	0.274011	0.484931
ENSMUSG00000099115	Gm17190	unchanged	0.273999	0.376474
ENSMUSG00000006369	Fbln1	unchanged	0.273382	0.167725
ENSMUSG00000094256	Rpl21-ps7	unchanged	0.273124	0.402184
ENSMUSG00000079009	Gm14139	unchanged	0.272801	0.422142
ENSMUSG00000045257	Morn2	unchanged	0.272767	0.408786
ENSMUSG00000032295	Man2c1	unchanged	0.272705	0.34591
ENSMUSG00000003559	As3mt	unchanged	0.272593	0.389961
ENSMUSG00000026254	Eif4e2	up	0.272425	0.0251465
ENSMUSG00000020630	Rnaseh1	unchanged	0.272055	0.18326
ENSMUSG00000055491	Pprc1	unchanged	0.272023	0.129785
ENSMUSG00000021982	Cdadc1	unchanged	0.271777	0.396623
ENSMUSG00000036617	Etl4	unchanged	0.271748	0.420224
ENSMUSG00000068240	Gm11808	up	0.271625	5.33876e-05
ENSMUSG00000090737	Gm6788	unchanged	0.271527	0.0692166
ENSMUSG00000097803	Rpl31-ps16	up	0.271513	0.0313129
ENSMUSG00000049073	Olfr985	unchanged	0.271492	0.48625
ENSMUSG00000030717	Nupr1	unchanged	0.271051	0.239807
ENSMUSG00000001062	Vps9d1	unchanged	0.27098	0.452975
ENSMUSG00000015671	Psma2	up	0.270849	0.0097371
ENSMUSG00000063739	Gm4963	up	0.270788	0.0298241
ENSMUSG00000022008	Gpalpp1	unchanged	0.27066	0.252119
ENSMUSG00000032607	Amt	unchanged	0.270576	0.493106
ENSMUSG00000035828	Pim3	unchanged	0.270556	0.103227
ENSMUSG00000000486	2019-09-01	unchanged	0.270553	0.451027
ENSMUSG00000053838	Nudcd3	unchanged	0.270519	0.314793
ENSMUSG00000052407	Ccdc171	unchanged	0.270289	0.470595
ENSMUSG00000022400	Rbx1	up	0.270256	0.0172506
ENSMUSG00000044065	Gm9788	unchanged	0.270198	0.365361
ENSMUSG00000028807	Zbtb8a	unchanged	0.270094	0.294725
ENSMUSG00000022369	Mtbp	unchanged	0.270075	0.22513
ENSMUSG00000020949	Fkbp3	unchanged	0.270006	0.0519496
ENSMUSG00000075581	Gm16409	unchanged	0.26992	0.320511
ENSMUSG00000066809	Gm10180	up	0.269883	0.0426971
ENSMUSG00000057036	Gm7536	up	0.269485	0.000971403
ENSMUSG00000042737	Dpm3	unchanged	0.269407	0.171659
ENSMUSG00000031024	St5	unchanged	0.269341	0.485129
ENSMUSG00000046546	Fam43a	unchanged	0.26923	0.459359
ENSMUSG00000090862	Rps13	up	0.269191	0.0453168
ENSMUSG00000035704	Alg8	unchanged	0.269184	0.415447
ENSMUSG00000027715	Ccna2	up	0.269112	0.00434451
ENSMUSG00000022064	Pibf1	unchanged	0.269071	0.376077
ENSMUSG00000028648	Ndufs5	unchanged	0.269013	0.499922
ENSMUSG00000029863	Casp2	unchanged	0.26886	0.453445
ENSMUSG00000045767	B230219D22Rik	unchanged	0.268852	0.315777
ENSMUSG00000049775	Tmsb4x	unchanged	0.268815	0.109094
ENSMUSG00000050248	Evc2	unchanged	0.268815	0.28588
ENSMUSG00000079427	Mthfsl	unchanged	0.268752	0.500088
ENSMUSG00000035284	Vps13c	unchanged	0.268744	0.495359
ENSMUSG00000022185	Acin1	up	0.2687	0.0466165
ENSMUSG00000039473	Ubn1	unchanged	0.268436	0.27745
ENSMUSG00000073702	Rpl31	up	0.268254	0.00278397
ENSMUSG00000028944	Prkag2	unchanged	0.268189	0.451915
ENSMUSG00000046380	Jrk	unchanged	0.267944	0.437375
ENSMUSG00000046057	Gm15428	unchanged	0.267861	0.424778
ENSMUSG00000074796	Slc4a11	unchanged	0.267838	0.436802
ENSMUSG00000022550	Adck5	unchanged	0.267394	0.345053
ENSMUSG00000037486	Asxl2	unchanged	0.267257	0.230987
ENSMUSG00000006649	Nphs1	unchanged	0.267237	0.461738
ENSMUSG00000039828	Wdr70	unchanged	0.266837	0.241729
ENSMUSG00000083890	Gm15703	unchanged	0.266594	0.189103
ENSMUSG00000031375	Bgn	unchanged	0.266505	0.436802
ENSMUSG00000022450	Ndufa6	unchanged	0.266469	0.117665
ENSMUSG00000031196	F8	unchanged	0.266421	0.424373
ENSMUSG00000083378	Gm13196	unchanged	0.266399	0.437269
ENSMUSG00000031534	Smim19	unchanged	0.266167	0.409473
ENSMUSG00000019689	1110001J03Rik	unchanged	0.26614	0.141358
ENSMUSG00000060206	Zfp462	unchanged	0.265998	0.407882
ENSMUSG00000034327	Kctd9	unchanged	0.265765	0.480074
ENSMUSG00000062382	Gm10116	up	0.265743	0.00823131
ENSMUSG00000067369	Trmt2b	unchanged	0.26574	0.493729
ENSMUSG00000040234	Tm7sf3	unchanged	0.265564	0.22983
ENSMUSG00000023089	Ndufa5	unchanged	0.265477	0.055931
ENSMUSG00000049038	Mterf2	unchanged	0.265353	0.456787
ENSMUSG00000063200	Nol7	unchanged	0.265125	0.0821968
ENSMUSG00000028455	Stoml2	up	0.265086	0.00426652
ENSMUSG00000030769	Slc5a11	unchanged	0.265083	0.5099
ENSMUSG00000031383	Dusp9	unchanged	0.26507	0.331797
ENSMUSG00000033020	Polr2f	up	0.264989	0.0302333
ENSMUSG00000051502	Ufsp1	unchanged	0.264912	0.438805
ENSMUSG00000052997	Uba2	up	0.264882	0.003768
ENSMUSG00000022394	L3mbtl2	unchanged	0.264436	0.0889948
ENSMUSG00000015839	Nfe2l2	unchanged	0.264359	0.121659
ENSMUSG00000054717	Hmgb2	unchanged	0.26424	0.0948082
ENSMUSG00000023031	Cela1	unchanged	0.264218	0.510497
ENSMUSG00000047213	Ythdf3	unchanged	0.264075	0.315777
ENSMUSG00000041313	Slc7a1	unchanged	0.264058	0.40454
ENSMUSG00000019763	Rmnd1	unchanged	0.263975	0.418372
ENSMUSG00000061374	Fiz1	unchanged	0.263945	0.0987993
ENSMUSG00000022570	Tsta3	up	0.263393	0.0203536
ENSMUSG00000021747	4930452B06Rik	unchanged	0.263358	0.475711
ENSMUSG00000015176	Nolc1	up	0.263332	0.0171441
ENSMUSG00000024014	Pim1	unchanged	0.263284	0.418436
ENSMUSG00000081613	Gm12109	up	0.263155	0.0080392
ENSMUSG00000098923	Tmem185b	unchanged	0.263113	0.438805
ENSMUSG00000053565	Eif3k	up	0.263106	0.00578797
ENSMUSG00000028649	Macf1	unchanged	0.262973	0.272986
ENSMUSG00000026434	Nucks1	up	0.262663	0.0243929
ENSMUSG00000028882	Ppp1r8	unchanged	0.262213	0.0863985
ENSMUSG00000001131	Timp1	unchanged	0.262091	0.0756989
ENSMUSG00000039781	Cep131	unchanged	0.262067	0.508447
ENSMUSG00000051853	Arf3	unchanged	0.26189	0.330153
ENSMUSG00000021171	Esyt2	unchanged	0.261791	0.515891
ENSMUSG00000090137	Uba52	up	0.261749	6.33961e-07
ENSMUSG00000018405	Mrm1	unchanged	0.261734	0.483211
ENSMUSG00000051339	2900026A02Rik	unchanged	0.261723	0.517345
ENSMUSG00000027641	Rbl1	unchanged	0.261709	0.47483
ENSMUSG00000038612	Mcl1	unchanged	0.261699	0.112098
ENSMUSG00000032834	Pwp2	unchanged	0.261474	0.172744
ENSMUSG00000072940	Gm10443	up	0.261277	9.54308e-05
ENSMUSG00000039632	Ccdc151	unchanged	0.26125	0.517516
ENSMUSG00000026134	Prim2	unchanged	0.261233	0.22554
ENSMUSG00000083820	Gm6415	unchanged	0.260804	0.338886
ENSMUSG00000075359	Gm20775	unchanged	0.260715	0.496233
ENSMUSG00000036820	Amdhd2	unchanged	0.260597	0.328636
ENSMUSG00000001962	Fam50a	unchanged	0.260535	0.104545
ENSMUSG00000019837	Gtf3c6	unchanged	0.260375	0.171214
ENSMUSG00000017721	Pigt	unchanged	0.260303	0.507947
ENSMUSG00000002257	Def6	unchanged	0.260156	0.326148
ENSMUSG00000039738	Slx4	unchanged	0.260121	0.404365
ENSMUSG00000042502	Cd2bp2	unchanged	0.260111	0.0938281
ENSMUSG00000047215	Rpl9	up	0.260046	2.37722e-05
ENSMUSG00000041112	Elmo1	unchanged	0.259378	0.396996
ENSMUSG00000086846	Gm13642	unchanged	0.259301	0.225679
ENSMUSG00000013033	Adgrl1	unchanged	0.259085	0.3172
ENSMUSG00000013787	Ehmt2	unchanged	0.259032	0.194614
ENSMUSG00000033475	Tomm6	up	0.258946	0.00638079
ENSMUSG00000036390	Gadd45a	unchanged	0.258884	0.392631
ENSMUSG00000022946	Dopey2	unchanged	0.258793	0.497023
ENSMUSG00000061518	Cox5b	unchanged	0.258453	0.0552903
ENSMUSG00000032288	Imp3	unchanged	0.25826	0.0603182
ENSMUSG00000052727	Map1b	unchanged	0.25822	0.0685555
ENSMUSG00000031327	Chic1	unchanged	0.25793	0.42557
ENSMUSG00000026213	Stk11ip	unchanged	0.25788	0.446404
ENSMUSG00000028811	Yars	unchanged	0.257804	0.172661
ENSMUSG00000031357	Syap1	unchanged	0.257598	0.526859
ENSMUSG00000030432	Rpl28	up	0.257581	0.00171518
ENSMUSG00000054115	Skp2	unchanged	0.257507	0.212983
ENSMUSG00000019738	Polr2i	up	0.257489	0.00723519
ENSMUSG00000026554	Dcaf8	unchanged	0.257432	0.149762
ENSMUSG00000037904	Ankrd9	unchanged	0.257307	0.363854
ENSMUSG00000034656	Cacna1a	unchanged	0.257283	0.446211
ENSMUSG00000068523	Gng5	unchanged	0.257271	0.386191
ENSMUSG00000030101	Sumf1	unchanged	0.257248	0.0519315
ENSMUSG00000058447	Gm26920	unchanged	0.25698	0.34187
ENSMUSG00000094320	Gm13202	unchanged	0.256925	0.440112
ENSMUSG00000025423	Pias2	unchanged	0.256876	0.147722
ENSMUSG00000024525	Impa2	unchanged	0.256825	0.252119
ENSMUSG00000032449	Slc25a36	unchanged	0.256732	0.275097
ENSMUSG00000033965	Slc16a2	up	0.256701	0.0177869
ENSMUSG00000068522	Aard	unchanged	0.25647	0.501431
ENSMUSG00000061488	Rpl27a-ps1	up	0.256468	0.0497448
ENSMUSG00000019891	Dcbld1	unchanged	0.256446	0.470595
ENSMUSG00000036748	Cuedc2	up	0.25631	0.00844871
ENSMUSG00000049517	Rps23	up	0.256232	0.00016
ENSMUSG00000098090	2700099C18Rik	unchanged	0.256148	0.41773
ENSMUSG00000079658	Tceb1	unchanged	0.256017	0.113298
ENSMUSG00000080760	Gm7571	unchanged	0.255849	0.528952
ENSMUSG00000028060	2810403A07Rik	unchanged	0.255785	0.338431
ENSMUSG00000087166	L1td1	unchanged	0.255669	0.322948
ENSMUSG00000024829	Mrpl21	up	0.255537	0.00424651
ENSMUSG00000073590	3222401L13Rik	unchanged	0.255379	0.526859
ENSMUSG00000079034	Gm8300	unchanged	0.255324	0.519783
ENSMUSG00000004931	Apba3	unchanged	0.255304	0.256505
ENSMUSG00000025993	Slc40a1	unchanged	0.255201	0.527143
ENSMUSG00000064080	Fbln2	unchanged	0.255048	0.48196
ENSMUSG00000045996	Polr2k	unchanged	0.255005	0.400365
ENSMUSG00000004768	Rab23	unchanged	0.25497	0.328636
ENSMUSG00000048696	Mex3d	unchanged	0.254935	0.523053
ENSMUSG00000035215	Lsm7	unchanged	0.254809	0.127188
ENSMUSG00000015745	Plekho1	unchanged	0.254564	0.517516
ENSMUSG00000023951	Vegfa	unchanged	0.25452	0.464482
ENSMUSG00000027953	Slc50a1	unchanged	0.254315	0.327234
ENSMUSG00000091775	Gm16494	unchanged	0.254253	0.533913
ENSMUSG00000021832	Psmc6	up	0.254108	0.00365557
ENSMUSG00000083700	Gm2986	unchanged	0.253962	0.492319
ENSMUSG00000052446	Zfp961	unchanged	0.25374	0.114732
ENSMUSG00000045538	Ddx28	unchanged	0.253251	0.239807
ENSMUSG00000080798	Gm5135	unchanged	0.253015	0.533267
ENSMUSG00000046062	Ppp1r15b	unchanged	0.252967	0.324222
ENSMUSG00000038151	Prdm1	unchanged	0.25278	0.48625
ENSMUSG00000082524	Gm6272	unchanged	0.252652	0.307976
ENSMUSG00000042364	Snx18	unchanged	0.252566	0.459359
ENSMUSG00000062461	Gm5453	unchanged	0.252299	0.0992691
ENSMUSG00000041921	Metap1d	unchanged	0.252241	0.332318
ENSMUSG00000024867	Pip5k1b	unchanged	0.252231	0.430097
ENSMUSG00000069188	Gm13192	unchanged	0.2522	0.0856911
ENSMUSG00000010054	Tusc2	unchanged	0.252195	0.336605
ENSMUSG00000090162	Gm6808	unchanged	0.252113	0.538298
ENSMUSG00000030613	Ccdc90b	unchanged	0.252079	0.399645
ENSMUSG00000031960	Aars	up	0.251995	0.0359294
ENSMUSG00000014980	Tsen15	unchanged	0.251963	0.181789
ENSMUSG00000006651	Aplp1	unchanged	0.251879	0.329433
ENSMUSG00000079575	Rbpsuh-rs3	unchanged	0.251842	0.432783
ENSMUSG00000004988	Fxyd4	unchanged	0.251831	0.442647
ENSMUSG00000047514	Tspyl1	unchanged	0.251781	0.338262
ENSMUSG00000051730	Mettl5	unchanged	0.251753	0.270197
ENSMUSG00000052429	Prmt1	unchanged	0.251723	0.175175
ENSMUSG00000034880	Mrpl34	up	0.251369	0.0345375
ENSMUSG00000028933	Xrcc2	unchanged	0.251263	0.467965
ENSMUSG00000063145	Bbs5	unchanged	0.251173	0.432276
ENSMUSG00000059252	Tpt1-ps5	unchanged	0.251168	0.265715
ENSMUSG00000005804	Bloc1s6	unchanged	0.251014	0.281132
ENSMUSG00000026500	Cox20	unchanged	0.250989	0.539356
ENSMUSG00000026976	Pax8	unchanged	0.250847	0.537275
ENSMUSG00000056612	Ppp1r14b	unchanged	0.250735	0.210351
ENSMUSG00000034781	Gna11	unchanged	0.250712	0.322944
ENSMUSG00000020787	P2rx1	unchanged	0.250618	0.53877
ENSMUSG00000001946	Esam	unchanged	0.25054	0.535049
ENSMUSG00000030431	Tmem238	unchanged	0.250395	0.250648
ENSMUSG00000021322	Aoah	unchanged	0.250321	0.537749
ENSMUSG00000036398	Ppp1r11	unchanged	0.250236	0.0559599
ENSMUSG00000078521	Aunip	unchanged	0.250195	0.20953
ENSMUSG00000023262	Acy1	unchanged	0.250173	0.270005
ENSMUSG00000027472	Pdrg1	unchanged	0.250051	0.251059
ENSMUSG00000046111	Cep295	unchanged	0.2498	0.220367
ENSMUSG00000078906	Gm14444	unchanged	0.249727	0.541674
ENSMUSG00000029438	Bcl7a	unchanged	0.249635	0.497063
ENSMUSG00000025909	Sntg1	unchanged	0.249431	0.30922
ENSMUSG00000022992	Kansl2	unchanged	0.249096	0.410683
ENSMUSG00000053347	Zfp943	unchanged	0.248956	0.533913
ENSMUSG00000022828	Gtf2e1	unchanged	0.248945	0.234941
ENSMUSG00000028034	Fubp1	unchanged	0.248914	0.133404
ENSMUSG00000074412	Gm10689	up	0.248812	0.00951818
[truncated: 11,138 more rows]

## Sheet: HP1β_S89A_D4
ensembl_gene_id	external_gene_name	group	log2FoldChange	padj
[truncated: 13,477 more rows]

[truncated: 4 more sheets: HP1β_S89A_NPC, HP1β_S89E_D0, HP1β_S89E_D4, HP1β_S89E_NPC]
