# Supplementary material for: Phosphorylation of the HP1β hinge region sequesters KAP1 in heterochromatin and promotes the exit from naïve pluripotency
Source: Nucleic Acids Res. 2021 Jul 2;49(13):7406–23. doi: 10.1093/nar/gkab548 (PMC8287961; doi:10.1093/nar/gkab548)
Supplement: gkab548_Supplemental_Files [file gkab548_supplemental_files.zip › Table S4_revised.xlsx]

## Sheet: Table S4
	Table S4. Genes different expressed in KAP1-/- cells at the metastable condition, related to Figure 6E

## Sheet: KAP1ko_metastable
ensembl_gene_id	external_gene_name	group	log2FoldChange	padj
ENSMUSG00000087107	AI662270	up	2.22098	1.49267e-23
ENSMUSG00000024313	Mep1b	up	2.03977	4.23787e-21
ENSMUSG00000072949	Acot1	up	1.80755	2.91797e-32
ENSMUSG00000000805	Car4	up	1.2435	4.71979e-13
ENSMUSG00000034855	Cxcl10	up	1.24198	4.68207e-06
ENSMUSG00000060183	Cxcl11	up	1.20223	3.08732e-06
ENSMUSG00000019890	Nts	up	1.06067	7.44708e-05
ENSMUSG00000022044	Stmn4	up	0.991167	0.00143088
ENSMUSG00000057098	Ebf1	up	0.985365	0.00143088
ENSMUSG00000050288	Fzd2	up	0.966891	1.92978e-06
ENSMUSG00000020032	Nuak1	up	0.931483	0.00418534
ENSMUSG00000073802	Cdkn2b	up	0.908198	0.00143088
ENSMUSG00000040498	Igsf23	up	0.871944	0.0063445
ENSMUSG00000026532	Spta1	up	0.866097	0.0110637
ENSMUSG00000016458	Wt1	up	0.850383	0.00874478
ENSMUSG00000024349	Tmem173	up	0.833925	0.0178147
ENSMUSG00000062444	Ap3b2	up	0.818439	0.0187067
ENSMUSG00000038305	Spats2l	up	0.817057	0.0211382
ENSMUSG00000039405	Prss23	up	0.813996	0.0105664
ENSMUSG00000038155	Gstp2	up	0.811496	0.00262535
ENSMUSG00000022102	Dok2	up	0.793581	0.0045073
ENSMUSG00000096323	Gm20767	up	0.789897	0.0183878
ENSMUSG00000024353	Mzb1	up	0.77701	0.0133408
ENSMUSG00000067299	Crygd	up	0.77588	0.033546
ENSMUSG00000051455	Gm1564	up	0.772003	0.0376365
ENSMUSG00000029848	Stra8	up	0.764182	0.0151711
ENSMUSG00000078954	Arhgap8	up	0.761591	6.54311e-05
ENSMUSG00000028358	Zfp618	up	0.759619	0.0200304
ENSMUSG00000001507	Itga3	up	0.75929	0.0176832
ENSMUSG00000007655	Cav1	up	0.748876	0.0287777
ENSMUSG00000059900	Tmem40	up	0.745856	0.0437179
ENSMUSG00000039720	Got1l1	up	0.736783	0.0287777
ENSMUSG00000026042	Col5a2	up	0.726474	0.0415371
ENSMUSG00000040152	Thbs1	up	0.725157	0.0420234
ENSMUSG00000054196	Cthrc1	up	0.718595	0.0498553
ENSMUSG00000091779	Gm6763	unchanged	0.714331	0.0591549
ENSMUSG00000034438	Gbp8	unchanged	0.711866	0.0661837
ENSMUSG00000031438	Rnf128	up	0.711728	0.0447987
ENSMUSG00000010358	Ifi35	up	0.710882	0.0125973
ENSMUSG00000037411	Serpine1	up	0.709654	0.0323756
ENSMUSG00000030309	Caprin2	up	0.702682	0.00875774
ENSMUSG00000017737	Mmp9	unchanged	0.699885	0.0698314
ENSMUSG00000026970	Rbms1	up	0.695381	0.00418534
ENSMUSG00000020122	Egfr	unchanged	0.691785	0.0673304
ENSMUSG00000022483	Col2a1	unchanged	0.687917	0.0813238
ENSMUSG00000026728	Vim	up	0.681809	0.0461628
ENSMUSG00000024521	Pmaip1	unchanged	0.678504	0.069432
ENSMUSG00000044006	Cilp2	unchanged	0.678325	0.0680031
ENSMUSG00000038507	Parp12	unchanged	0.677448	0.0867136
ENSMUSG00000020121	Srgap1	unchanged	0.6686	0.0597554
ENSMUSG00000008575	Nfib	unchanged	0.664781	0.0971163
ENSMUSG00000021758	Ddx4	unchanged	0.658038	0.0900566
ENSMUSG00000014599	Csf1	up	0.656813	0.0447987
ENSMUSG00000018819	Lsp1	up	0.656404	0.0430151
ENSMUSG00000066026	Dhrs3	unchanged	0.653978	0.069432
ENSMUSG00000048332	Lhfp	unchanged	0.6538	0.11084
ENSMUSG00000044626	Liph	up	0.653395	0.0447987
ENSMUSG00000020205	Phlda1	unchanged	0.649046	0.11457
ENSMUSG00000021596	Mctp1	unchanged	0.648355	0.0684546
ENSMUSG00000046822	Slc39a3	unchanged	0.648091	0.0957278
ENSMUSG00000029761	Cald1	unchanged	0.647422	0.0618894
ENSMUSG00000039934	Gsap	unchanged	0.645595	0.0986438
ENSMUSG00000031022	BC051019	unchanged	0.644811	0.0886522
ENSMUSG00000028121	Bcar3	unchanged	0.644793	0.0818618
ENSMUSG00000097550	Gm21304	unchanged	0.643221	0.0996967
ENSMUSG00000026814	Eng	unchanged	0.641713	0.11903
ENSMUSG00000039835	Nhsl1	unchanged	0.63542	0.126078
ENSMUSG00000090854	Gm4340	unchanged	0.635106	0.0703231
ENSMUSG00000056870	Gulp1	unchanged	0.633686	0.131329
ENSMUSG00000046546	Fam43a	unchanged	0.630938	0.101943
ENSMUSG00000070828	Zscan4f	unchanged	0.629922	0.100072
ENSMUSG00000015745	Plekho1	unchanged	0.628116	0.128599
ENSMUSG00000059816	Fam159a	unchanged	0.624736	0.130215
ENSMUSG00000032366	Tpm1	unchanged	0.624335	0.0703231
ENSMUSG00000038280	Ostm1	unchanged	0.622052	0.126078
ENSMUSG00000031486	Adgra2	unchanged	0.619335	0.144044
ENSMUSG00000042109	Csdc2	unchanged	0.613963	0.144283
ENSMUSG00000003992	Ssbp2	unchanged	0.613531	0.0996967
ENSMUSG00000052915	Msl1	up	0.611323	0.0448022
ENSMUSG00000033916	Chmp2a	up	0.611176	1.01021e-08
ENSMUSG00000019960	Dusp6	unchanged	0.609676	0.0707634
ENSMUSG00000022090	Pdlim2	unchanged	0.609486	0.0920034
ENSMUSG00000064267	Hvcn1	unchanged	0.60917	0.0667914
ENSMUSG00000036273	Lrrk2	unchanged	0.606532	0.138187
ENSMUSG00000042808	Gpx2	up	0.605629	0.0315276
ENSMUSG00000001622	Csn3	unchanged	0.603572	0.138187
ENSMUSG00000028755	Cda	unchanged	0.603551	0.124049
ENSMUSG00000034881	Tbxa2r	unchanged	0.603202	0.175555
ENSMUSG00000038793	Lefty1	unchanged	0.601843	0.140809
ENSMUSG00000046500	Fam19a4	unchanged	0.600017	0.182454
ENSMUSG00000059182	Skap2	up	0.599967	0.0285587
ENSMUSG00000026288	Inpp5d	unchanged	0.595911	0.0957278
ENSMUSG00000026548	Slamf9	unchanged	0.589515	0.197323
ENSMUSG00000084989	Crocc2	unchanged	0.589219	0.16075
ENSMUSG00000025809	Itgb1	up	0.589048	0.00355277
ENSMUSG00000008398	Elk3	unchanged	0.587773	0.194968
ENSMUSG00000024659	Anxa1	unchanged	0.587311	0.197323
ENSMUSG00000054364	Rhob	unchanged	0.586082	0.199904
ENSMUSG00000021367	Edn1	unchanged	0.585934	0.199904
ENSMUSG00000058318	Phf21a	up	0.584722	0.0323756
ENSMUSG00000048482	Bdnf	unchanged	0.584103	0.174393
ENSMUSG00000029136	Rbks	unchanged	0.58395	0.20589
ENSMUSG00000048490	Nrip1	unchanged	0.583092	0.199943
ENSMUSG00000023484	Prph	unchanged	0.580628	0.171111
ENSMUSG00000002602	Axl	unchanged	0.579254	0.178072
ENSMUSG00000001506	Col1a1	up	0.578294	0.0430884
ENSMUSG00000060803	Gstp1	up	0.576875	0.000414985
ENSMUSG00000040666	Sh3bgr	unchanged	0.573144	0.206407
ENSMUSG00000074480	Mex3a	unchanged	0.569651	0.138187
ENSMUSG00000094228	Gm4303	up	0.566359	0.0387107
ENSMUSG00000040253	Gbp7	unchanged	0.565888	0.234812
ENSMUSG00000090714	Zscan4d	unchanged	0.564697	0.150853
ENSMUSG00000021094	Dhrs7	unchanged	0.564326	0.0945856
ENSMUSG00000027356	Fermt1	unchanged	0.562768	0.234683
ENSMUSG00000079034	Gm8300	unchanged	0.561625	0.209861
ENSMUSG00000028128	F3	unchanged	0.559083	0.209417
ENSMUSG00000031647	Mfap3l	unchanged	0.558849	0.24233
ENSMUSG00000044835	Ankrd45	unchanged	0.558292	0.230118
ENSMUSG00000039611	Tmem246	unchanged	0.557149	0.239033
ENSMUSG00000032334	Loxl1	unchanged	0.556667	0.174393
ENSMUSG00000026872	Zeb2	unchanged	0.556183	0.24233
ENSMUSG00000022946	Dopey2	unchanged	0.549892	0.233457
ENSMUSG00000027712	Anxa5	unchanged	0.549152	0.0597096
ENSMUSG00000037428	Vgf	unchanged	0.548171	0.259379
ENSMUSG00000024985	Tcf7l2	unchanged	0.545887	0.202833
ENSMUSG00000042605	Atxn2	unchanged	0.542838	0.11457
ENSMUSG00000032085	Tagln	unchanged	0.541283	0.261907
ENSMUSG00000005087	Cd44	unchanged	0.540076	0.279234
ENSMUSG00000028967	Errfi1	unchanged	0.539788	0.0910032
ENSMUSG00000025586	Cpeb1	unchanged	0.538051	0.230118
ENSMUSG00000037860	Aim2	unchanged	0.536201	0.195696
ENSMUSG00000054942	Fam73a	unchanged	0.536035	0.262489
ENSMUSG00000021959	Lats2	unchanged	0.53546	0.236869
ENSMUSG00000028266	Lmo4	unchanged	0.535171	0.153093
ENSMUSG00000035783	Acta2	up	0.534286	0.0458847
ENSMUSG00000051495	Irf2bp2	unchanged	0.533742	0.236869
ENSMUSG00000037962	Fam101a	unchanged	0.533395	0.0832037
ENSMUSG00000025938	Slco5a1	unchanged	0.531752	0.286207
ENSMUSG00000061887	Ssbp3	unchanged	0.531549	0.11084
ENSMUSG00000060802	B2m	up	0.531036	0.00262535
ENSMUSG00000024810	Il33	unchanged	0.529797	0.276719
ENSMUSG00000031837	Necab2	unchanged	0.527602	0.298434
ENSMUSG00000030790	Adm	unchanged	0.526931	0.31072
ENSMUSG00000025492	Ifitm3	unchanged	0.526514	0.174393
ENSMUSG00000030800	Prss8	unchanged	0.526462	0.142737
ENSMUSG00000042331	Specc1	unchanged	0.523166	0.272265
ENSMUSG00000054272	Zscan4c	unchanged	0.522257	0.230118
ENSMUSG00000041324	Inhba	unchanged	0.522187	0.321557
ENSMUSG00000095339	Zscan4b	unchanged	0.521805	0.175555
ENSMUSG00000024978	Gpam	unchanged	0.521562	0.32015
ENSMUSG00000041773	Enc1	up	0.518617	0.0167754
ENSMUSG00000001729	Akt1	unchanged	0.517353	0.199774
ENSMUSG00000015461	Atf6b	unchanged	0.516445	0.0718276
ENSMUSG00000033557	Fam20b	unchanged	0.515882	0.214646
ENSMUSG00000024043	Arhgap28	unchanged	0.514341	0.29187
ENSMUSG00000034460	Six4	unchanged	0.513789	0.335983
ENSMUSG00000029166	Mapre3	unchanged	0.512611	0.347544
ENSMUSG00000051375	Pcdh1	unchanged	0.511874	0.294064
ENSMUSG00000049521	Cdc42ep1	unchanged	0.511658	0.331349
ENSMUSG00000001473	Tubb6	up	0.511374	0.0338337
ENSMUSG00000021493	Pdlim7	unchanged	0.510633	0.069432
ENSMUSG00000034161	Scx	unchanged	0.509936	0.31835
ENSMUSG00000007041	Clic1	unchanged	0.5074	0.0920034
ENSMUSG00000018378	Cuedc1	unchanged	0.504974	0.239167
ENSMUSG00000035934	Pknox2	unchanged	0.504372	0.297641
ENSMUSG00000004044	Ptrf	unchanged	0.504216	0.197323
ENSMUSG00000021614	Vcan	unchanged	0.503828	0.194998
ENSMUSG00000032383	Ppib	unchanged	0.503594	0.366981
ENSMUSG00000047261	Gap43	unchanged	0.501529	0.159641
ENSMUSG00000042807	Hecw2	unchanged	0.501496	0.316375
ENSMUSG00000000753	Serpinf1	up	0.500602	0.0230666
ENSMUSG00000028053	Ash1l	unchanged	0.500503	0.239033
ENSMUSG00000042436	Mfap4	unchanged	0.499842	0.242873
ENSMUSG00000026421	Csrp1	unchanged	0.497112	0.186817
ENSMUSG00000035000	Dpp4	unchanged	0.496553	0.383706
ENSMUSG00000022106	Rcbtb2	unchanged	0.496368	0.149485
ENSMUSG00000067702	Tuba3a	unchanged	0.495687	0.384889
ENSMUSG00000022750	Klhl22	unchanged	0.494254	0.0844358
ENSMUSG00000026051	1500015O10Rik	unchanged	0.490725	0.345261
ENSMUSG00000097709	2810429I04Rik	unchanged	0.49032	0.313882
ENSMUSG00000041323	Ak7	unchanged	0.489503	0.378612
ENSMUSG00000028480	Glipr2	unchanged	0.48918	0.0986438
ENSMUSG00000045573	Penk	unchanged	0.489108	0.396691
ENSMUSG00000075254	Heg1	unchanged	0.488983	0.410634
ENSMUSG00000040483	Xaf1	unchanged	0.488816	0.410634
ENSMUSG00000033467	Crlf2	unchanged	0.488663	0.247145
ENSMUSG00000074064	Mlycd	unchanged	0.487999	0.396691
ENSMUSG00000047786	Lix1	unchanged	0.487393	0.396691
ENSMUSG00000016758	Bik	unchanged	0.487107	0.418808
ENSMUSG00000017466	Timp2	unchanged	0.485866	0.16075
ENSMUSG00000029135	Fosl2	unchanged	0.485602	0.4214
ENSMUSG00000044303	Cdkn2a	unchanged	0.48483	0.4214
ENSMUSG00000025959	Klf7	unchanged	0.484236	0.274413
ENSMUSG00000097398	Platr5	unchanged	0.483948	0.415424
ENSMUSG00000046133	C130073F10Rik	unchanged	0.483184	0.425279
ENSMUSG00000035561	Aldh1b1	unchanged	0.482709	0.396691
ENSMUSG00000020137	Thap2	unchanged	0.482525	0.321557
ENSMUSG00000030774	Pak1	unchanged	0.482187	0.126078
ENSMUSG00000032875	Arhgef17	unchanged	0.481058	0.427235
ENSMUSG00000024044	Epb4.1l3	unchanged	0.479535	0.224317
ENSMUSG00000049532	Sall2	unchanged	0.479321	0.433405
ENSMUSG00000028536	2610528J11Rik	unchanged	0.478706	0.430021
ENSMUSG00000092035	Peg10	unchanged	0.476021	0.153486
ENSMUSG00000051367	Six1	unchanged	0.475349	0.250352
ENSMUSG00000027087	Itgav	unchanged	0.474101	0.425624
ENSMUSG00000044496	2510039O18Rik	unchanged	0.473666	0.275801
ENSMUSG00000048096	Lmod1	unchanged	0.472949	0.435252
ENSMUSG00000014444	Piezo1	unchanged	0.471707	0.425279
ENSMUSG00000039982	Dtx4	unchanged	0.471575	0.447414
ENSMUSG00000003411	Rab3b	unchanged	0.471437	0.271644
ENSMUSG00000017679	Ttpal	unchanged	0.471396	0.456884
ENSMUSG00000062661	Ncs1	unchanged	0.470546	0.45508
ENSMUSG00000030798	Cd37	unchanged	0.470051	0.444074
ENSMUSG00000027359	Slc27a2	unchanged	0.469812	0.18801
ENSMUSG00000035376	Hacd2	up	0.469651	0.00677093
ENSMUSG00000071217	Gm2022	unchanged	0.469261	0.375846
ENSMUSG00000031880	Rrad	unchanged	0.469219	0.462018
ENSMUSG00000021662	Arhgef28	unchanged	0.466417	0.212623
ENSMUSG00000036275	9530068E07Rik	up	0.466314	0.0387107
ENSMUSG00000000305	Cdh4	unchanged	0.46468	0.23975
ENSMUSG00000070436	Serpinh1	unchanged	0.464555	0.31072
ENSMUSG00000011832	Evi5l	unchanged	0.46361	0.462018
ENSMUSG00000016382	Pls3	unchanged	0.463364	0.24233
ENSMUSG00000055235	Wdr86	unchanged	0.463335	0.295518
ENSMUSG00000054720	Lrrc8c	unchanged	0.46294	0.463396
ENSMUSG00000032125	Robo4	unchanged	0.46292	0.468989
ENSMUSG00000036676	Tmtc3	unchanged	0.462565	0.396691
ENSMUSG00000051339	2900026A02Rik	unchanged	0.46197	0.473969
ENSMUSG00000083311	Gm5643	unchanged	0.461665	0.474467
ENSMUSG00000073755	5730409E04Rik	unchanged	0.461645	0.473969
ENSMUSG00000031217	Efnb1	unchanged	0.460674	0.473969
ENSMUSG00000045330	4933402E13Rik	unchanged	0.460423	0.404902
ENSMUSG00000024247	Pkdcc	unchanged	0.460406	0.470297
ENSMUSG00000038692	Hoxb4	unchanged	0.459885	0.47551
ENSMUSG00000074365	Crxos	unchanged	0.459381	0.467875
ENSMUSG00000076431	Sox4	up	0.45938	0.0287777
ENSMUSG00000058881	Zfp516	unchanged	0.458997	0.473969
ENSMUSG00000026342	Slc35f5	unchanged	0.458612	0.361028
ENSMUSG00000030770	Parva	unchanged	0.458281	0.279556
ENSMUSG00000048752	Prss50	unchanged	0.45739	0.474467
ENSMUSG00000096619	Gm2035	unchanged	0.456853	0.324591
ENSMUSG00000037111	Setd7	unchanged	0.45596	0.396691
ENSMUSG00000027239	Mdk	unchanged	0.455916	0.0597096
ENSMUSG00000024425	Ndfip1	unchanged	0.45546	0.138187
ENSMUSG00000030729	Pgm2l1	unchanged	0.455396	0.473969
ENSMUSG00000030605	Mfge8	up	0.455255	0.00657668
ENSMUSG00000029221	Slc30a9	unchanged	0.455193	0.0722207
ENSMUSG00000026604	Ptpn14	unchanged	0.453065	0.437359
ENSMUSG00000082341	Gm14143	unchanged	0.453045	0.480848
ENSMUSG00000035437	Rabgap1	unchanged	0.451709	0.069432
ENSMUSG00000022756	Slc7a4	unchanged	0.451466	0.473969
ENSMUSG00000018593	Sparc	unchanged	0.450908	0.101943
ENSMUSG00000035247	Hectd1	unchanged	0.450483	0.0996967
ENSMUSG00000037643	Prkci	unchanged	0.450443	0.188567
ENSMUSG00000078706	Gm53	unchanged	0.45019	0.447173
ENSMUSG00000045763	Basp1	unchanged	0.448735	0.0661837
ENSMUSG00000028497	Hacd4	unchanged	0.447341	0.473969
ENSMUSG00000041298	Katnal1	unchanged	0.447087	0.478451
ENSMUSG00000033306	Lpp	unchanged	0.446609	0.462018
ENSMUSG00000024399	Ltb	unchanged	0.446335	0.449262
ENSMUSG00000059456	Ptk2b	unchanged	0.445614	0.503726
ENSMUSG00000092060	Bend4	unchanged	0.445368	0.383706
ENSMUSG00000005413	Hmox1	unchanged	0.445119	0.236869
ENSMUSG00000001827	Folr1	unchanged	0.445114	0.425682
ENSMUSG00000022893	Adamts1	unchanged	0.444779	0.505615
ENSMUSG00000028763	Hspg2	unchanged	0.443806	0.297669
ENSMUSG00000070327	Rnf213	unchanged	0.443613	0.507209
ENSMUSG00000037606	Osbpl5	unchanged	0.443397	0.503726
ENSMUSG00000030516	Tjp1	unchanged	0.442943	0.286236
ENSMUSG00000009687	Fxyd5	unchanged	0.442655	0.364006
ENSMUSG00000041734	Kirrel	unchanged	0.4418	0.507786
ENSMUSG00000061544	Zfp229	unchanged	0.441506	0.510314
ENSMUSG00000068614	Actc1	unchanged	0.441379	0.503726
ENSMUSG00000031972	Acta1	unchanged	0.43984	0.378612
ENSMUSG00000022490	Ppp1r1a	up	0.438643	0.0462877
ENSMUSG00000038872	Zfhx3	unchanged	0.438616	0.493573
ENSMUSG00000051043	Gprc5c	unchanged	0.438429	0.503726
ENSMUSG00000033149	Phldb2	unchanged	0.437797	0.438546
ENSMUSG00000026426	Arl8a	unchanged	0.437634	0.47059
ENSMUSG00000021701	Plk2	unchanged	0.4375	0.214646
ENSMUSG00000020184	Mdm2	up	0.435899	0.0424281
ENSMUSG00000090125	Pou3f1	unchanged	0.435242	0.425279
ENSMUSG00000024530	Slmo1	unchanged	0.435061	0.512916
ENSMUSG00000039850	Endov	unchanged	0.435007	0.368426
ENSMUSG00000079029	Gm5662	unchanged	0.434568	0.426185
ENSMUSG00000016206	H2-M3	unchanged	0.434466	0.522295
ENSMUSG00000030557	Mef2a	unchanged	0.434409	0.521185
ENSMUSG00000029153	Ociad2	unchanged	0.434354	0.347544
ENSMUSG00000022221	Ripk3	unchanged	0.434309	0.429265
ENSMUSG00000030103	Bhlhe40	unchanged	0.434	0.311164
ENSMUSG00000027820	Mme	unchanged	0.433815	0.518206
ENSMUSG00000042724	Map3k9	unchanged	0.432957	0.518206
ENSMUSG00000039738	Slx4	unchanged	0.432892	0.349257
ENSMUSG00000022947	Cbr3	unchanged	0.432757	0.0976749
ENSMUSG00000021411	Pxdc1	unchanged	0.431965	0.518206
ENSMUSG00000023031	Cela1	unchanged	0.431499	0.531025
ENSMUSG00000023067	Cdkn1a	unchanged	0.431245	0.130215
ENSMUSG00000039542	Ncam1	unchanged	0.429749	0.347788
ENSMUSG00000021843	Ktn1	up	0.429372	0.03984
ENSMUSG00000042302	Ehbp1	unchanged	0.428434	0.53638
ENSMUSG00000048376	F2r	unchanged	0.427725	0.433609
ENSMUSG00000052160	Pld4	unchanged	0.427448	0.518206
ENSMUSG00000034947	Tmem106a	unchanged	0.427005	0.507786
ENSMUSG00000000078	Klf6	unchanged	0.42657	0.108309
ENSMUSG00000049929	Lpar4	unchanged	0.426339	0.515598
ENSMUSG00000029844	Hoxa1	unchanged	0.426187	0.392293
ENSMUSG00000021745	Ptprg	unchanged	0.426179	0.467834
ENSMUSG00000031955	Bcar1	unchanged	0.42615	0.158562
ENSMUSG00000037892	Pcdh18	unchanged	0.425228	0.492291
ENSMUSG00000018143	Mafk	unchanged	0.42514	0.545685
ENSMUSG00000021585	Cast	unchanged	0.424254	0.218498
ENSMUSG00000055447	Cd47	unchanged	0.423397	0.202833
ENSMUSG00000060572	Mfap2	unchanged	0.423024	0.288413
ENSMUSG00000031767	Nudt7	unchanged	0.422886	0.552376
ENSMUSG00000020458	Rtn4	unchanged	0.422768	0.050401
ENSMUSG00000018672	Copz2	unchanged	0.422517	0.502523
ENSMUSG00000024270	Slc39a6	unchanged	0.422308	0.171111
ENSMUSG00000040462	Os9	unchanged	0.421863	0.163586
ENSMUSG00000015143	Actn1	unchanged	0.421137	0.069432
ENSMUSG00000022261	Sdc2	unchanged	0.420631	0.438546
ENSMUSG00000046223	Plaur	unchanged	0.420609	0.378612
ENSMUSG00000020883	Fbxl20	unchanged	0.418976	0.51301
ENSMUSG00000021615	Xrcc4	unchanged	0.418293	0.51175
ENSMUSG00000081800	Gm14200	unchanged	0.418049	0.552166
ENSMUSG00000041633	Kctd12b	unchanged	0.417879	0.516801
ENSMUSG00000024012	Mtch1	unchanged	0.417058	0.0597096
ENSMUSG00000029575	Mmab	unchanged	0.416875	0.41491
ENSMUSG00000015652	Steap1	unchanged	0.416521	0.250352
ENSMUSG00000035245	Eogt	unchanged	0.415965	0.556695
ENSMUSG00000020859	Spag9	unchanged	0.415544	0.40945
ENSMUSG00000031015	Swap70	unchanged	0.414468	0.230118
ENSMUSG00000040489	Sox30	unchanged	0.414299	0.20589
ENSMUSG00000068699	Flnc	unchanged	0.414034	0.474467
ENSMUSG00000021098	4930447C04Rik	unchanged	0.413809	0.507786
ENSMUSG00000044813	Shb	unchanged	0.41368	0.539927
ENSMUSG00000021936	Mapk8	unchanged	0.413432	0.487069
ENSMUSG00000053897	Slc39a8	unchanged	0.413377	0.574234
ENSMUSG00000032782	Cntrob	unchanged	0.412363	0.463396
ENSMUSG00000021226	Acot2	unchanged	0.412218	0.370264
ENSMUSG00000075415	Fnbp1	unchanged	0.411272	0.347561
ENSMUSG00000031557	Plekha2	unchanged	0.411157	0.502186
ENSMUSG00000041025	Iffo2	unchanged	0.410448	0.545004
ENSMUSG00000028195	Cyr61	unchanged	0.410133	0.365598
ENSMUSG00000028466	Creb3	unchanged	0.409813	0.368389
ENSMUSG00000041445	Mmrn2	unchanged	0.409433	0.581932
ENSMUSG00000068196	Col8a1	unchanged	0.409031	0.556677
ENSMUSG00000091243	Vgll3	unchanged	0.408082	0.55384
ENSMUSG00000031583	Wrn	unchanged	0.407844	0.518206
ENSMUSG00000037321	Tap1	unchanged	0.407765	0.55384
ENSMUSG00000070473	Cldn3	unchanged	0.407666	0.48121
ENSMUSG00000032300	1700017B05Rik	unchanged	0.407278	0.289946
ENSMUSG00000029787	Avl9	unchanged	0.407009	0.515598
ENSMUSG00000083902	Gm15975	unchanged	0.406815	0.427235
ENSMUSG00000038319	Kcnh2	unchanged	0.405489	0.593232
ENSMUSG00000024958	Gpr137	unchanged	0.404941	0.587249
ENSMUSG00000031066	Usp11	unchanged	0.403928	0.239033
ENSMUSG00000079110	Capn3	unchanged	0.403877	0.581932
ENSMUSG00000058028	Zscan5b	unchanged	0.403692	0.56699
ENSMUSG00000031480	Thsd1	unchanged	0.403495	0.592435
ENSMUSG00000024907	Gal	unchanged	0.403271	0.593357
ENSMUSG00000000346	Dazap2	up	0.403072	0.00104534
ENSMUSG00000023927	Satb1	unchanged	0.402765	0.593498
ENSMUSG00000002844	Adprh	up	0.402596	0.0157524
ENSMUSG00000038876	Rnf146	unchanged	0.402547	0.593357
ENSMUSG00000070858	Gm1673	unchanged	0.402374	0.22768
ENSMUSG00000047789	Slc38a9	unchanged	0.400785	0.556695
ENSMUSG00000061633	1700029P11Rik	unchanged	0.400557	0.519808
ENSMUSG00000049775	Tmsb4x	unchanged	0.400099	0.0867136
ENSMUSG00000026509	Capn2	unchanged	0.399225	0.481836
ENSMUSG00000028023	Pitx2	unchanged	0.399124	0.593498
ENSMUSG00000015027	Galns	unchanged	0.398725	0.593498
ENSMUSG00000046818	Ddit4l	unchanged	0.397632	0.483843
ENSMUSG00000028982	Slc25a33	unchanged	0.397313	0.248318
ENSMUSG00000000631	Myo18a	unchanged	0.39715	0.297203
ENSMUSG00000030685	Kctd13	unchanged	0.39704	0.41173
ENSMUSG00000026946	Nmi	unchanged	0.397039	0.604681
ENSMUSG00000054951	9130008F23Rik	unchanged	0.396664	0.609537
ENSMUSG00000005103	Wdr1	unchanged	0.396598	0.281768
ENSMUSG00000069833	Ahnak	unchanged	0.396569	0.518206
ENSMUSG00000024487	Yipf5	unchanged	0.396014	0.131329
ENSMUSG00000079487	Med12	unchanged	0.395367	0.503726
ENSMUSG00000018339	Gpx3	unchanged	0.394934	0.277787
ENSMUSG00000035640	Dos	unchanged	0.394762	0.608081
ENSMUSG00000043110	Lrrn4	unchanged	0.394606	0.608775
ENSMUSG00000000420	Galnt1	unchanged	0.394293	0.503726
ENSMUSG00000020716	Nf1	unchanged	0.394208	0.598735
ENSMUSG00000001349	Cnn1	unchanged	0.393874	0.0637873
ENSMUSG00000070691	Runx3	unchanged	0.393729	0.593498
ENSMUSG00000052906	Ubxn8	unchanged	0.393186	0.126078
ENSMUSG00000042688	Mapk6	unchanged	0.392554	0.0597096
ENSMUSG00000050912	Tmem123	unchanged	0.392094	0.443462
ENSMUSG00000057706	Mex3b	unchanged	0.391977	0.618025
ENSMUSG00000036867	Smad6	unchanged	0.39189	0.615245
ENSMUSG00000027074	Slc43a3	unchanged	0.391857	0.600668
ENSMUSG00000024241	Sos1	unchanged	0.391747	0.593498
ENSMUSG00000049439	Cyp20a1	unchanged	0.391597	0.29187
ENSMUSG00000045010	Gm4779	unchanged	0.390349	0.614755
ENSMUSG00000038508	Gdf15	unchanged	0.389903	0.618025
ENSMUSG00000041530	Ago1	unchanged	0.389554	0.526723
ENSMUSG00000036856	Wnt4	unchanged	0.389258	0.60083
ENSMUSG00000029695	Aass	unchanged	0.389212	0.609537
ENSMUSG00000025500	Lmntd2	unchanged	0.388472	0.618025
ENSMUSG00000048772	Tmem53	unchanged	0.387909	0.618713
ENSMUSG00000067942	Zfp160	unchanged	0.387855	0.618713
ENSMUSG00000036256	Igfbp7	unchanged	0.387615	0.539202
ENSMUSG00000024725	Ostf1	unchanged	0.387427	0.0634073
ENSMUSG00000029484	Anxa3	unchanged	0.387248	0.618025
ENSMUSG00000036533	Cdc42ep3	unchanged	0.387093	0.467015
ENSMUSG00000047473	Zfp30	unchanged	0.386967	0.470719
ENSMUSG00000060477	Irak2	unchanged	0.386805	0.593498
ENSMUSG00000037242	Clic4	unchanged	0.386678	0.138187
ENSMUSG00000035274	Tpbg	unchanged	0.386604	0.618713
ENSMUSG00000055240	Zfp101	unchanged	0.386306	0.618025
ENSMUSG00000052534	Pbx1	unchanged	0.386196	0.5569
ENSMUSG00000021760	Gpx8	unchanged	0.386155	0.473969
ENSMUSG00000026603	Smyd2	up	0.385741	0.0448022
ENSMUSG00000035572	Dcaf10	unchanged	0.385714	0.618025
ENSMUSG00000019791	Hint3	unchanged	0.385676	0.503726
ENSMUSG00000074218	Cox7a1	unchanged	0.384891	0.438546
ENSMUSG00000025510	Cd151	unchanged	0.38458	0.18861
ENSMUSG00000003762	Adck4	unchanged	0.383738	0.624549
ENSMUSG00000031534	Smim19	unchanged	0.383455	0.518206
ENSMUSG00000054434	Tmem120b	unchanged	0.382201	0.545995
ENSMUSG00000029648	Flt1	unchanged	0.381547	0.626794
ENSMUSG00000037235	Mxd4	unchanged	0.381457	0.618025
ENSMUSG00000002393	Nr2f6	unchanged	0.381112	0.519808
ENSMUSG00000025227	Tmem180	unchanged	0.38071	0.626694
ENSMUSG00000062170	Fmr1nb	unchanged	0.38057	0.593498
ENSMUSG00000021638	Ocln	unchanged	0.380557	0.626794
ENSMUSG00000034765	Dusp5	unchanged	0.380544	0.626794
ENSMUSG00000028274	Rngtt	unchanged	0.380501	0.232622
ENSMUSG00000051747	Ttn	unchanged	0.37975	0.628302
ENSMUSG00000074916	Chst14	unchanged	0.37966	0.62495
ENSMUSG00000039323	Igfbp2	unchanged	0.379076	0.138187
ENSMUSG00000037049	Smpd1	unchanged	0.379009	0.459211
ENSMUSG00000027593	Raly	unchanged	0.378058	0.539202
ENSMUSG00000034675	Dbn1	unchanged	0.377697	0.463396
ENSMUSG00000040018	Cox15	unchanged	0.377455	0.632794
ENSMUSG00000023224	Serping1	unchanged	0.377213	0.266718
ENSMUSG00000000031	H19	unchanged	0.377185	0.199943
ENSMUSG00000063235	Ptpmt1	unchanged	0.376771	0.134922
ENSMUSG00000031329	Tsx	unchanged	0.37575	0.6229
ENSMUSG00000049872	Fam26e	unchanged	0.375151	0.618713
ENSMUSG00000025369	Smarcc2	unchanged	0.375094	0.491889
ENSMUSG00000036591	Arhgap21	unchanged	0.374964	0.592435
ENSMUSG00000048915	Efna5	unchanged	0.374858	0.62495
ENSMUSG00000030562	Nox4	unchanged	0.374738	0.609537
ENSMUSG00000022723	Crybg3	unchanged	0.373591	0.639343
ENSMUSG00000018648	Dusp14	unchanged	0.373359	0.545685
ENSMUSG00000021969	Zdhhc20	unchanged	0.373048	0.324591
ENSMUSG00000022178	Ajuba	unchanged	0.373026	0.230118
ENSMUSG00000031246	Sh3bgrl	unchanged	0.372925	0.503726
ENSMUSG00000027378	Nphp1	unchanged	0.37287	0.553377
ENSMUSG00000070605	Gm13251	unchanged	0.372709	0.618025
ENSMUSG00000046417	Lrrc75a	unchanged	0.372469	0.624766
ENSMUSG00000023571	Fam132a	unchanged	0.371939	0.64766
ENSMUSG00000028277	Ube2j1	unchanged	0.371931	0.209059
ENSMUSG00000021373	Cap2	unchanged	0.370856	0.642633
ENSMUSG00000028435	Aqp3	unchanged	0.370842	0.587249
ENSMUSG00000037747	Phyhipl	unchanged	0.370808	0.624146
ENSMUSG00000032932	Hspa13	unchanged	0.370778	0.493573
ENSMUSG00000030752	Kdm8	unchanged	0.369626	0.650696
ENSMUSG00000020226	Slc5a4b	unchanged	0.367745	0.637809
ENSMUSG00000026842	Abl1	unchanged	0.367452	0.444919
ENSMUSG00000008136	Fhl2	unchanged	0.366033	0.618025
ENSMUSG00000090996	Gm20458	unchanged	0.365979	0.637917
ENSMUSG00000039294	BC017643	unchanged	0.365728	0.618025
ENSMUSG00000031538	Plat	unchanged	0.365606	0.629784
ENSMUSG00000002190	Clgn	unchanged	0.365311	0.581932
ENSMUSG00000022139	Mbnl2	unchanged	0.365194	0.414826
ENSMUSG00000021171	Esyt2	unchanged	0.364835	0.669078
ENSMUSG00000033488	BC026585	unchanged	0.364743	0.662367
ENSMUSG00000023905	Tnfrsf12a	unchanged	0.363382	0.573721
ENSMUSG00000059743	Fdps	unchanged	0.363193	0.214646
ENSMUSG00000056758	Hmga2	unchanged	0.362978	0.624549
ENSMUSG00000026094	Stk17b	unchanged	0.362792	0.53638
ENSMUSG00000019785	Clvs2	unchanged	0.36273	0.635389
ENSMUSG00000025612	Bach1	unchanged	0.362567	0.64766
ENSMUSG00000061322	Dnaic1	unchanged	0.362251	0.669078
ENSMUSG00000063889	Crem	unchanged	0.362017	0.573701
ENSMUSG00000027070	Lrp2	unchanged	0.361918	0.632794
ENSMUSG00000029163	Emilin1	unchanged	0.360698	0.63481
ENSMUSG00000022475	Hdac7	unchanged	0.360519	0.669078
ENSMUSG00000031453	Rasa3	unchanged	0.359899	0.676813
ENSMUSG00000022867	Usp25	unchanged	0.359734	0.669078
ENSMUSG00000030742	Lat	unchanged	0.359636	0.669078
ENSMUSG00000005897	Nr2c1	unchanged	0.359516	0.658689
ENSMUSG00000030272	Camk1	unchanged	0.359506	0.552166
ENSMUSG00000046550	Spin2c	unchanged	0.359418	0.669078
ENSMUSG00000029561	Oasl2	unchanged	0.35936	0.662506
ENSMUSG00000024878	Cbwd1	unchanged	0.358615	0.414826
ENSMUSG00000078868	Gm14412	unchanged	0.357983	0.681546
ENSMUSG00000043831	Lysmd4	unchanged	0.357781	0.679392
ENSMUSG00000024302	Dtna	unchanged	0.357502	0.62495
ENSMUSG00000039166	Akap7	unchanged	0.357128	0.62495
ENSMUSG00000018340	Anxa6	unchanged	0.356737	0.396691
ENSMUSG00000020227	Irak3	unchanged	0.356696	0.618025
ENSMUSG00000032060	Cryab	unchanged	0.356186	0.669078
ENSMUSG00000039178	Tbc1d19	unchanged	0.355923	0.587249
ENSMUSG00000046138	9930021J03Rik	unchanged	0.355717	0.626794
ENSMUSG00000004677	Myo9b	unchanged	0.355508	0.528522
ENSMUSG00000040158	Tax1bp3	unchanged	0.355213	0.679392
ENSMUSG00000028100	Nudt17	unchanged	0.354407	0.669078
ENSMUSG00000017831	Rab5a	unchanged	0.35408	0.674103
ENSMUSG00000018451	6330403K07Rik	unchanged	0.354067	0.618666
ENSMUSG00000028766	Alpl	unchanged	0.353906	0.192866
ENSMUSG00000031328	Flna	unchanged	0.353904	0.200998
ENSMUSG00000071076	Jund	unchanged	0.353662	0.463396
ENSMUSG00000074794	Arrdc3	unchanged	0.353645	0.618025
ENSMUSG00000031242	2610002M06Rik	unchanged	0.353557	0.601329
ENSMUSG00000049800	Sertad2	unchanged	0.353478	0.421977
ENSMUSG00000047821	Trim16	unchanged	0.353298	0.664627
ENSMUSG00000036864	Proser3	unchanged	0.353011	0.675328
ENSMUSG00000028278	Rragd	unchanged	0.352873	0.599183
ENSMUSG00000031148	Gpkow	unchanged	0.352816	0.601146
ENSMUSG00000069083	Gm10259	unchanged	0.352479	0.52973
ENSMUSG00000017418	Arl5b	unchanged	0.35237	0.601793
ENSMUSG00000021277	Traf3	unchanged	0.351533	0.693337
ENSMUSG00000028096	Gpr89	unchanged	0.351382	0.492291
ENSMUSG00000037933	Bicd2	unchanged	0.35117	0.674123
ENSMUSG00000071657	Bscl2	unchanged	0.351151	0.236869
ENSMUSG00000066900	Suds3	unchanged	0.350729	0.37308
ENSMUSG00000042628	Zfyve1	unchanged	0.350344	0.642625
ENSMUSG00000000861	Bcl11a	unchanged	0.350327	0.693855
ENSMUSG00000051615	Rap2a	unchanged	0.348325	0.618025
ENSMUSG00000020792	Exoc7	unchanged	0.348283	0.489772
ENSMUSG00000079509	Zfx	unchanged	0.347984	0.503726
ENSMUSG00000022175	Lrp10	unchanged	0.34788	0.500297
ENSMUSG00000037239	Spred3	unchanged	0.347693	0.676813
ENSMUSG00000025650	Col7a1	unchanged	0.347605	0.693337
ENSMUSG00000020527	Myo19	unchanged	0.346773	0.669078
ENSMUSG00000029661	Col1a2	unchanged	0.346314	0.48622
ENSMUSG00000045827	Serpinb9	unchanged	0.3463	0.703823
ENSMUSG00000032492	Pth1r	unchanged	0.345839	0.703823
ENSMUSG00000035852	Misp	unchanged	0.345815	0.693855
ENSMUSG00000028268	Gbp3	unchanged	0.345296	0.553293
ENSMUSG00000028063	Lmna	unchanged	0.34525	0.556677
ENSMUSG00000021403	Serpinb9b	unchanged	0.344964	0.637917
ENSMUSG00000041936	Agrn	unchanged	0.344831	0.492871
ENSMUSG00000019822	Smpd2	unchanged	0.344773	0.518206
ENSMUSG00000019301	Hsd17b1	unchanged	0.344266	0.68411
ENSMUSG00000033542	Arhgef5	unchanged	0.344243	0.693337
ENSMUSG00000039239	Tgfb2	unchanged	0.344228	0.705073
ENSMUSG00000030587	2200002D01Rik	unchanged	0.344093	0.692335
ENSMUSG00000037706	Cd81	unchanged	0.344022	0.105034
ENSMUSG00000027997	Casp6	unchanged	0.344014	0.573701
ENSMUSG00000032667	Pon2	unchanged	0.343687	0.587249
ENSMUSG00000036103	Colec12	unchanged	0.343604	0.703823
ENSMUSG00000030847	Bag3	unchanged	0.343192	0.515598
ENSMUSG00000038217	Tlcd2	unchanged	0.343117	0.703823
ENSMUSG00000029390	Tmed2	unchanged	0.342852	0.503726
ENSMUSG00000052837	Junb	unchanged	0.342724	0.378581
ENSMUSG00000074968	Ano3	unchanged	0.342582	0.679392
ENSMUSG00000040990	Sh3kbp1	unchanged	0.342136	0.693855
ENSMUSG00000031179	3830417A13Rik	unchanged	0.341957	0.693337
ENSMUSG00000067071	Hes6	unchanged	0.341886	0.503726
ENSMUSG00000021550	2210016F16Rik	unchanged	0.341451	0.164049
ENSMUSG00000087298	Gm9392	unchanged	0.341134	0.493016
ENSMUSG00000031608	Galnt7	unchanged	0.341042	0.462475
ENSMUSG00000093803	Ppp2r3d	unchanged	0.34084	0.629902
ENSMUSG00000009569	Mkl2	unchanged	0.340821	0.692335
ENSMUSG00000028109	Hormad1	unchanged	0.340626	0.708529
ENSMUSG00000072568	Fam84b	unchanged	0.34029	0.632794
ENSMUSG00000039646	Vasn	unchanged	0.339676	0.717725
ENSMUSG00000025171	Ubtd1	unchanged	0.339563	0.618713
ENSMUSG00000026933	Camsap1	unchanged	0.339466	0.691406
ENSMUSG00000038648	Creb3l2	unchanged	0.339329	0.716016
ENSMUSG00000004665	Cnn2	unchanged	0.339205	0.665759
ENSMUSG00000028849	Map7d1	unchanged	0.339007	0.548824
ENSMUSG00000047866	Lonp2	unchanged	0.338806	0.228425
ENSMUSG00000031021	Tmem9b	unchanged	0.338757	0.416772
ENSMUSG00000085035	Gm12031	unchanged	0.338675	0.697442
ENSMUSG00000034205	Loxl2	unchanged	0.338602	0.711215
ENSMUSG00000040212	Emp3	unchanged	0.338287	0.503726
ENSMUSG00000039648	Ccbl1	unchanged	0.338249	0.686837
ENSMUSG00000008318	Relt	unchanged	0.338102	0.692335
ENSMUSG00000023911	Flywch2	unchanged	0.337618	0.632794
ENSMUSG00000028760	Eif4g3	unchanged	0.337435	0.618025
ENSMUSG00000027168	Pax6	unchanged	0.337243	0.711215
ENSMUSG00000067430	Zfp763	unchanged	0.336903	0.719961
ENSMUSG00000037217	Syn1	unchanged	0.336804	0.719961
ENSMUSG00000025647	Shisa5	unchanged	0.336746	0.512916
ENSMUSG00000034126	Pomt2	unchanged	0.336588	0.68411
ENSMUSG00000075012	Fjx1	unchanged	0.336565	0.719961
ENSMUSG00000026211	Obsl1	unchanged	0.33656	0.653467
ENSMUSG00000045284	Dcaf12l1	unchanged	0.336355	0.63481
ENSMUSG00000047935	Gm5607	unchanged	0.336238	0.615245
ENSMUSG00000039234	Sec24d	unchanged	0.336145	0.632794
ENSMUSG00000028962	Slc4a2	unchanged	0.33608	0.653467
ENSMUSG00000026853	Crat	unchanged	0.335887	0.618025
ENSMUSG00000046312	AI464131	unchanged	0.335772	0.711215
ENSMUSG00000021702	Thbs4	unchanged	0.33531	0.580546
ENSMUSG00000006445	Epha2	unchanged	0.335073	0.236869
ENSMUSG00000027317	Ppp1r14d	unchanged	0.334716	0.719961
ENSMUSG00000030782	Tgfb1i1	unchanged	0.334716	0.70122
ENSMUSG00000035704	Alg8	unchanged	0.334418	0.637917
ENSMUSG00000027230	Creb3l1	unchanged	0.334089	0.693855
ENSMUSG00000029772	Ahcyl2	unchanged	0.334016	0.724641
ENSMUSG00000022816	Fstl1	unchanged	0.333359	0.52187
ENSMUSG00000044703	Phf11a	unchanged	0.333005	0.693337
ENSMUSG00000001021	S100a3	unchanged	0.332645	0.708684
ENSMUSG00000043681	Fam25c	unchanged	0.332518	0.488466
ENSMUSG00000002847	Pla1a	unchanged	0.332362	0.676286
ENSMUSG00000020023	Tmcc3	unchanged	0.332	0.669078
ENSMUSG00000036206	Sh3bp4	unchanged	0.33155	0.650696
ENSMUSG00000041915	Ammecr1l	unchanged	0.331373	0.693337
ENSMUSG00000045333	Zfp423	unchanged	0.33132	0.662117
ENSMUSG00000022199	Slc22a17	unchanged	0.33131	0.719856
ENSMUSG00000024486	Hbegf	unchanged	0.33129	0.679252
ENSMUSG00000006010	BC003331	unchanged	0.331101	0.585645
ENSMUSG00000052684	Jun	unchanged	0.33094	0.446211
ENSMUSG00000031731	Ap1g1	unchanged	0.330775	0.711215
ENSMUSG00000044030	Irf2bp1	unchanged	0.330683	0.633686
ENSMUSG00000004951	Hspb1	unchanged	0.330453	0.309049
ENSMUSG00000002233	Rhoc	unchanged	0.330413	0.26454
ENSMUSG00000021892	Sh3bp5	unchanged	0.330238	0.731956
ENSMUSG00000001555	Fkbp10	unchanged	0.330198	0.442217
ENSMUSG00000022957	Itsn1	unchanged	0.330182	0.581932
ENSMUSG00000023333	Gcm1	unchanged	0.330155	0.548824
ENSMUSG00000032220	Myo1e	unchanged	0.329907	0.63315
ENSMUSG00000029458	Brap	unchanged	0.329779	0.545995
ENSMUSG00000039477	Tnrc18	unchanged	0.329629	0.731956
ENSMUSG00000021179	Nrde2	unchanged	0.329448	0.575475
ENSMUSG00000034486	Gbx2	unchanged	0.329431	0.692335
ENSMUSG00000097958	Gm8492	unchanged	0.329075	0.731956
ENSMUSG00000032035	Ets1	unchanged	0.329072	0.719961
ENSMUSG00000039103	Nexn	unchanged	0.328752	0.692335
ENSMUSG00000067338	Tuba3b	unchanged	0.328476	0.735057
ENSMUSG00000024442	0610009O20Rik	unchanged	0.328469	0.55384
ENSMUSG00000007880	Arid1a	unchanged	0.328411	0.364006
ENSMUSG00000039814	Xkr5	unchanged	0.328409	0.662107
ENSMUSG00000067818	Myl9	unchanged	0.328131	0.234901
ENSMUSG00000082319	Gm8822	unchanged	0.327727	0.239033
ENSMUSG00000024906	Mus81	unchanged	0.327564	0.618713
ENSMUSG00000040613	Apobec1	unchanged	0.32748	0.692335
ENSMUSG00000038894	Irs2	unchanged	0.327319	0.737404
ENSMUSG00000070047	Fat1	unchanged	0.327275	0.630067
ENSMUSG00000054051	Ercc6	unchanged	0.327049	0.708746
ENSMUSG00000036368	Rmdn2	unchanged	0.326937	0.737404
ENSMUSG00000057530	Ece1	unchanged	0.326933	0.600557
ENSMUSG00000046718	Bst2	unchanged	0.326858	0.732428
ENSMUSG00000048731	Ggnbp1	unchanged	0.326826	0.72912
ENSMUSG00000017144	Rnd3	unchanged	0.326795	0.679392
ENSMUSG00000052707	Tnrc6a	unchanged	0.326778	0.22523
ENSMUSG00000006411	Pvrl4	unchanged	0.326662	0.737404
ENSMUSG00000057534	Gm15698	unchanged	0.326556	0.688015
ENSMUSG00000022641	Bbx	unchanged	0.326456	0.279556
ENSMUSG00000068966	Zbtb34	unchanged	0.326349	0.737536
ENSMUSG00000096401	Gm21811	unchanged	0.326254	0.719289
ENSMUSG00000039031	Arhgap18	unchanged	0.326248	0.737404
ENSMUSG00000035775	Krt20	unchanged	0.325857	0.737404
ENSMUSG00000013698	Pea15a	unchanged	0.325763	0.57957
ENSMUSG00000045095	Magi1	unchanged	0.325693	0.624549
ENSMUSG00000012017	Scarf2	unchanged	0.325355	0.740239
ENSMUSG00000040006	Ginm1	unchanged	0.325167	0.636328
ENSMUSG00000089726	Mir17hg	unchanged	0.325129	0.6229
ENSMUSG00000016386	Mpped2	unchanged	0.325077	0.724641
ENSMUSG00000068220	Lgals1	unchanged	0.324987	0.321557
ENSMUSG00000050010	Shisa3	unchanged	0.324698	0.72912
ENSMUSG00000031433	Rbm41	unchanged	0.324587	0.741537
ENSMUSG00000022043	Trim35	unchanged	0.324157	0.485532
ENSMUSG00000053965	Pde5a	unchanged	0.324098	0.74254
ENSMUSG00000020225	Tmbim4	unchanged	0.323788	0.0609498
ENSMUSG00000064043	Trerf1	unchanged	0.32368	0.724641
ENSMUSG00000003352	Cacnb3	unchanged	0.323555	0.518206
ENSMUSG00000022210	Dhrs4	unchanged	0.323445	0.473969
ENSMUSG00000024854	Pold4	unchanged	0.323354	0.705563
ENSMUSG00000001552	Jup	unchanged	0.32285	0.324435
ENSMUSG00000034574	Daam1	unchanged	0.322734	0.648117
ENSMUSG00000032320	Rcn2	unchanged	0.322455	0.22523
ENSMUSG00000021830	Txndc16	unchanged	0.322297	0.737536
ENSMUSG00000034394	Lif	unchanged	0.321825	0.73454
ENSMUSG00000031563	Wwc2	unchanged	0.321713	0.182122
ENSMUSG00000020098	Pcbd1	unchanged	0.321606	0.60083
ENSMUSG00000023809	Rps6ka2	unchanged	0.321439	0.747675
ENSMUSG00000031207	Msn	unchanged	0.321427	0.378612
ENSMUSG00000040606	Kazn	unchanged	0.321111	0.692305
ENSMUSG00000034832	Tet3	unchanged	0.321076	0.737404
ENSMUSG00000029802	Abcg2	unchanged	0.320431	0.474467
ENSMUSG00000026628	Atf3	unchanged	0.320406	0.743185
ENSMUSG00000083937	Cct3-ps1	unchanged	0.320362	0.731404
ENSMUSG00000089945	Pakap	unchanged	0.320359	0.475915
ENSMUSG00000032643	Fhl3	unchanged	0.320352	0.679252
ENSMUSG00000031357	Syap1	unchanged	0.31989	0.749417
ENSMUSG00000079553	Kifc1	unchanged	0.319692	0.642633
ENSMUSG00000019872	Smpdl3a	unchanged	0.319449	0.72912
ENSMUSG00000098065	Gm5177	unchanged	0.319268	0.717725
ENSMUSG00000030532	Hddc3	unchanged	0.319219	0.662506
ENSMUSG00000031383	Dusp9	unchanged	0.319155	0.610652
ENSMUSG00000022683	Pla2g10	unchanged	0.318754	0.692335
ENSMUSG00000005078	Jkamp	unchanged	0.31866	0.352509
ENSMUSG00000029238	Clock	unchanged	0.318587	0.749042
ENSMUSG00000080998	Gm5384	unchanged	0.318537	0.627254
ENSMUSG00000026213	Stk11ip	unchanged	0.317926	0.693337
ENSMUSG00000015579	Nkx2-5	unchanged	0.317894	0.624549
ENSMUSG00000030760	Acer3	unchanged	0.317797	0.623202
ENSMUSG00000083049	Gm14822	unchanged	0.317686	0.752666
ENSMUSG00000051853	Arf3	unchanged	0.317547	0.587249
ENSMUSG00000022906	Parp9	unchanged	0.317541	0.685758
ENSMUSG00000026972	Arrdc1	unchanged	0.317518	0.593498
ENSMUSG00000049387	Cox7b2	unchanged	0.317465	0.703823
ENSMUSG00000026031	Cflar	unchanged	0.316632	0.747675
ENSMUSG00000061288	Taok3	unchanged	0.316601	0.714213
ENSMUSG00000097412	1810014B01Rik	unchanged	0.316456	0.692335
ENSMUSG00000031595	Pdgfrl	unchanged	0.316376	0.750584
ENSMUSG00000026466	Tor1aip1	unchanged	0.316297	0.593498
ENSMUSG00000029334	Prkg2	unchanged	0.315846	0.753836
ENSMUSG00000006519	Cyba	unchanged	0.315769	0.503726
ENSMUSG00000071477	Zfp777	unchanged	0.31573	0.742353
ENSMUSG00000035696	Rnf38	unchanged	0.315678	0.716016
ENSMUSG00000008859	Rala	up	0.315578	0.0176832
ENSMUSG00000045591	Olig3	unchanged	0.315349	0.473969
ENSMUSG00000035158	Mitf	unchanged	0.315349	0.752587
ENSMUSG00000027077	Smtnl1	unchanged	0.315288	0.753836
ENSMUSG00000081459	Llph-ps1	unchanged	0.314887	0.75001
ENSMUSG00000042167	Papd4	unchanged	0.31462	0.55384
ENSMUSG00000025278	Flnb	unchanged	0.314547	0.618025
ENSMUSG00000020787	P2rx1	unchanged	0.313735	0.758668
ENSMUSG00000024590	Lmnb1	unchanged	0.313689	0.42785
ENSMUSG00000055320	Tead1	unchanged	0.313555	0.643497
ENSMUSG00000033792	Atp7a	unchanged	0.31355	0.752587
ENSMUSG00000032258	Lca5	unchanged	0.313535	0.752666
ENSMUSG00000078317	F8a	unchanged	0.313456	0.749417
ENSMUSG00000072905	Gm2016	unchanged	0.312894	0.618025
ENSMUSG00000021733	Slc4a7	unchanged	0.31284	0.640331
ENSMUSG00000097639	Platr4	unchanged	0.312556	0.758668
ENSMUSG00000005124	Wisp1	unchanged	0.312485	0.737404
ENSMUSG00000022661	Cd200	unchanged	0.312457	0.758668
ENSMUSG00000032322	Pstpip1	unchanged	0.312363	0.758668
ENSMUSG00000021318	Gli3	unchanged	0.312097	0.754739
ENSMUSG00000003849	Nqo1	unchanged	0.312075	0.567588
ENSMUSG00000037815	Ctnna1	unchanged	0.3115	0.0618894
ENSMUSG00000018377	Vezf1	unchanged	0.311431	0.463396
ENSMUSG00000021619	Atg10	unchanged	0.311385	0.761372
ENSMUSG00000063605	Ccdc102a	unchanged	0.311263	0.480848
ENSMUSG00000003559	As3mt	unchanged	0.311162	0.692335
ENSMUSG00000050382	Kif7	unchanged	0.3106	0.76382
ENSMUSG00000052429	Prmt1	unchanged	0.310476	0.321557
ENSMUSG00000079030	Gm2046	unchanged	0.310429	0.618025
ENSMUSG00000038214	Bend3	unchanged	0.310132	0.724641
ENSMUSG00000023830	Igf2r	unchanged	0.310036	0.71025
ENSMUSG00000022489	Pde1b	unchanged	0.309844	0.752587
ENSMUSG00000034190	Chmp7	unchanged	0.309504	0.609147
ENSMUSG00000020326	Ccng1	unchanged	0.309368	0.507786
ENSMUSG00000013611	Snx31	unchanged	0.308618	0.765993
ENSMUSG00000020585	Laptm4a	unchanged	0.308356	0.200839
ENSMUSG00000026082	Rev1	unchanged	0.308336	0.753836
ENSMUSG00000014704	Hoxa2	unchanged	0.308102	0.731956
ENSMUSG00000022443	Myh9	unchanged	0.307918	0.552574
ENSMUSG00000030451	Herc2	unchanged	0.307754	0.693914
ENSMUSG00000074682	Zcchc3	unchanged	0.307481	0.509921
ENSMUSG00000024579	Pcyox1l	unchanged	0.307231	0.768071
ENSMUSG00000032849	Abcc4	unchanged	0.307202	0.580047
ENSMUSG00000024354	Slc23a1	unchanged	0.30692	0.732428
ENSMUSG00000021867	Tmem254b	unchanged	0.306891	0.707981
ENSMUSG00000044712	Slc38a6	unchanged	0.306836	0.769992
ENSMUSG00000026754	Golga1	unchanged	0.306657	0.753944
ENSMUSG00000068876	Cgn	unchanged	0.306607	0.637917
ENSMUSG00000003131	Pafah1b2	unchanged	0.306561	0.230118
ENSMUSG00000021556	Golm1	unchanged	0.306558	0.433609
ENSMUSG00000027111	Itga6	unchanged	0.306367	0.626794
ENSMUSG00000035621	Midn	unchanged	0.306363	0.370264
ENSMUSG00000070729	Gm12966	unchanged	0.306127	0.727619
ENSMUSG00000045973	Slc25a51	unchanged	0.30603	0.612441
ENSMUSG00000032846	Zswim6	unchanged	0.305955	0.769036
ENSMUSG00000069011	Gm10254	unchanged	0.305501	0.753836
ENSMUSG00000033233	Trim45	unchanged	0.305165	0.753944
ENSMUSG00000097131	D230017M19Rik	unchanged	0.305056	0.773946
ENSMUSG00000048992	Prss32	unchanged	0.304981	0.773946
ENSMUSG00000029106	Add1	unchanged	0.30453	0.4214
ENSMUSG00000041351	Rap1gap	unchanged	0.30441	0.692335
ENSMUSG00000026519	Tmem63a	unchanged	0.304385	0.773946
ENSMUSG00000060600	Eno3	unchanged	0.304378	0.633009
ENSMUSG00000013076	Amotl1	unchanged	0.304303	0.642623
ENSMUSG00000025780	Itih5	unchanged	0.304233	0.769992
ENSMUSG00000028785	Hpca	unchanged	0.304076	0.773946
ENSMUSG00000026155	Smap1	unchanged	0.303996	0.624728
ENSMUSG00000032766	Gng11	unchanged	0.303826	0.760751
ENSMUSG00000067786	Nnat	unchanged	0.30355	0.75001
ENSMUSG00000071573	Rnls	unchanged	0.30311	0.740239
ENSMUSG00000041801	Phlda3	unchanged	0.303005	0.724641
ENSMUSG00000046687	Gm5424	unchanged	0.302908	0.752666
ENSMUSG00000032311	Nrg4	unchanged	0.30286	0.773946
ENSMUSG00000049764	Zfp280b	unchanged	0.302767	0.724641
ENSMUSG00000066721	Zfp575	unchanged	0.302641	0.773946
ENSMUSG00000005893	Nr2c2	unchanged	0.302472	0.766308
ENSMUSG00000019820	Utrn	unchanged	0.302133	0.503726
ENSMUSG00000083785	Gm11888	unchanged	0.302101	0.773946
ENSMUSG00000052593	Adam17	unchanged	0.302032	0.582481
ENSMUSG00000063268	Parp10	unchanged	0.301933	0.773946
ENSMUSG00000041134	Cyyr1	unchanged	0.301802	0.774013
ENSMUSG00000036053	Fmnl2	unchanged	0.30166	0.741537
ENSMUSG00000023032	Slc4a8	unchanged	0.301573	0.773946
ENSMUSG00000020289	Nprl3	unchanged	0.301148	0.682061
ENSMUSG00000047242	Taf9b	unchanged	0.301123	0.773946
ENSMUSG00000008999	Bmp7	unchanged	0.301068	0.773946
ENSMUSG00000040584	Abcb1a	unchanged	0.301042	0.76725
ENSMUSG00000073569	Gm10540	unchanged	0.300858	0.76624
ENSMUSG00000060743	H3f3a	unchanged	0.30063	0.773946
ENSMUSG00000007850	Hnrnph1	unchanged	0.300581	0.281955
ENSMUSG00000081429	Rps27-ps1	unchanged	0.300573	0.776064
ENSMUSG00000048027	Rgmb	unchanged	0.300321	0.773946
ENSMUSG00000031740	Mmp2	unchanged	0.300106	0.593498
ENSMUSG00000041235	Chd7	unchanged	0.300087	0.516801
ENSMUSG00000006143	Upk3bl	unchanged	0.300035	0.776845
ENSMUSG00000072674	Plac9b	unchanged	0.299867	0.776892
ENSMUSG00000021592	Arsk	unchanged	0.299833	0.776064
ENSMUSG00000003948	Mmd	unchanged	0.299729	0.724641
ENSMUSG00000066406	Akap13	unchanged	0.299428	0.706775
ENSMUSG00000063531	Sema3e	unchanged	0.299184	0.773944
ENSMUSG00000055128	Cgrrf1	unchanged	0.299088	0.703823
ENSMUSG00000025533	Asl	unchanged	0.298854	0.757783
ENSMUSG00000041096	Tspyl2	unchanged	0.298835	0.773946
ENSMUSG00000068663	Clec16a	unchanged	0.298337	0.674793
ENSMUSG00000037171	Nodal	unchanged	0.298166	0.311164
ENSMUSG00000027808	Serp1	up	0.298109	0.0430151
ENSMUSG00000026411	Tmem9	unchanged	0.298084	0.535833
ENSMUSG00000032265	Fam46a	unchanged	0.298045	0.773946
ENSMUSG00000025217	Btrc	unchanged	0.297969	0.773946
ENSMUSG00000007122	Casq1	unchanged	0.297942	0.773946
ENSMUSG00000020674	Pxdn	unchanged	0.297819	0.737536
ENSMUSG00000027803	Wwtr1	unchanged	0.297816	0.704607
ENSMUSG00000053110	Yap1	unchanged	0.297772	0.546527
ENSMUSG00000040811	Eml2	unchanged	0.297753	0.77775
ENSMUSG00000078915	Hsp25-ps1	unchanged	0.297685	0.335988
ENSMUSG00000059878	Zfp422	unchanged	0.297557	0.600557
ENSMUSG00000053475	Tnfaip6	unchanged	0.297513	0.682061
ENSMUSG00000025140	Pycr1	unchanged	0.297177	0.773946
ENSMUSG00000006301	Tmbim1	unchanged	0.297097	0.662107
ENSMUSG00000040511	Pvr	unchanged	0.297016	0.614659
ENSMUSG00000082884	Gm13339	unchanged	0.29695	0.780422
ENSMUSG00000028552	Eps15	unchanged	0.296655	0.703823
ENSMUSG00000003575	Crtc1	unchanged	0.296552	0.76382
ENSMUSG00000040848	Sft2d2	unchanged	0.296518	0.724641
ENSMUSG00000025555	Farp1	unchanged	0.296339	0.721056
ENSMUSG00000056268	Dennd1b	unchanged	0.296055	0.778364
ENSMUSG00000048310	Pskh1	unchanged	0.295171	0.618713
ENSMUSG00000091756	Gm3095	unchanged	0.295098	0.724641
ENSMUSG00000033039	Micall1	unchanged	0.295072	0.787436
ENSMUSG00000063972	Nr6a1	unchanged	0.294742	0.706775
ENSMUSG00000030659	Nucb2	unchanged	0.294662	0.648117
ENSMUSG00000022610	Mapk12	unchanged	0.294662	0.72912
ENSMUSG00000054612	Mgmt	unchanged	0.294652	0.679392
ENSMUSG00000010936	Vac14	unchanged	0.294651	0.515598
ENSMUSG00000034998	Foxn2	unchanged	0.294529	0.757599
ENSMUSG00000046186	Cd109	unchanged	0.29451	0.789522
ENSMUSG00000024381	Bin1	unchanged	0.29446	0.714229
ENSMUSG00000027942	4933434E20Rik	unchanged	0.294407	0.545995
ENSMUSG00000035413	Tmem98	unchanged	0.294343	0.731956
ENSMUSG00000005871	Apc	unchanged	0.294275	0.632794
ENSMUSG00000026837	Col5a1	unchanged	0.294082	0.768071
ENSMUSG00000040857	Erf	unchanged	0.293744	0.793176
ENSMUSG00000039263	Npepl1	unchanged	0.293439	0.650696
ENSMUSG00000038668	Lpar1	unchanged	0.293319	0.731956
ENSMUSG00000069729	Arid1b	unchanged	0.29303	0.757505
ENSMUSG00000021477	Ctsl	up	0.292971	0.0387107
ENSMUSG00000069662	Marcks	unchanged	0.292966	0.692335
ENSMUSG00000039476	Prrx2	unchanged	0.29283	0.752587
ENSMUSG00000054920	Klhl5	unchanged	0.292719	0.774013
ENSMUSG00000006395	Hyi	unchanged	0.292708	0.752587
ENSMUSG00000068566	Myadm	unchanged	0.292509	0.56699
ENSMUSG00000039244	E130309D02Rik	unchanged	0.29246	0.74254
ENSMUSG00000030796	Tead2	unchanged	0.292405	0.460805
ENSMUSG00000029348	Asphd2	unchanged	0.292087	0.793264
ENSMUSG00000052767	Gm12703	unchanged	0.291989	0.774013
ENSMUSG00000039989	Cbx4	unchanged	0.291626	0.79528
ENSMUSG00000098923	Tmem185b	unchanged	0.291266	0.749042
ENSMUSG00000070738	Dgkd	unchanged	0.291253	0.610652
ENSMUSG00000021838	Samd4	unchanged	0.291175	0.796753
ENSMUSG00000033487	Fndc3a	unchanged	0.291081	0.547032
ENSMUSG00000034595	Ppp1r18	unchanged	0.291017	0.579304
ENSMUSG00000032041	Tirap	unchanged	0.290896	0.76404
ENSMUSG00000083907	Plk-ps1	unchanged	0.290878	0.780908
ENSMUSG00000085042	Abhd11os	unchanged	0.290677	0.773946
ENSMUSG00000008129	4930432K21Rik	unchanged	0.290649	0.797616
ENSMUSG00000024642	Tle4	unchanged	0.290563	0.447414
ENSMUSG00000041406	BC055324	unchanged	0.290519	0.768071
ENSMUSG00000026723	Trdmt1	unchanged	0.289696	0.767792
ENSMUSG00000025766	D3Ertd751e	unchanged	0.289553	0.79222
ENSMUSG00000031502	Col4a1	unchanged	0.289452	0.624549
ENSMUSG00000032067	Pts	unchanged	0.289372	0.693337
ENSMUSG00000062822	4833420G17Rik	unchanged	0.289042	0.703823
ENSMUSG00000048799	Cep120	unchanged	0.288926	0.674123
ENSMUSG00000020044	Timp3	unchanged	0.2887	0.789182
ENSMUSG00000056091	St3gal5	unchanged	0.288614	0.796183
ENSMUSG00000053175	Bcl3	unchanged	0.288577	0.773946
ENSMUSG00000055204	Ankrd17	unchanged	0.287549	0.632794
ENSMUSG00000036501	Fam13b	unchanged	0.287416	0.80335
ENSMUSG00000017307	Acot8	unchanged	0.287398	0.79883
ENSMUSG00000040321	Zfp770	unchanged	0.287243	0.773946
ENSMUSG00000028563	Tm2d1	unchanged	0.287063	0.437359
ENSMUSG00000005803	Sqrdl	unchanged	0.287042	0.796753
ENSMUSG00000028173	Wls	unchanged	0.286954	0.789522
ENSMUSG00000023827	Agpat4	unchanged	0.286843	0.576548
ENSMUSG00000020917	Acly	unchanged	0.286727	0.0583953
ENSMUSG00000031521	Aga	unchanged	0.286323	0.735057
ENSMUSG00000022505	Emp2	unchanged	0.286056	0.773946
ENSMUSG00000067561	Dmrtc1c2	unchanged	0.28594	0.808951
ENSMUSG00000081848	Gm14925	unchanged	0.28585	0.79883
ENSMUSG00000028465	Tln1	unchanged	0.285502	0.277787
ENSMUSG00000050786	Ccdc126	unchanged	0.285481	0.810031
ENSMUSG00000038143	Stox2	unchanged	0.28516	0.75362
ENSMUSG00000017615	Tnfaip1	unchanged	0.285144	0.518206
ENSMUSG00000046201	Scaf8	unchanged	0.285035	0.726552
ENSMUSG00000033623	Pcgf3	unchanged	0.285016	0.582481
ENSMUSG00000048696	Mex3d	unchanged	0.284898	0.806472
ENSMUSG00000017721	Pigt	unchanged	0.28482	0.80335
ENSMUSG00000019774	Mtrf1l	unchanged	0.284614	0.79883
ENSMUSG00000042903	Foxo4	unchanged	0.28441	0.737404
ENSMUSG00000043336	Filip1l	unchanged	0.284408	0.792307
ENSMUSG00000032018	Sc5d	unchanged	0.28421	0.60083
ENSMUSG00000021495	Fam193b	unchanged	0.284148	0.742353
ENSMUSG00000027427	Polr3f	unchanged	0.283984	0.624549
ENSMUSG00000040564	Apoc1	unchanged	0.283799	0.74531
ENSMUSG00000054256	Msi1	unchanged	0.283502	0.796466
ENSMUSG00000031367	Ap1s2	unchanged	0.283439	0.79883
ENSMUSG00000075704	Txnrd2	unchanged	0.28329	0.737404
ENSMUSG00000031119	Gpc4	unchanged	0.283229	0.758668
ENSMUSG00000026930	Gpsm1	unchanged	0.283147	0.810031
ENSMUSG00000092186	Gm5967	unchanged	0.283057	0.812096
ENSMUSG00000029722	Agfg2	unchanged	0.282878	0.747675
ENSMUSG00000055254	Ntrk2	unchanged	0.282822	0.811826
ENSMUSG00000026858	Fam73b	unchanged	0.282758	0.773946
ENSMUSG00000028403	Zdhhc21	unchanged	0.282423	0.813941
ENSMUSG00000019907	Ppp1r12a	unchanged	0.282291	0.234683
ENSMUSG00000026620	Mark1	unchanged	0.281951	0.814234
ENSMUSG00000024614	Tmx3	unchanged	0.281933	0.492291
ENSMUSG00000040713	Creg1	unchanged	0.281808	0.572248
ENSMUSG00000003119	Cdk12	unchanged	0.281765	0.593498
ENSMUSG00000008475	Arpc5	unchanged	0.281722	0.507786
ENSMUSG00000028464	Tpm2	unchanged	0.281648	0.239033
ENSMUSG00000064263	Platr26	unchanged	0.281149	0.811826
ENSMUSG00000071793	2610005L07Rik	unchanged	0.280793	0.793151
ENSMUSG00000023960	Enpp5	unchanged	0.280753	0.817025
ENSMUSG00000073406	H2-Bl	unchanged	0.280734	0.814234
ENSMUSG00000069814	E130309D14Rik	unchanged	0.280028	0.795404
ENSMUSG00000045071	E130308A19Rik	unchanged	0.279962	0.780437
ENSMUSG00000006356	Crip2	unchanged	0.279186	0.207539
ENSMUSG00000070426	Rnf121	unchanged	0.279179	0.610652
ENSMUSG00000024816	Frmd8	unchanged	0.278845	0.692335
ENSMUSG00000037060	Prkcdbp	unchanged	0.278796	0.731404
ENSMUSG00000075312	Gm13597	unchanged	0.278747	0.758668
ENSMUSG00000055745	Ldoc1l	unchanged	0.278617	0.787436
ENSMUSG00000035873	Pawr	unchanged	0.278587	0.773946
ENSMUSG00000050345	4930486L24Rik	unchanged	0.278328	0.787436
ENSMUSG00000020776	Fbf1	unchanged	0.278234	0.693337
ENSMUSG00000092344	Hspe1-ps3	unchanged	0.278057	0.419597
ENSMUSG00000036298	Slc2a13	unchanged	0.277763	0.780908
ENSMUSG00000001948	Spa17	unchanged	0.277334	0.821299
ENSMUSG00000030731	Syt3	unchanged	0.277328	0.819668
ENSMUSG00000097877	Gm26703	unchanged	0.277047	0.792213
ENSMUSG00000032641	Gpr19	unchanged	0.276979	0.679392
ENSMUSG00000038781	Stap2	unchanged	0.276954	0.762788
ENSMUSG00000041245	Wnk3	unchanged	0.276925	0.789998
ENSMUSG00000027828	Ssr3	unchanged	0.276793	0.192866
ENSMUSG00000040694	Apobec2	unchanged	0.276775	0.817594
ENSMUSG00000022386	Trmu	unchanged	0.27675	0.767744
ENSMUSG00000046841	Ckap4	unchanged	0.276563	0.624549
ENSMUSG00000039781	Cep131	unchanged	0.276493	0.820233
ENSMUSG00000025899	Alkbh8	unchanged	0.276224	0.773946
ENSMUSG00000030117	Gdf3	unchanged	0.275467	0.55384
ENSMUSG00000020864	Ankrd40	unchanged	0.275435	0.71326
ENSMUSG00000091971	Hspa1a	unchanged	0.275088	0.822476
ENSMUSG00000034194	R3hcc1	unchanged	0.275054	0.566511
ENSMUSG00000023965	Fbxl17	unchanged	0.274884	0.822476
ENSMUSG00000030672	Mylpf	unchanged	0.274835	0.690483
ENSMUSG00000054604	Cggbp1	unchanged	0.274749	0.366981
ENSMUSG00000029465	Arpc3	unchanged	0.274745	0.693337
ENSMUSG00000025534	Gusb	unchanged	0.274741	0.51175
ENSMUSG00000042759	Apobr	unchanged	0.274712	0.811987
ENSMUSG00000038702	Dsel	unchanged	0.274681	0.819668
ENSMUSG00000041328	Pcf11	unchanged	0.274568	0.693855
ENSMUSG00000075700	Selt	unchanged	0.274455	0.234683
ENSMUSG00000046836	Brox	unchanged	0.274367	0.81749
ENSMUSG00000024784	Gpha2	unchanged	0.274254	0.80335
ENSMUSG00000070044	Fam149a	unchanged	0.273937	0.825493
ENSMUSG00000031109	Enox2	unchanged	0.273792	0.817723
ENSMUSG00000048581	E130311K13Rik	unchanged	0.273768	0.82274
ENSMUSG00000028756	Pink1	unchanged	0.273737	0.825493
ENSMUSG00000020635	Fkbp1b	unchanged	0.273724	0.793176
ENSMUSG00000034101	Ctnnd1	unchanged	0.273273	0.563528
ENSMUSG00000047557	Lxn	unchanged	0.273058	0.79883
ENSMUSG00000025757	Hspa4l	unchanged	0.272911	0.804045
ENSMUSG00000078867	Gm14418	unchanged	0.272895	0.773946
ENSMUSG00000057751	Megf6	unchanged	0.272691	0.815932
ENSMUSG00000026047	Kdelc1	unchanged	0.272583	0.551326
ENSMUSG00000040209	Zfp704	unchanged	0.272504	0.811822
ENSMUSG00000089804	Gm16136	unchanged	0.272409	0.825493
ENSMUSG00000054716	Zfp771	unchanged	0.272262	0.507209
ENSMUSG00000022130	Tgds	unchanged	0.271983	0.709675
ENSMUSG00000072419	Dppa2	unchanged	0.271656	0.714035
ENSMUSG00000000149	Gna12	unchanged	0.271557	0.76404
ENSMUSG00000022474	Pmm1	unchanged	0.271404	0.126078
ENSMUSG00000029171	Pgm1	unchanged	0.271368	0.737404
ENSMUSG00000002980	Bcam	unchanged	0.271248	0.635389
ENSMUSG00000035575	Utp6	unchanged	0.271223	0.487069
ENSMUSG00000063077	Kif1b	unchanged	0.27111	0.662506
ENSMUSG00000021794	Glud1	unchanged	0.270815	0.290526
ENSMUSG00000079428	Tceal7	unchanged	0.270664	0.825513
ENSMUSG00000041736	Tspo	unchanged	0.270655	0.458542
ENSMUSG00000022822	Abcc5	unchanged	0.270638	0.624766
ENSMUSG00000053931	Cnn3	unchanged	0.270575	0.144044
ENSMUSG00000019467	Arhgef25	unchanged	0.270531	0.700707
ENSMUSG00000041583	Obox6	unchanged	0.270329	0.752587
ENSMUSG00000068747	Sort1	unchanged	0.27028	0.79883
ENSMUSG00000054408	Spcs3	unchanged	0.27027	0.266981
ENSMUSG00000059895	Ptp4a3	unchanged	0.270243	0.593498
ENSMUSG00000028048	Gba	unchanged	0.270089	0.669078
ENSMUSG00000025816	Sec61a2	unchanged	0.270087	0.825513
ENSMUSG00000042901	Aida	unchanged	0.270076	0.794332
ENSMUSG00000039384	Dusp10	unchanged	0.269784	0.79883
ENSMUSG00000037379	Spon2	unchanged	0.269776	0.825651
ENSMUSG00000006021	Kptn	unchanged	0.269424	0.767744
ENSMUSG00000027660	Skil	unchanged	0.269295	0.569433
ENSMUSG00000024301	Kifc5b	unchanged	0.269006	0.763293
ENSMUSG00000027652	Ralgapb	unchanged	0.268788	0.825513
ENSMUSG00000032392	Parp16	unchanged	0.268631	0.810031
ENSMUSG00000053205	Styx	unchanged	0.268553	0.826188
ENSMUSG00000001864	Aif1l	unchanged	0.268444	0.581932
ENSMUSG00000022724	Mina	unchanged	0.268394	0.826188
ENSMUSG00000042997	Nhlrc3	unchanged	0.268289	0.827792
ENSMUSG00000027574	Nkain4	unchanged	0.267701	0.825513
ENSMUSG00000034908	Sidt2	unchanged	0.267034	0.773946
ENSMUSG00000004562	Arhgef40	unchanged	0.26703	0.810031
ENSMUSG00000029381	Shroom3	unchanged	0.26686	0.754807
ENSMUSG00000018765	Fxr2	unchanged	0.26673	0.637917
ENSMUSG00000020492	Ska2	unchanged	0.266621	0.489449
ENSMUSG00000020782	Llgl2	unchanged	0.266545	0.624766
ENSMUSG00000070890	Gm12794	unchanged	0.266531	0.626794
ENSMUSG00000050312	Nsun3	unchanged	0.266519	0.832792
ENSMUSG00000019979	Apaf1	unchanged	0.266503	0.825493
ENSMUSG00000005534	Insr	unchanged	0.266425	0.825651
ENSMUSG00000039480	Nt5dc1	unchanged	0.266417	0.819668
ENSMUSG00000070572	Trmt112-ps2	unchanged	0.266326	0.749417
ENSMUSG00000001750	Tcirg1	unchanged	0.266102	0.79883
ENSMUSG00000045252	Zfp574	unchanged	0.265968	0.693337
ENSMUSG00000021823	Vcl	unchanged	0.265799	0.82213
ENSMUSG00000048807	Slc35e4	unchanged	0.265783	0.752587
ENSMUSG00000004317	Clcn5	unchanged	0.265629	0.822476
ENSMUSG00000030917	Tmem159	unchanged	0.265578	0.76382
ENSMUSG00000059493	Nhs	unchanged	0.265572	0.825513
ENSMUSG00000029217	Tec	unchanged	0.265043	0.825899
ENSMUSG00000062762	Ei24	unchanged	0.264856	0.752587
ENSMUSG00000083411	Rpl30-ps10	unchanged	0.264762	0.773946
ENSMUSG00000039137	Whrn	unchanged	0.264673	0.835276
ENSMUSG00000040560	Wdr7	unchanged	0.26464	0.835276
ENSMUSG00000022223	Sdr39u1	unchanged	0.264562	0.820233
ENSMUSG00000059142	Zfp945	unchanged	0.264388	0.825513
ENSMUSG00000007888	Crlf1	unchanged	0.264365	0.825493
ENSMUSG00000059890	Ube4a	unchanged	0.264227	0.773946
ENSMUSG00000005973	Rcn1	unchanged	0.264221	0.682392
ENSMUSG00000024431	Nr3c1	unchanged	0.264115	0.824066
ENSMUSG00000049940	Pgrmc2	unchanged	0.263975	0.692335
ENSMUSG00000034538	Zfp418	unchanged	0.263885	0.835484
ENSMUSG00000005873	Reep5	unchanged	0.263731	0.587249
ENSMUSG00000026705	Klhl20	unchanged	0.263469	0.819668
ENSMUSG00000010663	Fads1	unchanged	0.263355	0.608259
ENSMUSG00000084170	Gm11954	unchanged	0.262831	0.837006
ENSMUSG00000031627	Irf2	unchanged	0.2626	0.810483
ENSMUSG00000036104	Rab3gap1	unchanged	0.262541	0.708746
ENSMUSG00000020483	Dynll2	unchanged	0.262473	0.507786
ENSMUSG00000046753	Ccdc66	unchanged	0.262275	0.679392
ENSMUSG00000025076	Casp7	unchanged	0.262194	0.835276
ENSMUSG00000055401	Fbxo6	unchanged	0.262069	0.503726
ENSMUSG00000024513	Mbd2	unchanged	0.26206	0.840364
ENSMUSG00000023977	Ubr2	unchanged	0.261857	0.750118
ENSMUSG00000030469	Zfp719	unchanged	0.261607	0.825513
ENSMUSG00000016534	Lamp2	unchanged	0.261527	0.6347
ENSMUSG00000036098	Myrf	unchanged	0.261502	0.835276
ENSMUSG00000029860	Zyx	unchanged	0.261428	0.79883
ENSMUSG00000019978	Epb4.1l2	unchanged	0.261356	0.618025
ENSMUSG00000025034	Trim8	unchanged	0.261332	0.719961
ENSMUSG00000026479	Lamc2	unchanged	0.261035	0.841298
ENSMUSG00000028521	Slc35d1	unchanged	0.260742	0.825513
ENSMUSG00000030284	Creld1	unchanged	0.260468	0.727619
ENSMUSG00000024927	Rela	unchanged	0.260312	0.768071
ENSMUSG00000042289	Hsd3b7	unchanged	0.260249	0.812079
ENSMUSG00000033998	Kcnk1	unchanged	0.260245	0.614659
ENSMUSG00000024426	Atat1	unchanged	0.260138	0.76501
ENSMUSG00000037110	Ralgapa2	unchanged	0.259926	0.842489
ENSMUSG00000030220	Arhgdib	unchanged	0.259923	0.8251
ENSMUSG00000028111	Ctsk	unchanged	0.259874	0.838111
ENSMUSG00000020310	Madcam1	unchanged	0.259762	0.84065
ENSMUSG00000097219	Gm26551	up	0.259734	0.0122861
ENSMUSG00000032014	Oaf	unchanged	0.259648	0.828677
ENSMUSG00000060227	Casc4	unchanged	0.259331	0.593498
ENSMUSG00000025499	Hras	unchanged	0.259314	0.49206
ENSMUSG00000009035	Tmem184b	unchanged	0.259242	0.811826
ENSMUSG00000006169	Clint1	unchanged	0.259231	0.607423
ENSMUSG00000046679	C87436	unchanged	0.259124	0.825651
ENSMUSG00000026672	Optn	unchanged	0.259082	0.717725
ENSMUSG00000096727	Psmb9	unchanged	0.259033	0.836073
ENSMUSG00000045374	Wdr81	unchanged	0.258632	0.835276
ENSMUSG00000052539	Magi3	unchanged	0.258486	0.843734
ENSMUSG00000071796	6820431F20Rik	unchanged	0.258186	0.49012
ENSMUSG00000018217	Pmp22	unchanged	0.258112	0.843734
ENSMUSG00000031478	Nek3	unchanged	0.258034	0.753944
ENSMUSG00000028675	Pnrc2	unchanged	0.257856	0.708746
ENSMUSG00000097532	Gm4349	unchanged	0.257686	0.843928
ENSMUSG00000024451	Arap3	unchanged	0.257665	0.842497
ENSMUSG00000037270	4932438A13Rik	unchanged	0.257633	0.814234
ENSMUSG00000089857	Zfp882	unchanged	0.257205	0.843928
ENSMUSG00000039428	Tmem135	unchanged	0.256887	0.773946
ENSMUSG00000021395	Spin1	unchanged	0.256822	0.721056
ENSMUSG00000042712	Wbp5	unchanged	0.256761	0.329098
ENSMUSG00000032560	Dnajc13	unchanged	0.256752	0.789182
ENSMUSG00000081076	Rpsa-ps4	unchanged	0.25666	0.697442
ENSMUSG00000035314	Gdpd5	unchanged	0.256632	0.843928
ENSMUSG00000014856	Tmem208	unchanged	0.256621	0.443927
ENSMUSG00000084390	Gm15425	unchanged	0.256608	0.768071
ENSMUSG00000034168	Irf2bpl	unchanged	0.256507	0.768068
ENSMUSG00000021589	Rhobtb3	unchanged	0.256089	0.828677
ENSMUSG00000050148	Ubqln2	unchanged	0.255996	0.749417
ENSMUSG00000050197	Rhox13	unchanged	0.255984	0.848543
ENSMUSG00000083044	Gm12416	unchanged	0.255966	0.828666
ENSMUSG00000022674	Ube2v2	unchanged	0.255741	0.809205
ENSMUSG00000025544	Tm9sf2	unchanged	0.255703	0.518206
ENSMUSG00000009630	Ppp2cb	unchanged	0.25569	0.610652
ENSMUSG00000007987	Ift22	unchanged	0.255581	0.724641
ENSMUSG00000027913	Crct1	unchanged	0.255572	0.848543
ENSMUSG00000031565	Fgfr1	unchanged	0.255537	0.591595
ENSMUSG00000092260	Zfp963	unchanged	0.25553	0.846632
ENSMUSG00000052812	Atad2b	unchanged	0.255231	0.778329
ENSMUSG00000028771	Ptpn12	unchanged	0.25504	0.805667
ENSMUSG00000068040	Tm9sf4	unchanged	0.255002	0.618025
ENSMUSG00000065979	Cpped1	unchanged	0.254988	0.811822
ENSMUSG00000031489	Adrb3	unchanged	0.254876	0.773946
ENSMUSG00000029569	Tmem168	unchanged	0.254868	0.825493
ENSMUSG00000038543	BC028528	unchanged	0.254566	0.832925
ENSMUSG00000028161	Ppp3ca	unchanged	0.254516	0.842489
ENSMUSG00000026443	Lrrn2	unchanged	0.254494	0.798822
ENSMUSG00000044646	Zbtb7c	unchanged	0.254089	0.849596
ENSMUSG00000020282	Rhbdf1	unchanged	0.25393	0.80335
ENSMUSG00000024338	Psmb8	unchanged	0.25322	0.843534
ENSMUSG00000045211	Nudt18	unchanged	0.253194	0.765993
ENSMUSG00000039831	Arhgap29	unchanged	0.253164	0.816159
ENSMUSG00000000159	Igsf5	unchanged	0.253112	0.853711
ENSMUSG00000000056	Narf	unchanged	0.253094	0.780422
ENSMUSG00000075040	Zfp408	unchanged	0.253001	0.853711
ENSMUSG00000001435	Col18a1	unchanged	0.252674	0.528735
ENSMUSG00000063320	1190007I07Rik	unchanged	0.252577	0.793967
ENSMUSG00000032253	Phip	unchanged	0.252563	0.703823
ENSMUSG00000039701	Usp53	unchanged	0.25253	0.845069
ENSMUSG00000042029	Ncapg2	unchanged	0.252282	0.731956
ENSMUSG00000039159	Ube2h	unchanged	0.252031	0.825513
ENSMUSG00000026655	Fam107b	unchanged	0.251969	0.747675
ENSMUSG00000033088	Triobp	unchanged	0.251811	0.6229
ENSMUSG00000068522	Aard	unchanged	0.251708	0.846499
ENSMUSG00000027665	Pik3ca	unchanged	0.251678	0.854145
ENSMUSG00000021895	Arhgef3	unchanged	0.251677	0.841298
ENSMUSG00000006345	Ggt1	unchanged	0.251649	0.854942
ENSMUSG00000058690	Ccser2	unchanged	0.251631	0.758668
ENSMUSG00000034159	2310007B03Rik	unchanged	0.251552	0.80335
ENSMUSG00000017386	Traf4	unchanged	0.251528	0.637917
ENSMUSG00000026600	Soat1	unchanged	0.251482	0.79883
ENSMUSG00000020661	Dnmt3a	unchanged	0.251388	0.741537
ENSMUSG00000028597	Gpx7	unchanged	0.251046	0.773946
ENSMUSG00000020777	Acox1	unchanged	0.251018	0.828677
ENSMUSG00000004567	Mcoln1	unchanged	0.250986	0.757505
ENSMUSG00000035778	Ggta1	unchanged	0.250919	0.849895
ENSMUSG00000024087	Cyp1b1	unchanged	0.250831	0.853711
ENSMUSG00000032115	Hyou1	unchanged	0.25082	0.801976
ENSMUSG00000092252	Gm20499	unchanged	0.250755	0.618025
ENSMUSG00000019975	Ikbip	unchanged	0.25071	0.810031
ENSMUSG00000026566	Mpzl1	unchanged	0.250418	0.522744
ENSMUSG00000022091	Sorbs3	unchanged	0.250367	0.825513
ENSMUSG00000004394	Tmed4	unchanged	0.250138	0.553293
ENSMUSG00000034111	Tmed8	unchanged	0.250084	0.856157
ENSMUSG00000026064	Ptp4a1	unchanged	0.250067	0.770633
ENSMUSG00000080798	Gm5135	unchanged	0.249789	0.853711
ENSMUSG00000024140	Epas1	unchanged	0.249786	0.853711
ENSMUSG00000044477	Zfand3	unchanged	0.249659	0.682061
ENSMUSG00000038384	Setd1b	unchanged	0.249499	0.674123
ENSMUSG00000035172	Plekhh3	unchanged	0.249235	0.843534
ENSMUSG00000043683	Fem1a	unchanged	0.249058	0.828677
ENSMUSG00000040479	Dgkz	unchanged	0.248995	0.782236
ENSMUSG00000005501	Usp40	unchanged	0.248888	0.845069
ENSMUSG00000001300	Efnb2	unchanged	0.248731	0.853711
ENSMUSG00000021143	Pacs2	unchanged	0.24873	0.856157
ENSMUSG00000021613	Hapln1	unchanged	0.248662	0.693855
ENSMUSG00000031751	Amfr	unchanged	0.248366	0.825513
ENSMUSG00000035529	Prdm4	unchanged	0.248337	0.820233
ENSMUSG00000004054	Map3k11	unchanged	0.248227	0.757505
ENSMUSG00000049866	Arl4c	unchanged	0.248037	0.856157
ENSMUSG00000021891	Mettl6	unchanged	0.247946	0.737404
ENSMUSG00000036432	Siah2	unchanged	0.247938	0.857728
ENSMUSG00000048612	Myof	unchanged	0.247776	0.852185
ENSMUSG00000000957	Mmp14	unchanged	0.247763	0.764856
ENSMUSG00000074121	Ntf5	unchanged	0.247728	0.825513
ENSMUSG00000026103	Gls	unchanged	0.247723	0.84455
ENSMUSG00000024393	Prrc2a	unchanged	0.247683	0.6229
ENSMUSG00000040599	Mis12	unchanged	0.247432	0.705573
ENSMUSG00000010122	Slc47a1	unchanged	0.247094	0.856157
ENSMUSG00000019929	Dcn	unchanged	0.247059	0.758668
ENSMUSG00000031539	Ap3m2	unchanged	0.24705	0.857919
ENSMUSG00000045039	Megf8	unchanged	0.24704	0.856157
ENSMUSG00000051674	Dcun1d4	unchanged	0.246938	0.811826
ENSMUSG00000055305	Zfp93	unchanged	0.246834	0.856157
ENSMUSG00000019845	Tube1	unchanged	0.246824	0.822476
ENSMUSG00000007817	Zmiz1	unchanged	0.246699	0.832925
ENSMUSG00000038587	Akap12	unchanged	0.246537	0.679252
ENSMUSG00000043190	Rfesd	unchanged	0.246295	0.821322
ENSMUSG00000025162	Csnk1d	unchanged	0.246207	0.335988
ENSMUSG00000047139	Cd24a	unchanged	0.245874	0.749417
ENSMUSG00000034457	Eda2r	unchanged	0.245848	0.825513
ENSMUSG00000036620	Mgat4b	unchanged	0.245843	0.610652
ENSMUSG00000032842	Abcc10	unchanged	0.24578	0.859849
ENSMUSG00000029629	Phf14	unchanged	0.245711	0.685758
ENSMUSG00000022808	Snx4	unchanged	0.245655	0.324106
ENSMUSG00000044254	Pcsk9	unchanged	0.245533	0.857728
ENSMUSG00000001062	Vps9d1	unchanged	0.245532	0.846499
ENSMUSG00000047264	Zfp358	unchanged	0.245347	0.838111
ENSMUSG00000027312	Atrn	unchanged	0.244998	0.856157
ENSMUSG00000087569	Gm8464	unchanged	0.244753	0.83568
ENSMUSG00000021948	Prkcd	unchanged	0.244627	0.770233
ENSMUSG00000036769	Wdr44	unchanged	0.244608	0.86017
ENSMUSG00000052727	Map1b	unchanged	0.24455	0.430561
ENSMUSG00000021371	Mcur1	unchanged	0.244525	0.853711
ENSMUSG00000078182	Gm6083	unchanged	0.24439	0.637917
ENSMUSG00000036712	Cyld	unchanged	0.244267	0.825513
ENSMUSG00000083283	Gm15361	unchanged	0.244253	0.838111
ENSMUSG00000049739	Zfp646	unchanged	0.244251	0.848869
ENSMUSG00000083078	Gm13172	unchanged	0.24393	0.859849
ENSMUSG00000005936	Kctd20	unchanged	0.243848	0.618713
ENSMUSG00000035901	Dennd5a	unchanged	0.24365	0.86017
ENSMUSG00000035342	Lzts2	unchanged	0.243339	0.765993
ENSMUSG00000066643	Wdr35	unchanged	0.243116	0.778329
ENSMUSG00000030341	Tnfrsf1a	unchanged	0.242993	0.828677
ENSMUSG00000022602	Arc	unchanged	0.242869	0.79883
ENSMUSG00000011427	Zfp790	unchanged	0.242856	0.86017
ENSMUSG00000011958	Bnip2	unchanged	0.242818	0.679252
ENSMUSG00000028149	Rap1gds1	unchanged	0.242799	0.825513
ENSMUSG00000025231	Sufu	unchanged	0.242686	0.835276
ENSMUSG00000039100	2019-03-06	unchanged	0.242669	0.810031
ENSMUSG00000024294	Mib1	unchanged	0.242665	0.856157
ENSMUSG00000020097	Sgpl1	unchanged	0.242639	0.719961
ENSMUSG00000040711	Sh3pxd2b	unchanged	0.242582	0.856157
ENSMUSG00000031950	Gabarapl2	unchanged	0.24255	0.648283
ENSMUSG00000028517	Ppap2b	unchanged	0.242492	0.825513
ENSMUSG00000029863	Casp2	unchanged	0.24241	0.848543
ENSMUSG00000026727	Rsu1	unchanged	0.242363	0.593498
ENSMUSG00000020362	Cnot6	unchanged	0.242362	0.618025
ENSMUSG00000034707	Gns	unchanged	0.242281	0.778329
ENSMUSG00000096764	Gm21985	unchanged	0.242271	0.853711
ENSMUSG00000049287	Iba57	unchanged	0.242144	0.86017
ENSMUSG00000040009	Gnaz	unchanged	0.241899	0.861038
ENSMUSG00000035021	Baz1a	unchanged	0.241754	0.765993
ENSMUSG00000098428	Gm2260	unchanged	0.241597	0.852185
ENSMUSG00000028194	Ddah1	unchanged	0.241592	0.635477
ENSMUSG00000037017	Zscan21	unchanged	0.241494	0.773946
ENSMUSG00000018395	Kif3a	unchanged	0.241441	0.626794
ENSMUSG00000000378	Ccm2	unchanged	0.241188	0.553377
ENSMUSG00000079547	H2-DMb1	unchanged	0.24107	0.858419
ENSMUSG00000023169	Slc38a1	unchanged	0.240804	0.47059
ENSMUSG00000048852	Gm12185	unchanged	0.240555	0.793176
ENSMUSG00000048334	Gm8258	unchanged	0.240506	0.842489
ENSMUSG00000037463	Fbxo27	unchanged	0.240376	0.856157
ENSMUSG00000029346	Srrd	unchanged	0.240193	0.856157
ENSMUSG00000019433	Gipc1	unchanged	0.240139	0.610652
ENSMUSG00000027361	Gabpb1	unchanged	0.240042	0.593498
ENSMUSG00000002732	Fkbp7	unchanged	0.239874	0.866404
ENSMUSG00000030609	Aen	unchanged	0.239572	0.752587
ENSMUSG00000035840	Lysmd3	unchanged	0.239547	0.856157
ENSMUSG00000034252	Senp6	unchanged	0.239328	0.610652
ENSMUSG00000083700	Gm2986	unchanged	0.239148	0.856157
ENSMUSG00000037062	Sh3glb1	unchanged	0.239117	0.480848
ENSMUSG00000022404	Slc25a17	unchanged	0.239095	0.507209
ENSMUSG00000024544	Ldlrad4	unchanged	0.239032	0.86017
ENSMUSG00000020015	Cdk17	unchanged	0.23896	0.825513
ENSMUSG00000029759	Pon3	unchanged	0.238906	0.86913
ENSMUSG00000021900	Btd	unchanged	0.238802	0.86017
ENSMUSG00000033948	Zswim5	unchanged	0.238763	0.86017
ENSMUSG00000038756	Ttll6	unchanged	0.2387	0.86017
ENSMUSG00000029781	Fkbp9	unchanged	0.238694	0.632794
ENSMUSG00000030982	9030624J02Rik	unchanged	0.238671	0.6229
ENSMUSG00000040043	Rbms2	unchanged	0.238255	0.503726
ENSMUSG00000030410	Dmwd	unchanged	0.238255	0.844382
ENSMUSG00000002279	Lmf1	unchanged	0.238247	0.828677
ENSMUSG00000032640	Chsy1	unchanged	0.237996	0.869714
ENSMUSG00000033161	Atp1a1	unchanged	0.237696	0.593498
ENSMUSG00000044434	Gm9791	unchanged	0.237658	0.859849
ENSMUSG00000061410	Zcchc14	unchanged	0.237465	0.811822
ENSMUSG00000089862	Umad1	unchanged	0.237399	0.866579
ENSMUSG00000053293	Pom121	unchanged	0.237293	0.86017
ENSMUSG00000042447	Mios	unchanged	0.237285	0.648117
ENSMUSG00000086420	Gm8865	unchanged	0.237187	0.871484
ENSMUSG00000038535	Zfp280d	unchanged	0.237077	0.740239
ENSMUSG00000072889	Nfxl1	unchanged	0.236878	0.871936
ENSMUSG00000039158	Akna	unchanged	0.236792	0.866404
ENSMUSG00000094989	Rpl9-ps4	unchanged	0.236715	0.869061
ENSMUSG00000069255	Dusp22	unchanged	0.236449	0.853711
ENSMUSG00000060550	H2-Q7	unchanged	0.236395	0.870104
ENSMUSG00000028047	Thbs3	unchanged	0.236289	0.824642
ENSMUSG00000030965	Fam175b	unchanged	0.236195	0.75976
ENSMUSG00000030203	Dusp16	unchanged	0.236017	0.841298
ENSMUSG00000028699	Tspan1	unchanged	0.235938	0.86017
ENSMUSG00000022037	Clu	unchanged	0.235929	0.845089
ENSMUSG00000023994	Nfya	unchanged	0.235908	0.87293
ENSMUSG00000028910	Mecr	unchanged	0.235882	0.702095
ENSMUSG00000056735	A930024E05Rik	unchanged	0.23585	0.866404
ENSMUSG00000024598	Fbn2	unchanged	0.235621	0.825493
ENSMUSG00000039450	Dcxr	unchanged	0.235466	0.747675
ENSMUSG00000005417	Mprip	unchanged	0.23539	0.63481
ENSMUSG00000061013	Mkx	unchanged	0.235376	0.87073
ENSMUSG00000029516	Cit	unchanged	0.234962	0.717725
ENSMUSG00000028152	Tspan5	unchanged	0.23494	0.856157
ENSMUSG00000042834	Nrep	unchanged	0.234933	0.671907
ENSMUSG00000066456	Hmgn3	unchanged	0.234776	0.825513
ENSMUSG00000045410	Akr1e1	unchanged	0.234607	0.80335
ENSMUSG00000043279	Trim56	unchanged	0.234401	0.861038
ENSMUSG00000058258	Idi1	unchanged	0.23431	0.878888
ENSMUSG00000046440	Gm5564	unchanged	0.234172	0.878888
ENSMUSG00000086807	Platr21	unchanged	0.234028	0.861038
ENSMUSG00000032534	Cep63	unchanged	0.233883	0.731956
ENSMUSG00000024048	Myl12a	unchanged	0.233572	0.52973
ENSMUSG00000013415	Igf2bp1	unchanged	0.233473	0.347828
ENSMUSG00000022136	Dnajc3	unchanged	0.233409	0.632794
ENSMUSG00000006390	Elovl1	unchanged	0.233362	0.624549
ENSMUSG00000000605	Clcn4-2	unchanged	0.233349	0.819693
ENSMUSG00000028179	Cth	unchanged	0.233207	0.825513
ENSMUSG00000033857	Engase	unchanged	0.233096	0.869714
ENSMUSG00000002608	Ccdc97	unchanged	0.233046	0.76404
ENSMUSG00000064061	Dzip3	unchanged	0.233023	0.770633
ENSMUSG00000021759	Ppap2a	unchanged	0.233021	0.724641
ENSMUSG00000042485	Mustn1	unchanged	0.232958	0.866404
ENSMUSG00000032228	Tcf12	unchanged	0.232921	0.847823
ENSMUSG00000022847	Thpo	unchanged	0.232751	0.879762
ENSMUSG00000090779	Gm17110	unchanged	0.232684	0.86913
ENSMUSG00000028525	Pde4b	unchanged	0.232674	0.875943
ENSMUSG00000040183	Ankrd6	unchanged	0.23251	0.86017
ENSMUSG00000021910	Nisch	unchanged	0.232197	0.286207
ENSMUSG00000028885	Smpdl3b	unchanged	0.231819	0.825513
ENSMUSG00000042770	Hebp1	unchanged	0.231818	0.86017
ENSMUSG00000001229	Dpp9	unchanged	0.231714	0.732428
ENSMUSG00000001020	S100a4	unchanged	0.231669	0.857728
ENSMUSG00000071661	Zbtb3	unchanged	0.23148	0.866404
ENSMUSG00000030769	Slc5a11	unchanged	0.231465	0.880516
ENSMUSG00000038059	Smim3	unchanged	0.231376	0.822476
ENSMUSG00000028007	Snx7	unchanged	0.231187	0.879762
ENSMUSG00000073403	Gm10499	unchanged	0.231152	0.881152
ENSMUSG00000033128	Gga1	unchanged	0.231126	0.743185
ENSMUSG00000042208	0610010F05Rik	unchanged	0.231125	0.787436
ENSMUSG00000028251	Tstd3	unchanged	0.231073	0.825513
ENSMUSG00000024866	Acy3	unchanged	0.231009	0.881152
ENSMUSG00000048538	Gm9826	unchanged	0.230979	0.879762
ENSMUSG00000032485	Scap	unchanged	0.230936	0.741537
ENSMUSG00000036450	Hif1an	unchanged	0.230878	0.76501
ENSMUSG00000086040	Wipf3	unchanged	0.230717	0.880516
ENSMUSG00000098019	Gm2546	unchanged	0.230656	0.857919
ENSMUSG00000025453	Nnt	unchanged	0.230287	0.821322
ENSMUSG00000026393	Nek7	unchanged	0.230241	0.860364
ENSMUSG00000006262	Mob1b	unchanged	0.230226	0.872494
ENSMUSG00000001855	Nup214	unchanged	0.230206	0.737536
ENSMUSG00000097891	Gm3650	unchanged	0.230068	0.880516
ENSMUSG00000042197	Zfp451	unchanged	0.230065	0.774013
ENSMUSG00000068923	Syt11	unchanged	0.229945	0.793176
ENSMUSG00000037366	Pafah2	unchanged	0.229861	0.875584
ENSMUSG00000050945	Zfp438	unchanged	0.229828	0.881456
ENSMUSG00000068245	Phf11d	unchanged	0.229813	0.80335
ENSMUSG00000026223	Itm2c	unchanged	0.229801	0.743185
ENSMUSG00000046324	Ermp1	unchanged	0.229745	0.857728
ENSMUSG00000040774	Cept1	unchanged	0.229649	0.814461
ENSMUSG00000044627	Swi5	unchanged	0.229602	0.352509
ENSMUSG00000006423	C330007P06Rik	unchanged	0.229459	0.773946
ENSMUSG00000031642	Sh3rf1	unchanged	0.229349	0.882657
ENSMUSG00000083590	Gm13916	unchanged	0.229302	0.881152
ENSMUSG00000019295	Tmem129	unchanged	0.228893	0.872559
ENSMUSG00000038145	Snrk	unchanged	0.228884	0.881146
ENSMUSG00000005533	Igf1r	unchanged	0.228868	0.844381
ENSMUSG00000034575	Papd7	unchanged	0.228657	0.880077
ENSMUSG00000022614	Lmf2	unchanged	0.228606	0.737536
ENSMUSG00000044576	Gareml	unchanged	0.228542	0.872202
ENSMUSG00000078921	Tgtp2	unchanged	0.228401	0.881456
ENSMUSG00000010660	Plcd1	unchanged	0.228391	0.859849
ENSMUSG00000057143	Trim12c	unchanged	0.228041	0.882657
ENSMUSG00000042228	Lyn	unchanged	0.228032	0.866404
ENSMUSG00000025993	Slc40a1	unchanged	0.228007	0.882657
ENSMUSG00000056900	Usp13	unchanged	0.228001	0.882657
ENSMUSG00000025607	Copg2	unchanged	0.227931	0.859849
ENSMUSG00000085355	3010003L21Rik	unchanged	0.227887	0.882657
ENSMUSG00000014195	Dnajc7	unchanged	0.227748	0.609537
ENSMUSG00000063548	Gm4825	unchanged	0.227686	0.882657
ENSMUSG00000031799	Tpm4	unchanged	0.227593	0.841486
ENSMUSG00000008393	Carhsp1	unchanged	0.227091	0.573701
ENSMUSG00000026764	Kif5c	unchanged	0.227089	0.740295
ENSMUSG00000039910	Cited2	unchanged	0.226954	0.825513
ENSMUSG00000022432	Smc1b	unchanged	0.226713	0.883922
ENSMUSG00000090470	2410012M07Rik	unchanged	0.226639	0.882657
ENSMUSG00000084168	Atp5l2-ps	unchanged	0.226601	0.810031
ENSMUSG00000001143	Lman2l	unchanged	0.226524	0.814234
ENSMUSG00000004631	Sgce	unchanged	0.226494	0.797766
ENSMUSG00000022425	Enpp2	unchanged	0.22646	0.882657
ENSMUSG00000047669	Msl3l2	unchanged	0.226378	0.879762
ENSMUSG00000031555	Adam9	unchanged	0.226214	0.882657
ENSMUSG00000064308	2410137M14Rik	unchanged	0.226012	0.879345
ENSMUSG00000020029	Nudt4	unchanged	0.225858	0.669078
ENSMUSG00000031290	Lrch2	unchanged	0.225712	0.883922
ENSMUSG00000043702	Pde12	unchanged	0.225447	0.835276
ENSMUSG00000069633	Pex11g	unchanged	0.225267	0.880077
ENSMUSG00000033540	Idua	unchanged	0.225244	0.883922
ENSMUSG00000054676	1600014C10Rik	unchanged	0.225169	0.885972
ENSMUSG00000036109	Mbnl3	unchanged	0.224923	0.880516
ENSMUSG00000035969	Rusc2	unchanged	0.224922	0.885972
ENSMUSG00000001930	Vwf	unchanged	0.22468	0.884246
ENSMUSG00000061119	Prcp	unchanged	0.224551	0.848543
ENSMUSG00000040189	Ccdc114	unchanged	0.224548	0.880767
ENSMUSG00000081897	Gm15067	unchanged	0.224445	0.833308
ENSMUSG00000022332	Khdrbs3	unchanged	0.224443	0.880516
ENSMUSG00000084148	Gm12380	unchanged	0.224239	0.887742
ENSMUSG00000031278	Acsl4	unchanged	0.224238	0.78043
ENSMUSG00000040697	Dnajc16	unchanged	0.224237	0.882657
ENSMUSG00000036281	Snapc4	unchanged	0.224064	0.796753
ENSMUSG00000020271	Fbxw11	unchanged	0.224037	0.737404
ENSMUSG00000002257	Def6	unchanged	0.223936	0.795404
ENSMUSG00000075419	Dolk	unchanged	0.223901	0.882657
ENSMUSG00000074997	Pin1rt1	unchanged	0.223858	0.873396
ENSMUSG00000033769	Exoc6b	unchanged	0.223715	0.841298
ENSMUSG00000035506	Slc12a8	unchanged	0.223508	0.860702
ENSMUSG00000024014	Pim1	unchanged	0.223505	0.858022
ENSMUSG00000006056	Calcoco2	unchanged	0.223463	0.882657
ENSMUSG00000022634	Yaf2	unchanged	0.22346	0.793176
ENSMUSG00000062300	Pvrl2	unchanged	0.223279	0.556695
ENSMUSG00000016933	Plcg1	unchanged	0.223176	0.85505
ENSMUSG00000051154	Commd3	unchanged	0.223171	0.798649
ENSMUSG00000018569	Cldn7	unchanged	0.223098	0.879773
ENSMUSG00000070565	Rasal2	unchanged	0.223079	0.811826
ENSMUSG00000040044	Orc3	unchanged	0.222982	0.609147
ENSMUSG00000013155	Enkd1	unchanged	0.222962	0.737536
ENSMUSG00000035521	Gnptg	unchanged	0.222718	0.835399
ENSMUSG00000022367	Has2	unchanged	0.222681	0.879762
ENSMUSG00000020288	Ahsa2	unchanged	0.222551	0.856157
ENSMUSG00000045867	Cradd	unchanged	0.222478	0.836073
ENSMUSG00000083378	Gm13196	unchanged	0.222432	0.863946
ENSMUSG00000030878	Cdr2	unchanged	0.222338	0.882657
ENSMUSG00000064360	mt-Nd3	unchanged	0.222084	0.880516
ENSMUSG00000072235	Tuba1a	unchanged	0.221859	0.167805
ENSMUSG00000027198	Ext2	unchanged	0.221807	0.753836
ENSMUSG00000036966	Spryd3	unchanged	0.221739	0.866404
ENSMUSG00000080832	M6pr-ps	unchanged	0.221418	0.880516
ENSMUSG00000033565	Rbfox2	unchanged	0.221407	0.653858
ENSMUSG00000059252	Tpt1-ps5	unchanged	0.221371	0.749042
ENSMUSG00000039262	Prrc2b	unchanged	0.221367	0.724641
ENSMUSG00000033852	Gm28042	unchanged	0.221234	0.888877
ENSMUSG00000033960	9430020K01Rik	unchanged	0.221233	0.890723
ENSMUSG00000037386	Rims2	unchanged	0.221154	0.890723
ENSMUSG00000056812	St8sia3	unchanged	0.221146	0.885972
ENSMUSG00000015095	Fbxw5	unchanged	0.22101	0.806972
ENSMUSG00000094724	Rnaset2b	unchanged	0.220902	0.842497
ENSMUSG00000006931	P3h4	unchanged	0.22086	0.79883
ENSMUSG00000075390	Rpl36-ps8	unchanged	0.220851	0.887742
ENSMUSG00000032615	Nt5m	unchanged	0.220776	0.825513
ENSMUSG00000018821	Avpi1	unchanged	0.220701	0.545995
ENSMUSG00000083219	Gm11410	unchanged	0.220669	0.890383
ENSMUSG00000001891	Ugp2	unchanged	0.220504	0.719961
ENSMUSG00000015804	Med28	unchanged	0.22021	0.268936
ENSMUSG00000029186	Pi4k2b	unchanged	0.220207	0.882657
ENSMUSG00000035891	Cerk	unchanged	0.220086	0.871936
ENSMUSG00000003573	Homer3	unchanged	0.220038	0.814234
ENSMUSG00000022098	Bmp1	unchanged	0.21996	0.890814
ENSMUSG00000010045	Tmem115	unchanged	0.219938	0.81749
ENSMUSG00000044949	Ubtd2	unchanged	0.219905	0.848543
ENSMUSG00000098240	Gm4575	unchanged	0.219858	0.89128
ENSMUSG00000024687	Osbp	unchanged	0.219753	0.890723
ENSMUSG00000018707	Dync1h1	unchanged	0.219662	0.754739
ENSMUSG00000078949	R3hdml	unchanged	0.21962	0.890383
ENSMUSG00000029576	Radil	unchanged	0.219371	0.888897
ENSMUSG00000034247	Plekhm1	unchanged	0.219222	0.825513
ENSMUSG00000044857	Lemd2	unchanged	0.21903	0.856782
ENSMUSG00000028990	Lzic	unchanged	0.21895	0.724641
ENSMUSG00000029592	Usp30	unchanged	0.218703	0.879762
ENSMUSG00000031605	Klhl2	unchanged	0.218679	0.890383
ENSMUSG00000019877	Serinc1	unchanged	0.218678	0.585525
ENSMUSG00000032611	1700102P08Rik	unchanged	0.218661	0.883922
ENSMUSG00000031591	Asah1	unchanged	0.218606	0.661374
ENSMUSG00000039958	Mettl20	unchanged	0.218152	0.884246
ENSMUSG00000058298	Mcm9	unchanged	0.218004	0.894625
ENSMUSG00000000594	Gm2a	unchanged	0.217925	0.765345
ENSMUSG00000059714	Flot1	unchanged	0.217916	0.804282
ENSMUSG00000051950	B3glct	unchanged	0.217911	0.880767
ENSMUSG00000034152	Exoc3	unchanged	0.217833	0.6229
ENSMUSG00000025981	Coq10b	unchanged	0.21778	0.825513
ENSMUSG00000024670	Cd6	unchanged	0.217779	0.880516
ENSMUSG00000021520	Uqcrb	unchanged	0.217541	0.60083
ENSMUSG00000062929	Cfl2	unchanged	0.217535	0.545995
ENSMUSG00000030104	Edem1	unchanged	0.217481	0.79883
ENSMUSG00000044340	Phlpp1	unchanged	0.217381	0.895293
ENSMUSG00000031146	Plp2	unchanged	0.217262	0.883922
ENSMUSG00000013646	Sh3bp5l	unchanged	0.217236	0.758668
ENSMUSG00000048440	Cyp4f16	unchanged	0.217216	0.858626
ENSMUSG00000046591	Ticrr	unchanged	0.217085	0.86017
ENSMUSG00000005949	Ctns	unchanged	0.216846	0.883922
ENSMUSG00000062152	Rpl21-ps14	unchanged	0.216842	0.895293
ENSMUSG00000090150	Acad11	unchanged	0.21681	0.862982
ENSMUSG00000029176	Anapc4	unchanged	0.216738	0.648182
ENSMUSG00000044250	Pced1b	unchanged	0.21668	0.895533
ENSMUSG00000053094	Tmem248	unchanged	0.216574	0.719961
ENSMUSG00000079056	Kcnip3	unchanged	0.216495	0.893404
ENSMUSG00000053774	Ubxn7	unchanged	0.216462	0.838354
ENSMUSG00000028018	Gstcd	unchanged	0.216375	0.770633
ENSMUSG00000080823	Atp5l-ps2	unchanged	0.216259	0.887742
ENSMUSG00000003178	Mical3	unchanged	0.21625	0.879762
ENSMUSG00000090877	Hspa1b	unchanged	0.215805	0.892086
ENSMUSG00000039396	Neil3	unchanged	0.215752	0.897133
ENSMUSG00000027394	Ttl	unchanged	0.215439	0.870212
ENSMUSG00000053819	Camk2d	unchanged	0.215414	0.882657
ENSMUSG00000031488	Rab11fip1	unchanged	0.215396	0.84065
ENSMUSG00000031310	Zmym3	unchanged	0.21531	0.780908
ENSMUSG00000081631	Gm12005	unchanged	0.215275	0.895533
ENSMUSG00000036188	Ankmy2	unchanged	0.215214	0.820233
ENSMUSG00000005338	Cadm3	unchanged	0.215168	0.892807
ENSMUSG00000072812	Ahnak2	unchanged	0.215127	0.879987
ENSMUSG00000031024	St5	unchanged	0.215079	0.895293
ENSMUSG00000030530	Furin	unchanged	0.214977	0.894625
ENSMUSG00000026159	Agfg1	unchanged	0.214936	0.820233
ENSMUSG00000029311	Hsd17b11	unchanged	0.21488	0.740239
ENSMUSG00000069094	Pde7a	unchanged	0.214829	0.888877
ENSMUSG00000034586	Hid1	unchanged	0.214782	0.894625
ENSMUSG00000039770	Ypel5	unchanged	0.214736	0.797301
ENSMUSG00000038007	Acer2	unchanged	0.214676	0.86017
ENSMUSG00000021417	Eci2	unchanged	0.214477	0.753836
ENSMUSG00000020132	Rab21	unchanged	0.214468	0.900749
ENSMUSG00000030795	Fus	unchanged	0.21421	0.130251
ENSMUSG00000026039	Sgol2a	unchanged	0.214196	0.793151
ENSMUSG00000026209	Dnpep	unchanged	0.214106	0.618025
ENSMUSG00000026766	Mmadhc	unchanged	0.214068	0.482733
ENSMUSG00000016487	Ppfibp1	unchanged	0.213975	0.818933
ENSMUSG00000050199	Lgr4	unchanged	0.213955	0.789182
ENSMUSG00000027955	Fam198b	unchanged	0.21393	0.900749
ENSMUSG00000026436	Elk4	unchanged	0.213781	0.900749
ENSMUSG00000026469	Xpr1	unchanged	0.213725	0.900749
ENSMUSG00000062127	Cttnbp2nl	unchanged	0.213471	0.843734
ENSMUSG00000082693	Gm15190	unchanged	0.213464	0.887742
ENSMUSG00000019951	Uhrf1bp1l	unchanged	0.213462	0.79883
ENSMUSG00000033510	Otud7a	unchanged	0.213236	0.758668
ENSMUSG00000021810	Ecd	unchanged	0.213101	0.425279
ENSMUSG00000029290	Zfp326	unchanged	0.212934	0.662683
ENSMUSG00000021311	Mtr	unchanged	0.212908	0.894625
ENSMUSG00000070733	Fryl	unchanged	0.212877	0.887742
ENSMUSG00000026888	Grb14	unchanged	0.212772	0.895533
ENSMUSG00000043323	Fbrsl1	unchanged	0.212587	0.900749
ENSMUSG00000094256	Rpl21-ps7	unchanged	0.212396	0.872202
ENSMUSG00000029283	Cdc7	unchanged	0.212355	0.825513
ENSMUSG00000097993	Ptprv	unchanged	0.212246	0.900749
ENSMUSG00000097616	1110019D14Rik	unchanged	0.212193	0.900749
ENSMUSG00000020737	Hn1	unchanged	0.211957	0.297203
ENSMUSG00000034993	Vat1	unchanged	0.211854	0.883922
ENSMUSG00000081093	Gm12565	unchanged	0.211786	0.895533
ENSMUSG00000022664	Slc35a5	unchanged	0.211728	0.900749
ENSMUSG00000098112	Bin2	unchanged	0.211709	0.879762
ENSMUSG00000020521	Rnft1	unchanged	0.21167	0.811822
ENSMUSG00000028518	Prkaa2	unchanged	0.211666	0.900749
ENSMUSG00000044117	2900011O08Rik	unchanged	0.211505	0.737536
ENSMUSG00000027708	Dcun1d1	unchanged	0.211454	0.853711
ENSMUSG00000022429	Dmc1	unchanged	0.211388	0.900749
ENSMUSG00000041429	Nthl1	unchanged	0.211363	0.838111
ENSMUSG00000029270	Fam69a	unchanged	0.211325	0.883922
ENSMUSG00000048416	Mlf1	unchanged	0.211304	0.890383
ENSMUSG00000033430	Terf2ip	unchanged	0.211205	0.625338
ENSMUSG00000029207	Apbb2	unchanged	0.210987	0.853733
ENSMUSG00000031093	Dock11	unchanged	0.210749	0.900749
ENSMUSG00000009670	Tex11	unchanged	0.210671	0.888753
ENSMUSG00000020493	Prr11	unchanged	0.210518	0.881152
ENSMUSG00000027247	Arhgap1	unchanged	0.210291	0.642704
ENSMUSG00000041040	Fam117b	unchanged	0.210287	0.900749
ENSMUSG00000034320	Slc26a2	unchanged	0.210186	0.881152
ENSMUSG00000035199	Arl6ip5	unchanged	0.210043	0.890072
ENSMUSG00000038366	Lasp1	unchanged	0.210034	0.669078
ENSMUSG00000011256	Adam19	unchanged	0.210024	0.875943
ENSMUSG00000004263	Atn1	unchanged	0.210008	0.903071
ENSMUSG00000059475	Zfp426	unchanged	0.209946	0.900749
ENSMUSG00000020669	Sh3yl1	unchanged	0.209789	0.883922
ENSMUSG00000066438	Plekhd1	unchanged	0.209625	0.900749
ENSMUSG00000036403	Cep135	unchanged	0.209614	0.881456
ENSMUSG00000047347	Gm5806	unchanged	0.20959	0.856157
ENSMUSG00000039697	Ncoa7	unchanged	0.209572	0.894324
ENSMUSG00000052713	Zfp608	unchanged	0.209541	0.880767
ENSMUSG00000074406	Zfp628	unchanged	0.209433	0.906499
ENSMUSG00000020272	Stk10	unchanged	0.209355	0.838111
ENSMUSG00000032504	Pdcd6ip	unchanged	0.209348	0.551326
ENSMUSG00000069769	Msi2	unchanged	0.209167	0.721307
ENSMUSG00000062226	Gm10112	unchanged	0.209043	0.888877
ENSMUSG00000003070	Efna2	unchanged	0.209026	0.906967
ENSMUSG00000028986	Klhl7	unchanged	0.208928	0.79883
ENSMUSG00000038174	Fam126b	unchanged	0.208852	0.906967
ENSMUSG00000019997	Ctgf	unchanged	0.208768	0.848543
ENSMUSG00000038086	Hspb2	unchanged	0.208647	0.881713
ENSMUSG00000024712	Rfk	unchanged	0.208387	0.75001
ENSMUSG00000074749	Kiz	unchanged	0.208336	0.900749
ENSMUSG00000059334	Zfp36l3	unchanged	0.20833	0.843534
ENSMUSG00000098029	Gm7745	unchanged	0.207912	0.896584
ENSMUSG00000039210	Gpatch2	unchanged	0.207734	0.865796
ENSMUSG00000032648	Pygm	unchanged	0.207515	0.906499
ENSMUSG00000039914	Coq10a	unchanged	0.207453	0.907412
ENSMUSG00000027845	Dclre1b	unchanged	0.207448	0.890723
ENSMUSG00000033964	Zbtb41	unchanged	0.207357	0.907412
ENSMUSG00000026276	2019-09-02	unchanged	0.207299	0.669078
ENSMUSG00000018160	Med1	unchanged	0.207273	0.743185
ENSMUSG00000022587	Ly6e	unchanged	0.207054	0.582481
ENSMUSG00000028618	Tmem59	unchanged	0.206929	0.632794
ENSMUSG00000062031	Athl1	unchanged	0.20691	0.880347
ENSMUSG00000024013	Fgd2	unchanged	0.206821	0.907412
ENSMUSG00000045962	Wnk1	unchanged	0.206601	0.737404
ENSMUSG00000081232	Gm14373	unchanged	0.206596	0.906499
ENSMUSG00000041926	Rnpep	unchanged	0.206453	0.811822
ENSMUSG00000041777	Cir1	unchanged	0.205903	0.908961
ENSMUSG00000022805	Maats1	unchanged	0.205874	0.898574
ENSMUSG00000027253	Lrp4	unchanged	0.20585	0.908245
ENSMUSG00000033319	Fem1c	unchanged	0.205819	0.888316
ENSMUSG00000042104	Uggt2	unchanged	0.205802	0.900749
ENSMUSG00000020346	Mgat1	unchanged	0.205746	0.832925
ENSMUSG00000038982	Bloc1s5	unchanged	0.205682	0.856157
ENSMUSG00000040721	Zfhx2	unchanged	0.205652	0.909041
ENSMUSG00000083807	Gm13466	unchanged	0.205604	0.907412
ENSMUSG00000045165	AI467606	unchanged	0.205603	0.861271
ENSMUSG00000024068	Spast	unchanged	0.205431	0.818692
ENSMUSG00000036452	Arhgap26	unchanged	0.205418	0.904317
ENSMUSG00000033392	Clasp2	unchanged	0.205324	0.880516
ENSMUSG00000037415	Ranbp10	unchanged	0.205225	0.887742
ENSMUSG00000025477	Inpp5a	unchanged	0.205066	0.900749
ENSMUSG00000030720	Cln3	unchanged	0.20504	0.811822
ENSMUSG00000034472	Rasd2	unchanged	0.205017	0.910092
ENSMUSG00000051278	Zgrf1	unchanged	0.204882	0.900963
ENSMUSG00000025269	Apex2	unchanged	0.204859	0.855988
ENSMUSG00000040268	Plekha1	unchanged	0.204776	0.822476
ENSMUSG00000083878	Gm12034	unchanged	0.204714	0.842497
ENSMUSG00000044816	D630023F18Rik	unchanged	0.204693	0.864786
ENSMUSG00000020419	Hormad2	unchanged	0.204682	0.904617
ENSMUSG00000073987	Ggh	unchanged	0.204592	0.789764
ENSMUSG00000078689	Mup6	unchanged	0.204589	0.881152
ENSMUSG00000093514	Gm28727	unchanged	0.204586	0.880516
ENSMUSG00000059981	Taok2	unchanged	0.204565	0.856157
ENSMUSG00000045679	Pqlc3	unchanged	0.204368	0.894625
ENSMUSG00000037493	Cib2	unchanged	0.204315	0.910092
ENSMUSG00000026311	Asb1	unchanged	0.204301	0.91029
ENSMUSG00000054519	Zfp867	unchanged	0.204185	0.882657
ENSMUSG00000027035	Cers6	unchanged	0.204184	0.906423
ENSMUSG00000032244	Fem1b	unchanged	0.204125	0.793151
ENSMUSG00000056234	Ncoa4	unchanged	0.204122	0.900749
ENSMUSG00000027540	Ptpn1	unchanged	0.204058	0.515598
ENSMUSG00000004460	Dnajb11	unchanged	0.204015	0.618025
ENSMUSG00000024767	Otub1	unchanged	0.203951	0.760635
ENSMUSG00000043909	Trp53bp1	unchanged	0.203857	0.884246
ENSMUSG00000050424	Pnma5	unchanged	0.203765	0.910331
ENSMUSG00000001131	Timp1	unchanged	0.203593	0.618025
ENSMUSG00000038604	Fam65a	unchanged	0.203586	0.894126
ENSMUSG00000097098	9330111N05Rik	unchanged	0.203575	0.764754
ENSMUSG00000029060	Mib2	unchanged	0.203562	0.895293
ENSMUSG00000029125	Stx18	unchanged	0.203452	0.79883
ENSMUSG00000036565	Ttyh3	unchanged	0.203251	0.906499
ENSMUSG00000031770	Herpud1	unchanged	0.203082	0.857728
ENSMUSG00000017176	Nt5c3b	unchanged	0.203001	0.723215
ENSMUSG00000037852	Cpe	unchanged	0.202964	0.888897
ENSMUSG00000017756	Slc12a7	unchanged	0.202946	0.767744
ENSMUSG00000038780	Smurf1	unchanged	0.202931	0.900366
ENSMUSG00000028933	Xrcc2	unchanged	0.202922	0.890383
ENSMUSG00000025855	Prkar1b	unchanged	0.202741	0.910331
ENSMUSG00000059409	Ppp2r5d	unchanged	0.202711	0.835276
ENSMUSG00000058239	Usf2	unchanged	0.202536	0.842497
ENSMUSG00000028273	Pdlim5	unchanged	0.202511	0.856693
ENSMUSG00000097255	Rpl31-ps7	unchanged	0.202498	0.907417
ENSMUSG00000056952	Tatdn2	unchanged	0.202479	0.907412
ENSMUSG00000037447	Arid5a	unchanged	0.202308	0.911488
ENSMUSG00000078453	Abracl	unchanged	0.202232	0.848543
ENSMUSG00000061082	Plac1	unchanged	0.202208	0.890723
ENSMUSG00000022799	Arhgap31	unchanged	0.202139	0.888159
ENSMUSG00000082496	Gm6798	unchanged	0.202122	0.773946
ENSMUSG00000002064	Sdf2	unchanged	0.201981	0.618713
ENSMUSG00000031668	Eif2ak3	unchanged	0.201923	0.910984
ENSMUSG00000025646	Atrip	unchanged	0.201891	0.773946
ENSMUSG00000020715	Ern1	unchanged	0.201713	0.911085
ENSMUSG00000018920	Cxcl16	unchanged	0.201683	0.910092
ENSMUSG00000050271	D8Ertd82e	unchanged	0.201655	0.894625
ENSMUSG00000020412	Ascc2	unchanged	0.201594	0.749417
ENSMUSG00000055707	Klhl26	unchanged	0.20158	0.880516
ENSMUSG00000034007	Scaper	unchanged	0.201503	0.893917
ENSMUSG00000002083	Bbc3	unchanged	0.201477	0.882657
ENSMUSG00000026649	Cfap126	unchanged	0.201407	0.911816
ENSMUSG00000019851	Perp	unchanged	0.201386	0.900749
ENSMUSG00000081044	AU015836	unchanged	0.201206	0.910092
ENSMUSG00000004891	Nes	unchanged	0.20102	0.911655
ENSMUSG00000051735	Rinl	unchanged	0.200905	0.907412
ENSMUSG00000004364	Cul3	unchanged	0.200712	0.856157
ENSMUSG00000021250	Fos	unchanged	0.200698	0.883922
ENSMUSG00000047731	Wbp1l	unchanged	0.200624	0.82795
ENSMUSG00000031609	Sap30	unchanged	0.200563	0.856157
ENSMUSG00000078238	Gm12854	unchanged	0.200536	0.814234
ENSMUSG00000007038	Neu1	unchanged	0.200094	0.835276
ENSMUSG00000029729	Zkscan1	unchanged	0.200021	0.879762
ENSMUSG00000063902	Gm7964	unchanged	0.199925	0.907412
ENSMUSG00000022179	4931414P19Rik	unchanged	0.19964	0.911655
ENSMUSG00000094935	Gm9726	unchanged	0.199531	0.912723
ENSMUSG00000034135	Sik3	unchanged	0.199475	0.897133
ENSMUSG00000033644	Piwil2	unchanged	0.199434	0.912723
ENSMUSG00000028211	Trp53inp1	unchanged	0.199345	0.822476
ENSMUSG00000037622	Wdtc1	unchanged	0.199321	0.842387
ENSMUSG00000009828	Ick	unchanged	0.199222	0.843914
ENSMUSG00000040188	Scamp2	unchanged	0.199021	0.701169
ENSMUSG00000025862	Stag2	unchanged	0.198772	0.841298
ENSMUSG00000028221	Tmem55a	unchanged	0.198646	0.752666
ENSMUSG00000097768	2310043M15Rik	unchanged	0.198592	0.907412
ENSMUSG00000070939	Tgfbrap1	unchanged	0.198547	0.912609
ENSMUSG00000048351	Coa7	unchanged	0.198525	0.462018
ENSMUSG00000068036	Mllt4	unchanged	0.198486	0.637917
ENSMUSG00000037349	Nudt22	unchanged	0.198423	0.882657
ENSMUSG00000032422	Snx14	unchanged	0.198417	0.882317
ENSMUSG00000050533	Gm9845	unchanged	0.19838	0.912723
ENSMUSG00000015605	Srf	unchanged	0.198109	0.835276
ENSMUSG00000025268	Maged2	unchanged	0.19803	0.822476
ENSMUSG00000014303	Glis2	unchanged	0.198003	0.910984
ENSMUSG00000028343	Erp44	unchanged	0.197947	0.55384
ENSMUSG00000025151	Maged1	unchanged	0.197857	0.70122
ENSMUSG00000019920	Lims1	unchanged	0.197683	0.648182
ENSMUSG00000042508	Dmtf1	unchanged	0.197666	0.843734
ENSMUSG00000034786	Gpsm3	unchanged	0.197626	0.890383
ENSMUSG00000022952	Runx1	unchanged	0.197459	0.912723
ENSMUSG00000060461	Dppa5a	unchanged	0.197404	0.793151
ENSMUSG00000080801	Gm13310	unchanged	0.197386	0.883922
ENSMUSG00000025935	Tram1	unchanged	0.197342	0.766377
ENSMUSG00000098198	Gm9169	unchanged	0.197231	0.913706
ENSMUSG00000020592	Sdc1	unchanged	0.197152	0.835399
ENSMUSG00000050567	Maml1	unchanged	0.197079	0.911488
ENSMUSG00000096210	H1f0	unchanged	0.197066	0.846499
ENSMUSG00000030084	Plxna1	unchanged	0.197	0.912101
ENSMUSG00000042298	Ttc19	unchanged	0.19694	0.819693
ENSMUSG00000000278	Scpep1	unchanged	0.196938	0.747675
ENSMUSG00000047213	Ythdf3	unchanged	0.196694	0.848543
ENSMUSG00000020230	Prmt2	unchanged	0.196386	0.853271
ENSMUSG00000020238	Ncln	unchanged	0.196354	0.737536
ENSMUSG00000026730	Pter	unchanged	0.196306	0.906499
ENSMUSG00000058806	Col13a1	unchanged	0.196276	0.895533
ENSMUSG00000069237	C78339	unchanged	0.19623	0.911488
ENSMUSG00000004791	Pgf	unchanged	0.196168	0.914974
ENSMUSG00000023403	Stk31	unchanged	0.195848	0.915836
ENSMUSG00000047989	Ino80c	unchanged	0.195683	0.776084
ENSMUSG00000051391	Ywhag	unchanged	0.195632	0.390095
ENSMUSG00000032501	Trib1	unchanged	0.195611	0.909384
ENSMUSG00000039347	Atp6v0e2	unchanged	0.195308	0.871484
ENSMUSG00000026239	Pde6d	unchanged	0.195293	0.767744
ENSMUSG00000031833	Mast3	unchanged	0.195165	0.912723
ENSMUSG00000005442	Cic	unchanged	0.195164	0.884246
ENSMUSG00000049502	Dtx3l	unchanged	0.195082	0.881152
ENSMUSG00000074813	Gm14005	unchanged	0.195046	0.915836
ENSMUSG00000036964	Trim17	unchanged	0.195018	0.814234
ENSMUSG00000037408	Cnnm4	unchanged	0.195018	0.916081
ENSMUSG00000017057	Il13ra1	unchanged	0.194699	0.895533
ENSMUSG00000083826	Gm13039	unchanged	0.194534	0.907412
ENSMUSG00000042419	Nfkbil1	unchanged	0.19439	0.91207
ENSMUSG00000050243	Gm5446	unchanged	0.194379	0.907412
ENSMUSG00000055322	Tns1	unchanged	0.194324	0.912609
ENSMUSG00000034429	Zfp707	unchanged	0.194306	0.888877
ENSMUSG00000060450	Rnf14	unchanged	0.193879	0.825513
ENSMUSG00000038612	Mcl1	unchanged	0.193863	0.711215
ENSMUSG00000035776	Cd99l2	unchanged	0.193737	0.912723
ENSMUSG00000033658	Ddx19b	unchanged	0.193584	0.825513
ENSMUSG00000029313	Aff1	unchanged	0.19346	0.917651
ENSMUSG00000059883	Irak4	unchanged	0.193207	0.915836
ENSMUSG00000058741	Prr19	unchanged	0.193193	0.910984
ENSMUSG00000037295	Ldlrap1	unchanged	0.193166	0.862982
ENSMUSG00000075288	Gm6913	unchanged	0.19301	0.857451
ENSMUSG00000056708	Ier5	unchanged	0.192974	0.913706
ENSMUSG00000042106	Fam212a	unchanged	0.192668	0.913706
ENSMUSG00000067825	Pex26	unchanged	0.192518	0.917744
ENSMUSG00000028649	Macf1	unchanged	0.192329	0.841298
ENSMUSG00000057335	Cep170	unchanged	0.192186	0.896584
ENSMUSG00000032198	Dock6	unchanged	0.192183	0.863946
ENSMUSG00000030647	Ndufc2	unchanged	0.192081	0.705763
ENSMUSG00000072501	Phf20l1	unchanged	0.19203	0.897358
ENSMUSG00000028256	Odf2l	unchanged	0.191924	0.907412
ENSMUSG00000029386	Tctn2	unchanged	0.191906	0.89128
ENSMUSG00000063894	Zkscan8	unchanged	0.1919	0.915836
ENSMUSG00000035493	Tgfbi	unchanged	0.19189	0.918058
ENSMUSG00000026554	Dcaf8	unchanged	0.191871	0.737404
ENSMUSG00000048170	Mcmbp	unchanged	0.191869	0.781833
ENSMUSG00000028494	Plin2	unchanged	0.191811	0.881152
ENSMUSG00000067916	Gm13139	unchanged	0.191632	0.900749
ENSMUSG00000030922	Lyrm1	unchanged	0.191575	0.916057
ENSMUSG00000057649	Brd9	unchanged	0.191508	0.851477
ENSMUSG00000046096	BC030336	unchanged	0.191356	0.917744
ENSMUSG00000091811	Inafm1	unchanged	0.191276	0.916626
ENSMUSG00000034724	Cnot6l	unchanged	0.191258	0.914974
ENSMUSG00000020160	Meis1	unchanged	0.191222	0.890723
ENSMUSG00000045210	Vcpip1	unchanged	0.191145	0.899107
ENSMUSG00000030214	Plbd1	unchanged	0.191039	0.918058
ENSMUSG00000038055	Dexi	unchanged	0.191038	0.91933
ENSMUSG00000034377	Tulp4	unchanged	0.190903	0.848543
ENSMUSG00000003873	Bax	unchanged	0.190519	0.703823
ENSMUSG00000027806	Tsc22d2	unchanged	0.190224	0.910984
ENSMUSG00000028854	Slc9a1	unchanged	0.19013	0.914974
ENSMUSG00000030660	Pik3c2a	unchanged	0.190061	0.909364
ENSMUSG00000045180	Shroom2	unchanged	0.189867	0.912723
ENSMUSG00000032553	Srprb	unchanged	0.189778	0.6229
ENSMUSG00000050410	Tcf19	unchanged	0.189724	0.910092
ENSMUSG00000022329	Stk3	unchanged	0.189721	0.907412
ENSMUSG00000032727	Mier3	unchanged	0.189677	0.916081
ENSMUSG00000032381	Fam96a	unchanged	0.189674	0.598814
ENSMUSG00000089917	Uckl1	unchanged	0.189593	0.872494
ENSMUSG00000029152	Ociad1	unchanged	0.189516	0.643048
ENSMUSG00000079524	Gm15402	unchanged	0.189494	0.912931
ENSMUSG00000010392	Gosr1	unchanged	0.189488	0.838374
ENSMUSG00000034793	G6pc3	unchanged	0.189407	0.843734
ENSMUSG00000020660	Pomc	unchanged	0.189061	0.922152
ENSMUSG00000098030	Gm6771	unchanged	0.18902	0.914974
ENSMUSG00000052428	Tmco1	unchanged	0.188894	0.68411
ENSMUSG00000031990	Jam3	unchanged	0.188859	0.912723
ENSMUSG00000023411	Nfatc4	unchanged	0.188814	0.917744
ENSMUSG00000020440	Arf5	unchanged	0.188665	0.856157
ENSMUSG00000038256	Bcl9	unchanged	0.188583	0.91933
ENSMUSG00000022108	Itm2b	unchanged	0.188556	0.637917
ENSMUSG00000029762	Akr1b8	unchanged	0.18848	0.825513
ENSMUSG00000029212	Gabrb1	unchanged	0.188284	0.674123
ENSMUSG00000020473	Aebp1	unchanged	0.188185	0.90891
ENSMUSG00000048644	Ctxn1	unchanged	0.188051	0.907165
ENSMUSG00000079501	Gm5138	unchanged	0.187975	0.917744
ENSMUSG00000044847	Lsm11	unchanged	0.187678	0.894126
ENSMUSG00000062093	Gm10110	unchanged	0.187663	0.774708
ENSMUSG00000061755	Bod1l	unchanged	0.187632	0.762096
ENSMUSG00000022783	Spag6	unchanged	0.187491	0.846499
ENSMUSG00000022498	Txndc11	unchanged	0.187337	0.894625
ENSMUSG00000020553	Pctp	unchanged	0.187297	0.916626
ENSMUSG00000021796	Bmpr1a	unchanged	0.187286	0.86017
ENSMUSG00000038421	Fcrla	unchanged	0.187284	0.776064
ENSMUSG00000051934	Spats2	unchanged	0.187142	0.833308
ENSMUSG00000066892	Fbxl12	unchanged	0.18714	0.915836
ENSMUSG00000029475	Kdm2b	unchanged	0.18712	0.866404
ENSMUSG00000066475	Gm10268	unchanged	0.186932	0.882657
ENSMUSG00000033446	Lpar6	unchanged	0.186824	0.921615
ENSMUSG00000067144	Slc22a7	unchanged	0.186712	0.922909
ENSMUSG00000004846	Plod3	unchanged	0.186571	0.796753
ENSMUSG00000026490	Cdc42bpa	unchanged	0.186334	0.916626
ENSMUSG00000098158	Gm4804	unchanged	0.1863	0.907412
ENSMUSG00000038160	Atg5	unchanged	0.18602	0.708684
ENSMUSG00000028573	Fggy	unchanged	0.185917	0.912723
ENSMUSG00000083463	Gm4909	unchanged	0.185879	0.920389
ENSMUSG00000027935	Rab13	unchanged	0.185865	0.917744
ENSMUSG00000023707	Ogfod2	unchanged	0.185824	0.92384
ENSMUSG00000039959	Hip1	unchanged	0.185813	0.882657
ENSMUSG00000001576	Ergic1	unchanged	0.185803	0.669078
ENSMUSG00000051817	Sox12	unchanged	0.185607	0.917744
ENSMUSG00000062116	Zfp954	unchanged	0.185436	0.913706
ENSMUSG00000047909	Ankrd16	unchanged	0.185417	0.922909
ENSMUSG00000024376	Epb4.1l4a	unchanged	0.185346	0.857728
ENSMUSG00000031327	Chic1	unchanged	0.185236	0.904509
ENSMUSG00000020260	Pofut2	unchanged	0.185095	0.766377
ENSMUSG00000049076	Acap2	unchanged	0.185008	0.882657
ENSMUSG00000085208	Brip1os	unchanged	0.18499	0.880516
ENSMUSG00000035692	Isg15	unchanged	0.184798	0.883922
ENSMUSG00000040415	Dtx3	unchanged	0.184761	0.904872
ENSMUSG00000044786	Zfp36	unchanged	0.184696	0.917464
ENSMUSG00000078877	Gm14295	unchanged	0.184579	0.922909
ENSMUSG00000029469	Ift81	unchanged	0.18455	0.893647
ENSMUSG00000024308	Tapbp	unchanged	0.1845	0.913235
ENSMUSG00000034761	Map4k5	unchanged	0.184374	0.921188
ENSMUSG00000022010	Tsc22d1	unchanged	0.184223	0.789182
ENSMUSG00000041046	Ramp3	unchanged	0.184214	0.883922
ENSMUSG00000048537	Phldb1	unchanged	0.184191	0.917744
ENSMUSG00000032363	Adamts7	unchanged	0.184032	0.914974
ENSMUSG00000001918	Slc1a5	unchanged	0.183881	0.871484
ENSMUSG00000017747	Ghdc	unchanged	0.183858	0.894625
ENSMUSG00000038467	Chmp4b	unchanged	0.183799	0.79883
ENSMUSG00000040322	Slc25a24	unchanged	0.183688	0.92384
ENSMUSG00000004771	Rab11a	unchanged	0.183661	0.447414
ENSMUSG00000038398	Upf3a	unchanged	0.183595	0.679392
ENSMUSG00000035027	Map2k2	unchanged	0.183517	0.551326
ENSMUSG00000006800	Sulf2	unchanged	0.18349	0.821322
ENSMUSG00000060586	H2-Eb1	unchanged	0.18348	0.914499
ENSMUSG00000039208	Metrnl	unchanged	0.183431	0.914974
ENSMUSG00000079557	2019-03-02	unchanged	0.183376	0.920938
ENSMUSG00000096173	Gm3150	unchanged	0.183229	0.892086
ENSMUSG00000052488	Cherp	unchanged	0.18293	0.911488
ENSMUSG00000047963	Stbd1	unchanged	0.182913	0.929176
ENSMUSG00000031077	Fadd	unchanged	0.182899	0.915836
ENSMUSG00000003345	Csnk1g2	unchanged	0.182897	0.821179
ENSMUSG00000071359	Tbpl1	unchanged	0.182893	0.814234
ENSMUSG00000038733	Wdr26	unchanged	0.182852	0.826188
ENSMUSG00000031807	Pgls	unchanged	0.182679	0.643048
ENSMUSG00000009647	Mcu	unchanged	0.182511	0.86017
ENSMUSG00000037103	Dcaf15	unchanged	0.182495	0.835484
ENSMUSG00000066036	Ubr4	unchanged	0.182421	0.731404
ENSMUSG00000075706	Gpx4	unchanged	0.182392	0.76624
ENSMUSG00000026171	Rnf25	unchanged	0.182355	0.928226
ENSMUSG00000019699	Akt3	unchanged	0.18231	0.910742
ENSMUSG00000091989	Gm17257	unchanged	0.18226	0.922909
ENSMUSG00000052957	Gas1	unchanged	0.182148	0.922909
ENSMUSG00000047443	Fam132b	unchanged	0.182102	0.929939
ENSMUSG00000035151	Elmod2	unchanged	0.182058	0.929176
ENSMUSG00000084211	Gm11949	unchanged	0.182038	0.929939
ENSMUSG00000025265	Fgd1	unchanged	0.181997	0.924471
ENSMUSG00000063804	Lin28b	unchanged	0.181884	0.900749
ENSMUSG00000085412	Halr1	unchanged	0.181865	0.929176
ENSMUSG00000078861	Zfp931	unchanged	0.181812	0.929939
ENSMUSG00000017485	Top2b	unchanged	0.181764	0.910206
ENSMUSG00000019087	Atp6ap1	unchanged	0.181742	0.819668
ENSMUSG00000033032	Afap1l1	unchanged	0.181673	0.928429
ENSMUSG00000044641	Pard6b	unchanged	0.18165	0.92384
ENSMUSG00000034327	Kctd9	unchanged	0.181591	0.927264
ENSMUSG00000044308	Ubr3	unchanged	0.181485	0.91933
ENSMUSG00000033436	Armcx2	unchanged	0.181317	0.856157
ENSMUSG00000020841	Cpd	unchanged	0.181308	0.929939
ENSMUSG00000024769	Cdc42bpg	unchanged	0.181288	0.929939
ENSMUSG00000040752	Myh6	unchanged	0.18124	0.929939
ENSMUSG00000051232	Tmem199	unchanged	0.180862	0.610147
ENSMUSG00000039952	Dag1	unchanged	0.180726	0.841925
ENSMUSG00000029061	Mmp23	unchanged	0.180683	0.929939
ENSMUSG00000006675	P4htm	unchanged	0.180669	0.929939
ENSMUSG00000032872	Cyb5r4	unchanged	0.180607	0.825513
ENSMUSG00000068922	Msto1	unchanged	0.180557	0.880516
ENSMUSG00000002731	Prkra	unchanged	0.180544	0.900963
ENSMUSG00000044350	Lacc1	unchanged	0.180331	0.929939
ENSMUSG00000045268	Zfp691	unchanged	0.18033	0.911816
ENSMUSG00000056895	Hist3h2ba	unchanged	0.180296	0.912723
ENSMUSG00000019818	Cd164	unchanged	0.180187	0.640331
ENSMUSG00000031697	Orc6	unchanged	0.180112	0.286236
ENSMUSG00000028583	Pdpn	unchanged	0.180068	0.818609
ENSMUSG00000032435	Dync1li1	unchanged	0.179996	0.774013
ENSMUSG00000028270	Gbp2	unchanged	0.179855	0.92204
ENSMUSG00000059395	Nkapl	unchanged	0.179802	0.93051
ENSMUSG00000018736	Ndel1	unchanged	0.179536	0.705763
ENSMUSG00000097669	Gm8649	unchanged	0.179534	0.910984
ENSMUSG00000041440	Gk5	unchanged	0.179497	0.918058
ENSMUSG00000001247	Lsr	unchanged	0.17947	0.890383
ENSMUSG00000034573	Ptpn13	unchanged	0.179418	0.917744
ENSMUSG00000027381	Bcl2l11	unchanged	0.179364	0.883922
ENSMUSG00000098083	Gm8957	unchanged	0.179329	0.910984
ENSMUSG00000016018	Skiv2l2	unchanged	0.179311	0.789182
ENSMUSG00000031239	Itm2a	unchanged	0.179293	0.883922
ENSMUSG00000059195	Gm12715	unchanged	0.17929	0.703823
ENSMUSG00000026048	Ercc5	unchanged	0.179192	0.906423
ENSMUSG00000092447	Gm7696	unchanged	0.17915	0.92384
ENSMUSG00000027641	Rbl1	unchanged	0.179103	0.923915
ENSMUSG00000027220	Syt13	unchanged	0.179086	0.910206
ENSMUSG00000022338	Eny2	unchanged	0.179045	0.693337
ENSMUSG00000095895	Gm21963	unchanged	0.178984	0.929939
ENSMUSG00000025192	Entpd7	unchanged	0.178843	0.929176
ENSMUSG00000092341	Malat1	unchanged	0.178842	0.618025
ENSMUSG00000059013	Sh2d3c	unchanged	0.178279	0.91933
ENSMUSG00000050379	2019-09-06	unchanged	0.178259	0.895533
ENSMUSG00000022892	App	unchanged	0.178248	0.926663
ENSMUSG00000034382	AI661453	unchanged	0.178122	0.908538
ENSMUSG00000022940	Pigp	unchanged	0.17796	0.793176
ENSMUSG00000033653	Vps8	unchanged	0.1779	0.932749
ENSMUSG00000029699	Ssc4d	unchanged	0.17788	0.929939
ENSMUSG00000047878	A4galt	unchanged	0.177815	0.93264
ENSMUSG00000075232	Amd1	unchanged	0.177687	0.84646
ENSMUSG00000074264	Amy1	unchanged	0.177616	0.932063
ENSMUSG00000021464	Ror2	unchanged	0.177601	0.932749
ENSMUSG00000036792	Mbd5	unchanged	0.177579	0.921188
ENSMUSG00000060467	Gm10080	unchanged	0.177542	0.555698
ENSMUSG00000039473	Ubn1	unchanged	0.177515	0.866474
ENSMUSG00000041375	Ccdc9	unchanged	0.177475	0.856157
ENSMUSG00000038893	Fam117a	unchanged	0.177422	0.918058
ENSMUSG00000056121	Fez2	unchanged	0.177376	0.853711
ENSMUSG00000050071	Bex1	unchanged	0.177267	0.551326
ENSMUSG00000039740	Alg2	unchanged	0.177178	0.91933
ENSMUSG00000041594	Tmtc4	unchanged	0.177158	0.92994
ENSMUSG00000079037	Prnp	unchanged	0.177117	0.91933
ENSMUSG00000019055	Plod1	unchanged	0.177011	0.857919
ENSMUSG00000068130	Zfp442	unchanged	0.176961	0.931537
ENSMUSG00000029050	Ski	unchanged	0.17682	0.914499
ENSMUSG00000020898	Ctc1	unchanged	0.176719	0.711215
ENSMUSG00000046694	Fam46b	unchanged	0.176661	0.932749
ENSMUSG00000015202	Cnksr3	unchanged	0.176631	0.932902
ENSMUSG00000053877	Srcap	unchanged	0.176608	0.923915
ENSMUSG00000029156	Sgcb	unchanged	0.176569	0.932902
ENSMUSG00000071454	Dtnb	unchanged	0.176564	0.843928
ENSMUSG00000006304	Arpc2	unchanged	0.176524	0.159641
ENSMUSG00000034064	Poglut1	unchanged	0.176169	0.773946
ENSMUSG00000053038	Gm6180	unchanged	0.176154	0.899548
ENSMUSG00000030706	Mrpl48	unchanged	0.176131	0.727619
ENSMUSG00000042622	Maff	unchanged	0.176017	0.929939
ENSMUSG00000020877	Scrn2	unchanged	0.17582	0.900749
ENSMUSG00000032384	Csnk1g1	unchanged	0.175651	0.909384
ENSMUSG00000029047	Pex10	unchanged	0.17554	0.89128
ENSMUSG00000096102	Gm9167	unchanged	0.175509	0.934349
ENSMUSG00000035686	Thrsp	unchanged	0.175347	0.929266
ENSMUSG00000033629	Hacd3	unchanged	0.175199	0.833308
ENSMUSG00000019849	Prep	unchanged	0.175198	0.752666
ENSMUSG00000036106	Prr5	unchanged	0.175105	0.917744
ENSMUSG00000031505	Carkd	unchanged	0.175094	0.774013
ENSMUSG00000049804	Armcx4	unchanged	0.17508	0.929176
ENSMUSG00000025421	Hdhd2	unchanged	0.174742	0.848543
ENSMUSG00000031875	Cmtm3	unchanged	0.17465	0.91358
ENSMUSG00000022422	Dscc1	unchanged	0.174625	0.872754
ENSMUSG00000025505	Tmem80	unchanged	0.174531	0.93051
ENSMUSG00000013921	Clip3	unchanged	0.174472	0.866404
ENSMUSG00000028364	Tnc	unchanged	0.174456	0.929939
ENSMUSG00000033416	Gucd1	unchanged	0.174446	0.912723
ENSMUSG00000050022	Amz1	unchanged	0.174357	0.929939
ENSMUSG00000092056	Gm7289	unchanged	0.174326	0.910206
ENSMUSG00000029767	Calu	unchanged	0.174227	0.72912
ENSMUSG00000020728	Cep112	unchanged	0.174219	0.932902
ENSMUSG00000027875	Hmgcs2	unchanged	0.174116	0.935012
ENSMUSG00000062014	Gmfb	unchanged	0.174109	0.735057
ENSMUSG00000044906	4930503L19Rik	unchanged	0.173942	0.935012
ENSMUSG00000071637	Cebpd	unchanged	0.173882	0.935012
ENSMUSG00000040420	Cdh18	unchanged	0.173874	0.934679
ENSMUSG00000063019	Manbal	unchanged	0.173732	0.882657
ENSMUSG00000018481	Appbp2	unchanged	0.17373	0.773946
ENSMUSG00000020308	Tpgs1	unchanged	0.173631	0.774013
ENSMUSG00000020876	Snx11	unchanged	0.173591	0.935012
[truncated: 10,704 more rows]
